# Supplementary material for: RiboTag translatomic profiling of Drosophila oenocytes under aging and induced oxidative stress
Source: BMC Genomics. 2019 Jan 16;20:50. doi: 10.1186/s12864-018-5404-4 (PMC6335716; doi:10.1186/s12864-018-5404-4)
Supplement: Supplementary file 2 — All gene lists. (XLSX 3055 kb) [file 12864_2018_5404_MOESM2_ESM.xlsx]

## Sheet: Table contents
Tab	Title	Corresponding figure
List 1	FPKM reads of all four groups	Figure 3
List 2	List of differentially expressed genes between H2O young and H2O aged groups	Figure 3
List 3	List of differentially expressed genes between H2O young and PQ young groups	Figure 3
List 4	List of differentially expressed genes between H2O aged and PQ aged groups	Figure 3
List 5	Overlap between age-induced and PQ-induced genes	Figure 3
List 6	Overlap between age-suppressed and PQ-suppressed genes	Figure 3
List 7	List of genes up-regulated by PQ at either young or middle ages	Figure 3
List 8	List of genes down-regulated by PQ at either young or middle ages	Figure 3
List 9	Expression of GST genes	Figure 4
List 10	Expression of P450 genes	Figure 4
List 11	Expression of peroxisomal genes	Figure 5
List 12	Oenocyte-enriched genes (5X higher expression than whole body)	Figure 6
List 13	Fat body-enriched genes (5X higher expression than whole body)	Figure 6
List 14	Overlap between oenocyte-enriched and fat body-enriched genes	Figure 6
List 15	Liver-enriched genes (based on The Human Protein Atlas)	Figure 6
List 16	Oenocyte-enriched genes overlap between the present study and Gutierrez et al., 2007	/
List 17	Human aging liver proteome (modified from Heinze et al., 2018)	Figure 7
List 18	Overlap between oenocyte aging and human liver aging genes	Figure 7
List 19	List of differentially expressed genes in aged mouse liver (modified from White et al., 2015)	Figure 7
List 20	Overlap between oenocyte aging and liver aging genes	Figure 7
List 21	List of differentially expressed genes in aged fat body, heart and posterior midgut	Figure S5
List 22	Overlap of the differentially expressed genes in aged oenocyte, fat body, heart and posterior midgut	Figure S5

## Sheet: List 1
FlyBase ID	Symbol	H2O young	H2O aged	PQ young	PQ aged	fold_change(H2O aged vs H2O young)	log2(fold_change)(H2O aged vs H2O young)	fold_change(PQ young vs H2O young)	log2(fold_change)(PQ young vs H2O young)
FBgn0036599	CG13044	2.77909	6.00468e-05	1.74849	1.86587	2.16066e-05	-15.4982	0.629159	-0.668503
FBgn0035736	Cpr65Eb	1.01353	0.000153855	0.0335352	0.216525	0.000151801	-12.6855	0.0330875	-4.91757
FBgn0044028	Notum	22.3243	0.115483	0.244585	0.192919	0.00517297	-7.59479	0.010956	-6.51214
FBgn0032086	CG17906	1.56339	0.0113702	2.47987	0.217878	0.00727279	-7.10328	1.58621	0.665587
FBgn0264830	CG44038	7.55626	0.0631915	0	1.10086	0.0083628	-6.9018	0	/
FBgn0034514	CG13427	9.51148	0.101552	2.91254	0.33105	0.0106768	-6.54938	0.306213	-1.70739
FBgn0000071	Ama	1.4187	0.0154608	0.498049	0.287975	0.0108979	-6.51981	0.35106	-1.51021
FBgn0051813	CG31813	1.55031	0.0200485	0.713209	0.0410796	0.0129319	-6.27292	0.460043	-1.12016
FBgn0262686	CG43156	20.7648	0.2755	4.90833	2.49602	0.0132676	-6.23594	0.236377	-2.08084
FBgn0029696	CG15571	10.7803	0.151617	1.94432	0.457771	0.0140643	-6.15182	0.180359	-2.47106
FBgn0031765	CG9109	16.1998	0.230506	2.61973	0.0918301	0.0142289	-6.13503	0.161714	-2.62849
FBgn0039441	TwdlN	3.97878	0.0611264	1.21342	0	0.0153631	-6.02439	0.304973	-1.71325
FBgn0040984	CG4440	7.7256	0.128362	2.26702	0.277775	0.0166151	-5.91136	0.293443	-1.76885
FBgn0035552	CG11350	3.46894	0.0625011	0.595922	0.627151	0.0180173	-5.79447	0.171788	-2.5413
FBgn0083943	CG34107	2.0196	0.0381603	0.193092	0.480616	0.018895	-5.72585	0.095609	-3.38671
FBgn0004174	Mst84Dc	2.6804	0.0635268	0	0.466942	0.0237005	-5.39894	0	/
FBgn0038526	CG14327	0.839381	0.0213984	0	0.0776269	0.0254931	-5.29375	0	/
FBgn0026320	Tom	2.46781	0.0638566	1.89782	0.0388304	0.0258758	-5.27225	0.76903	-0.378888
FBgn0085491	CG34462	1.07304	0.0277854	0.641768	0.0582751	0.0258941	-5.27123	0.598084	-0.74158
FBgn0033763	CG8646	60.5356	1.58018	19.7325	2.98158	0.0261033	-5.25962	0.325965	-1.61721
FBgn0039396	CCAP-R	1.17204	0.0310214	0.315621	0.0274213	0.0264679	-5.23961	0.269292	-1.89276
FBgn0085250	CG34221	0.416379	0.01145	0.175682	0.0673524	0.027499	-5.18448	0.421928	-1.24493
FBgn0083945	CG34109	7.09859	0.211655	3.99033	0.551365	0.0298165	-5.06775	0.56213	-0.831024
FBgn0034487	Efhc1.2	0.339047	0.0101508	0.219428	0.110753	0.0299392	-5.06182	0.647191	-0.627738
FBgn0038986	CG5278	0.527553	0.0159377	0.118318	0.310592	0.0302106	-5.0488	0.224277	-2.15665
FBgn0036585	CG13071	3.79064	0.118005	1.08216	1.41593	0.0311306	-5.00552	0.285482	-1.80853
FBgn0000356	Cp16	1166.51	36.8489	234.684	41.6759	0.031589	-4.98443	0.201185	-2.31341
FBgn0028913	CG3473	0.611244	0.0193924	0.67252	0	0.0317261	-4.97819	1.10025	0.137829
FBgn0032303	CG6508	0.793088	0.0251645	0.0122902	0.166896	0.0317298	-4.97802	0.0154966	-6.0119
FBgn0036594	CG13047	8.42676	0.267856	2.06172	0.231387	0.0317864	-4.97545	0.244663	-2.03113
FBgn0033730	Cpr49Ag	11.8714	0.381946	3.17658	0.147323	0.0321736	-4.95798	0.267583	-1.90194
FBgn0015034	Cyp4e1	89.9934	2.93852	35.8629	2.72575	0.0326526	-4.93666	0.398506	-1.32733
FBgn0035875	Cpr66Cb	1.19645	0.0399654	0.101739	0.219141	0.0334033	-4.90386	0.0850341	-3.55582
FBgn0053461	CG33461	1.08916	0.037101	0	0	0.0340639	-4.87561	0	/
FBgn0035429	CG12017	0.182309	0.00650784	0.143432	0.0337694	0.0356968	-4.80806	0.786752	-0.346019
FBgn0262966	CG43277	1.91104	0.0714179	1.3419	0	0.0373712	-4.74193	0.702183	-0.510081
FBgn0050008	CG30008	28232.4	1058.25	9519.73	905.633	0.0374835	-4.7376	0.337192	-1.56836
FBgn0262359	CG43057	3.69098	0.139309	1.61319	0.392441	0.0377431	-4.72764	0.437063	-1.19409
FBgn0030577	CG5334	0.678272	0.0259077	0	0.0283275	0.0381966	-4.71041	0	/
FBgn0030837	CG8661	41.97	1.63537	16.888	1.68284	0.0389652	-4.68167	0.402383	-1.31336
FBgn0002565	Lsp2	4.39518	0.175286	0.61252	0.0927193	0.0398814	-4.64814	0.139362	-2.84309
FBgn0034382	CG18609	2786.84	111.444	639.599	93.2699	0.0399894	-4.64424	0.229507	-2.12339
FBgn0031373	CG15358	791.021	31.67	279.665	26.6921	0.0400369	-4.64253	0.353549	-1.50002
FBgn0039184	CG6432	11070.9	444.686	3904.36	430.524	0.0401671	-4.63784	0.352669	-1.50361
FBgn0047000	CG33946	12.2433	0.498124	6.73863	7.0494	0.0406854	-4.61934	0.550393	-0.861465
FBgn0036592	CG13049	4.03014	0.167719	0.489718	0	0.0416162	-4.58671	0.121514	-3.04081
FBgn0034204	CG10953	2.00445	0.0835248	0.487009	0	0.0416697	-4.58486	0.242964	-2.04119
FBgn0038512	CG14330	0.450386	0.0188207	0.0771725	0.442608	0.0417879	-4.58077	0.171347	-2.545
FBgn0033731	Cpr49Ah	0.814788	0.0350859	0	0	0.0430614	-4.53746	0	/
FBgn0032211	CG13138	0.162698	0.007007	0.125911	0	0.0430675	-4.53726	0.773894	-0.369792
FBgn0052642	CG32642	8.41005	0.363093	2.5729	0.355802	0.0431737	-4.5337	0.305932	-1.70872
FBgn0041252	Femcoat	58.5243	2.52775	12.1882	2.56806	0.0431915	-4.53311	0.208259	-2.26355
FBgn0000358	Cp19	2027.77	88.3072	450.961	57.4111	0.0435489	-4.52122	0.222393	-2.16882
FBgn0039200	CG13616	3.62243	0.158539	0.388675	0.0335521	0.0437659	-4.51405	0.107297	-3.22032
FBgn0283437	PPO1	3.33799	0.147015	2.51802	0.231231	0.044043	-4.50494	0.754352	-0.40669
FBgn0036346	CG11251	0.493355	0.021848	0.0684519	0.117066	0.0442845	-4.49705	0.138748	-2.84946
FBgn0036678	CG11905	6.75795	0.300648	3.16002	0.304563	0.044488	-4.49044	0.4676	-1.09665
FBgn0264295	CG43773	12.6258	0.56974	8.81702	3.73123	0.0451251	-4.46993	0.698334	-0.518012
FBgn0051975	CG31975	210.565	9.6451	49.5628	8.70891	0.0458058	-4.44833	0.23538	-2.08694
FBgn0040001	FASN3	779.55	36.7137	222.065	36.8277	0.047096	-4.40825	0.284863	-1.81166
FBgn0264832	CG44040	4.16731	0.196413	4.77183	1.01096	0.0471318	-4.40715	1.14506	0.195426
FBgn0001083	fw	0.404236	0.0193305	0.385668	0.160903	0.0478198	-4.38625	0.954066	-0.0678384
FBgn0034684	CG13501	1.02609	0.0494722	0.136394	0.124148	0.0482143	-4.3744	0.132926	-2.91131
FBgn0037765	CG9458	20537.4	1019.52	8702.01	545.173	0.0496421	-4.33229	0.423715	-1.23883
FBgn0039591	CG9988	0.237851	0.0119566	0.100459	0.0119173	0.0502693	-4.31418	0.422361	-1.24345
FBgn0085246	CG34217	0.629934	0.0317897	0.174782	0.0797599	0.0504651	-4.30857	0.277461	-1.84964
FBgn0005391	Yp2	13798.9	700.641	4100.3	348.982	0.0507751	-4.29973	0.297147	-1.75075
FBgn0260003	Dys	162.314	8.25231	5.64389	6.54137	0.0508416	-4.29785	0.0347714	-4.84595
FBgn0032768	CG17564	0.356257	0.0185849	0.109198	0.171776	0.0521671	-4.26072	0.306515	-1.70597
FBgn0030829	CG12998	1.52875	0.0820047	0.457252	0.0690777	0.0536417	-4.2205	0.299102	-1.74129
FBgn0266099	CG44836	0.371446	0.0203281	0.0493011	0.16019	0.0547269	-4.19161	0.132728	-2.91346
FBgn0052198	CG32198	17.3698	0.963961	2.85351	0.189014	0.0554964	-4.17146	0.16428	-2.60577
FBgn0052499	Cda4	1.20639	0.067624	0.165311	0.209542	0.0560548	-4.15702	0.137029	-2.86744
FBgn0031388	CG12674	1.10051	0.0644339	0.694102	0.663786	0.0585491	-4.09421	0.630709	-0.664953
FBgn0030015	CG10761	0.633099	0.0370995	0.0802115	0	0.0585998	-4.09296	0.126697	-2.98055
FBgn0004428	LysE	33.4304	1.96174	9.16734	2.95893	0.0586813	-4.09095	0.274222	-1.86659
FBgn0085736	CG40472	10.5968	0.62226	0.645587	0.182219	0.0587215	-4.08997	0.0609228	-4.03687
FBgn0034023	Ir52a	0.43844	0.0260539	0.0301245	0.0168593	0.0594241	-4.07281	0.0687084	-3.86337
FBgn0053532	lectin-37Da	3288.64	196.121	1507.99	188.447	0.0596359	-4.06768	0.458545	-1.12486
FBgn0052368	CG32368	811.303	48.4347	151.01	47.2007	0.0596999	-4.06613	0.186133	-2.4256
FBgn0000357	Cp18	3007.3	180.299	712.287	120.223	0.0599538	-4.06001	0.236853	-2.07794
FBgn0037133	CG7370	0.158712	0.00953809	0.241185	0.209053	0.0600968	-4.05657	1.51964	0.603729
FBgn0033873	CG6337	58.0481	3.51247	12.9665	3.29446	0.0605096	-4.04669	0.223375	-2.16246
FBgn0263216	CG43386	0.986295	0.0597088	0.317214	0.366927	0.0605385	-4.046	0.321622	-1.63656
FBgn0003720	tll	0.615017	0.0373301	0.401955	0.170452	0.0606977	-4.04222	0.653567	-0.613592
FBgn0000591	E(spl)m8-HLH	0.67725	0.0412811	0.175157	0.257818	0.060954	-4.03614	0.25863	-1.95104
FBgn0262858	CG43222	60.9215	3.76185	31.7198	10.0804	0.0617491	-4.01744	0.520667	-0.941568
FBgn0039670	CG7567	12.9186	0.799887	1.07083	1.8398	0.0619175	-4.01351	0.0828906	-3.59265
FBgn0250833	CG34461	12.664	0.784767	4.3572	1.1648	0.0619683	-4.01232	0.344062	-1.53926
FBgn0039235	CG10899	1.36099	0.0844483	0.0441315	0	0.0620492	-4.01044	0.032426	-4.9467
FBgn0036938	CG14187	42.1403	2.62	7.71101	2.59089	0.0621733	-4.00756	0.182984	-2.45021
FBgn0038114	CG11670	0.70409	0.0439273	0.505473	1.06643	0.0623888	-4.00257	0.71791	-0.478126
FBgn0003886	alphaTub85E	2.5749	0.160719	0.085827	0.338658	0.0624176	-4.0019	0.0333322	-4.90694
FBgn0025644	CG14424	0.845885	0.0530474	0.633023	0.675567	0.0627123	-3.99511	0.748356	-0.418204
FBgn0035785	ppk26	0.195681	0.0122738	0.0769127	0.0274041	0.0627235	-3.99485	0.393051	-1.34721
FBgn0250847	CG14034	0.404516	0.0253879	0	0.141162	0.0627612	-3.99398	0	/
FBgn0263402	CG43448	2.48612	0.158158	0.261979	0.214053	0.0636164	-3.97446	0.105377	-3.24637
FBgn0035673	CG6602	59.8916	3.83236	26.187	5.69247	0.0639883	-3.96605	0.43724	-1.1935
FBgn0052713	CG32713	0.521148	0.0333792	0.663773	0	0.0640494	-3.96467	1.27367	0.348997
FBgn0031690	CG7742	0.298377	0.0191881	0.273188	0.173889	0.0643082	-3.95885	0.91558	-0.127242
FBgn0036015	CG3088	79.8262	5.14995	18.1217	3.12432	0.0645145	-3.95423	0.227014	-2.13914
FBgn0002939	ninaD	0.445688	0.0289403	0.163702	0.290595	0.064934	-3.94488	0.367302	-1.44496
FBgn0052523	CG32523	5.09844	0.333749	0.857256	0.551335	0.065461	-3.93322	0.168141	-2.57226
FBgn0003411	sisA	0.968803	0.0637741	0.167813	0.323138	0.0658277	-3.92516	0.173217	-2.52935
FBgn0037402	Vha14-2	0.263205	0.0174208	0	0.00313509	0.0661872	-3.9173	0	/
FBgn0014076	Vm32E	384.706	26.0839	32.6137	9.39749	0.0678022	-3.88252	0.0847756	-3.56021
FBgn0034553	CG9993	11.0264	0.754169	2.58444	0.402982	0.0683967	-3.86993	0.234387	-2.09304
FBgn0039755	CG15531	16469.3	1138.63	7528.39	1275.94	0.0691365	-3.85441	0.457117	-1.12937
FBgn0035281	Cpr62Bc	8.05565	0.558824	6.92768	1.64834	0.0693704	-3.84954	0.859978	-0.217629
FBgn0029707	CG12688	2.60353	0.182187	0.549886	0.285368	0.0699769	-3.83698	0.211208	-2.24326
FBgn0039678	Obp99a	291.751	20.4961	79.1761	29.8953	0.070252	-3.83132	0.271382	-1.8816
FBgn0037675	HP1e	0.339034	0.0239101	0.0905549	0	0.0705242	-3.82574	0.267097	-1.90457
FBgn0037040	CG12983	0.0548294	0.00393319	0.041398	0.118352	0.0717351	-3.80118	0.755033	-0.405389
FBgn0033721	CG13159	1.52043	0.110143	0.17272	0.278052	0.072442	-3.78703	0.113599	-3.13797
FBgn0033720	CG13160	0.369777	0.026821	0.261428	0.00339425	0.0725329	-3.78522	0.706988	-0.500242
FBgn0037764	CG9459	1403.56	102.178	407.335	99.9081	0.0727992	-3.77993	0.290216	-1.7848
FBgn0041709	yellow-g	110.484	8.09541	30.8351	7.19929	0.0732722	-3.77059	0.279091	-1.84119
FBgn0085334	CG34305	3.08138	0.227048	2.26723	0.257183	0.0736839	-3.76251	0.735784	-0.442646
FBgn0267689	CG46025	0.593826	0.0437797	0.154603	0.00510078	0.0737248	-3.76171	0.260351	-1.94147
FBgn0263079	CG43338	0.201112	0.0148404	0.0110947	0.0507406	0.0737917	-3.7604	0.0551668	-4.18006
FBgn0000216	Brd	0.874199	0.0655431	1.08345	0.0959137	0.074975	-3.73745	1.23936	0.309599
FBgn0003983	Vm34Ca	2660.78	199.851	295.509	116.561	0.0751099	-3.73485	0.111061	-3.17058
FBgn0020906	Jon25Bi	45.2434	3.40137	5.63129	6.8366	0.0751794	-3.73352	0.124467	-3.00617
FBgn0035086	CG12851	3.75163	0.283206	2.22852	0.423719	0.0754888	-3.72759	0.594014	-0.751432
FBgn0034429	CG18607	0.837091	0.0638059	0.213069	0.113651	0.0762234	-3.71362	0.254535	-1.97406
FBgn0038028	CG10035	5.61979	0.433602	2.12035	1.1493	0.0771563	-3.69607	0.377301	-1.40621
FBgn0032127	CG13114	23.6143	1.82426	7.27586	1.78121	0.0772523	-3.69428	0.308112	-1.69847
FBgn0040843	CG15213	17.5636	1.37488	4.14417	4.29913	0.0782801	-3.67521	0.235952	-2.08343
FBgn0039839	ppk24	0.245428	0.0192178	0.0879915	0.126011	0.0783032	-3.67478	0.358523	-1.47986
FBgn0040775	CG12158	178.789	14.0741	58.8948	28.3713	0.078719	-3.66714	0.32941	-1.60205
FBgn0038819	Cpr92F	1.74047	0.137028	1.0691	0.0768527	0.0787305	-3.66693	0.614259	-0.70308
FBgn0002563	Lsp1beta	16.6078	1.30875	5.63077	2.15236	0.0788033	-3.6656	0.339044	-1.56046
FBgn0004425	LysB	55.3793	4.36967	22.8243	4.69854	0.0789044	-3.66375	0.412145	-1.27878
FBgn0028707	Mt2	56.0651	4.48135	24.954	6.97264	0.0799312	-3.6451	0.44509	-1.16783
FBgn0039087	CG10168	0.178762	0.0143152	0.0129464	0.0430318	0.0800797	-3.64242	0.0724226	-3.78742
FBgn0038042	Scgbeta	111.345	8.97503	69.4286	7.35663	0.0806056	-3.63298	0.623545	-0.681435
FBgn0031976	CG7367	0.409603	0.0330178	0.191413	0.274977	0.0806093	-3.63291	0.467313	-1.09754
FBgn0027074	CG17324	0.144387	0.0116923	0	0	0.0809789	-3.62631	0	/
FBgn0039469	TwdlC	1.26714	0.102657	0.194529	0.186617	0.0810147	-3.62567	0.153518	-2.70352
FBgn0032394	CG6746	11815.6	958.348	4581.11	616.9	0.0811087	-3.624	0.387717	-1.36692
FBgn0032162	CG4592	940.417	76.377	463.681	67.9636	0.0812161	-3.62209	0.493059	-1.02017
FBgn0053928	CG33928	0.307629	0.025324	0	0	0.0823199	-3.60261	0	/
FBgn0034476	Toll-7	5.4963	0.45246	2.17045	0.705156	0.0823208	-3.6026	0.394893	-1.34047
FBgn0036109	Cpr67Fa2	1.40587	0.115907	0	0	0.082445	-3.60042	0	/
FBgn0033580	CG13231	0.598931	0.0494894	0.0414002	0.0307673	0.0826296	-3.5972	0.0691235	-3.85468
FBgn0086266	Vm26Ac	37.1853	3.08261	1.40668	1.72508	0.0828986	-3.59251	0.0378289	-4.72437
FBgn0020765	Acp65Aa	3.85675	0.328109	1.21495	0.172797	0.085074	-3.55514	0.315019	-1.66649
FBgn0039203	CG13618	63.6306	5.4328	18.1761	2.43508	0.0853803	-3.54995	0.28565	-1.80768
FBgn0037762	eloF	7453.76	637.161	3854.63	459.891	0.0854818	-3.54824	0.517139	-0.951376
FBgn0004779	Ccp84Ae	3.8027	0.325138	0.284017	0.0251349	0.0855019	-3.5479	0.0746882	-3.74297
FBgn0034474	Obp56g	16.8989	1.46876	4.8842	1.6882	0.0869145	-3.52426	0.289025	-1.79074
FBgn0011239	ms(2)35Ci	0.453984	0.0394625	0.403883	0.0784647	0.0869249	-3.52409	0.889641	-0.168704
FBgn0036939	CG7365	89.9669	7.82325	59.7032	7.48167	0.086957	-3.52355	0.663613	-0.591586
FBgn0054012	CG34012	0.366187	0.031875	0.639829	0	0.0870457	-3.52208	1.74727	0.805106
FBgn0010358	deltaTry	31.2467	2.7262	6.69805	3.37395	0.0872476	-3.51874	0.21436	-2.22189
FBgn0031005	Hs3st-B	0.608748	0.0539701	0.561434	0.036757	0.0886575	-3.49561	0.922277	-0.116729
FBgn0030936	CG6481	0.282131	0.0250267	0.197334	0.0703961	0.088706	-3.49483	0.699441	-0.515726
FBgn0039106	CG10301	5.35875	0.47552	2.03671	0.271524	0.0887371	-3.49432	0.380072	-1.39566
FBgn0003356	Jon99Cii	741.581	66.1122	237.335	86.4373	0.0891503	-3.48762	0.320039	-1.64368
FBgn0042137	CG18814	0.221733	0.01985	0.0978521	0.191105	0.0895221	-3.48161	0.441306	-1.18015
FBgn0036382	CG13737	5.68504	0.510529	1.41604	1.22285	0.0898022	-3.47711	0.249082	-2.00531
FBgn0014427	CG11899	3331.97	299.651	1595.16	356.443	0.0899321	-3.47502	0.478744	-1.06267
FBgn0020637	Lcp65Ag2	0.899536	0.0810696	0.140229	0	0.0901238	-3.47195	0.15589	-2.6814
FBgn0004842	RYa-R	1.17525	0.106301	0.132168	0.0822799	0.0904497	-3.46674	0.112459	-3.15252
FBgn0028856	CG18063	0.247675	0.0224622	0.089349	0.0925884	0.0906922	-3.46288	0.360751	-1.47092
FBgn0003086	Pig1	1.23871	0.112607	0.0590992	0	0.0909067	-3.45947	0.0477103	-4.38956
FBgn0040279	Osi14	0.667138	0.0608951	0.226677	0.140497	0.0912781	-3.45359	0.339775	-1.55735
FBgn0042186	CG17239	16.6685	1.52204	3.09789	1.00331	0.0913124	-3.45305	0.185853	-2.42777
FBgn0040705	ND-B8	27.8145	2.56325	7.28573	0.903613	0.0921552	-3.43979	0.26194	-1.93269
FBgn0029951	CG11369	0.144603	0.0133836	0.0110215	0.0366496	0.0925541	-3.43356	0.076219	-3.7137
FBgn0263083	CG43351	189.865	17.6062	40.212	30.2765	0.0927301	-3.43082	0.211793	-2.23928
FBgn0037046	CG10581	266.493	24.7738	182.227	32.7868	0.0929623	-3.42721	0.683797	-0.548361
FBgn0038449	CG17562	1720.1	160.084	761.032	91.2434	0.0930667	-3.42559	0.442435	-1.17646
FBgn0028949	CG15254	9.81737	0.91723	2.3609	1.44466	0.0934293	-3.41998	0.240482	-2.056
FBgn0037782	Npc2d	6.12866	0.572786	4.50922	0.838376	0.0934602	-3.4195	0.73576	-0.442694
FBgn0038879	CG17298	2.76545	0.258579	2.52048	0	0.0935034	-3.41884	0.911418	-0.133816
FBgn0040687	CG14645	1567.99	146.729	485.873	124.364	0.0935778	-3.41769	0.30987	-1.69027
FBgn0029811	Cpr5C	2.2111	0.207742	0	0.245587	0.0939541	-3.4119	0	/
FBgn0033344	CG8252	5.57006	0.52501	1.29544	0.404782	0.0942557	-3.40728	0.232572	-2.10425
FBgn0004430	LysS	24.1041	2.27406	8.11655	0.79852	0.0943433	-3.40594	0.336729	-1.57034
FBgn0002632	E(spl)m6-BFM	0.137924	0.013014	0.00751759	0.115985	0.0943563	-3.40574	0.0545053	-4.19746
FBgn0004427	LysD	157.901	15.043	43.2661	9.61362	0.0952686	-3.39186	0.274008	-1.86771
FBgn0038369	Arpc3A	496.022	47.3471	207.831	77.3417	0.0954536	-3.38906	0.418996	-1.25499
FBgn0039761	CG18404	98.7162	9.43366	27.1363	15.4866	0.0955634	-3.3874	0.274892	-1.86306
FBgn0037488	CG14607	4.32096	0.414151	1.36027	0.387876	0.095847	-3.38312	0.314807	-1.66746
FBgn0032658	CG5681	0.0467962	0.00448594	0.0164349	0.0370552	0.0958612	-3.38291	0.351202	-1.50963
FBgn0010425	epsilonTry	464.797	44.9086	156.361	73.6918	0.0966198	-3.37154	0.336407	-1.57172
FBgn0261624	I-3	2.24109	0.216844	0.167531	0.167439	0.0967583	-3.36947	0.0747542	-3.7417
FBgn0261848	CG42780	3.09596	0.301594	0.433278	0.367066	0.0974153	-3.35971	0.139949	-2.83702
FBgn0037004	CG17637	0.911444	0.0892504	0.295383	0	0.097922	-3.35222	0.324082	-1.62557
FBgn0025814	Mgstl	28512.5	2798.25	14861.1	1988.36	0.0981412	-3.349	0.521214	-0.940054
FBgn0029821	CG4020	7490.07	739.848	3843.21	456.682	0.0987772	-3.33968	0.513107	-0.962667
FBgn0036349	SNCF	0.562093	0.0555416	0.580967	0	0.0988121	-3.33917	1.03358	0.0476474
FBgn0086265	psd	15.898	1.57166	2.66404	1.62014	0.098859	-3.33848	0.167571	-2.57716
FBgn0033591	CG13216	1.62162	0.161653	0.54103	0.201999	0.0996861	-3.32646	0.333636	-1.58366
FBgn0037547	CG7910	12667.1	1265.42	5563.28	1096.25	0.0998982	-3.3234	0.439191	-1.18708
FBgn0264005	Hmx	0.327231	0.0327766	0.171893	0.135732	0.100163	-3.31957	0.525296	-0.928799
FBgn0058198	CG40198	2.1476	0.215183	0.394869	0.13612	0.100197	-3.31909	0.183865	-2.44328
FBgn0000551	Edg78E	2.02516	0.204203	1.41951	0.197651	0.100833	-3.30996	0.700937	-0.512643
FBgn0034326	CG18540	10.3965	1.04932	5.68421	1.99039	0.10093	-3.30857	0.546743	-0.871066
FBgn0036677	CG13023	2.49486	0.25206	1.03266	0.249143	0.101032	-3.30712	0.413915	-1.27259
FBgn0029697	CG15570	7.57556	0.765639	2.50529	0.589622	0.101067	-3.30662	0.330707	-1.59637
FBgn0003357	Jon99Ciii	189.04	19.1352	47.1977	20.2639	0.101223	-3.30439	0.24967	-2.0019
FBgn0051909	CG31909	0.665117	0.0676743	0.499578	0.0278702	0.101748	-3.29693	0.751113	-0.412898
FBgn0036676	CG13028	0.745141	0.0762326	0.0448358	0	0.102306	-3.28903	0.0601709	-4.05479
FBgn0032416	Gr33a	0.525104	0.0537359	0.0185642	0.107493	0.102334	-3.28865	0.0353534	-4.82201
FBgn0031558	CG16704	81.9059	8.40216	20.0356	7.45549	0.102583	-3.28514	0.244617	-2.0314
FBgn0038201	PK1-R	0.377525	0.0390378	0.0223278	0.226398	0.103405	-3.27363	0.0591426	-4.07966
FBgn0264260	CG43760	0.284182	0.0295197	0	0.180825	0.103876	-3.26707	0	/
FBgn0052320	CG32320	0.167369	0.0175955	0.0519438	0.00377097	0.10513	-3.24975	0.310355	-1.68801
FBgn0034122	CG15711	20.4338	2.15554	7.833	3.94724	0.105489	-3.24484	0.383335	-1.38332
FBgn0035044	CG3663	568.093	60.0648	274.704	68.5951	0.105731	-3.24154	0.483555	-1.04825
FBgn0039852	nyo	0.0679972	0.00719687	0.0165172	0	0.105841	-3.24003	0.24291	-2.04151
FBgn0033862	CG6209	0.159619	0.0169192	0.160574	0.0394357	0.105997	-3.2379	1.00598	0.00860592
FBgn0031940	CG7214	5.87822	0.624177	2.88133	1.06222	0.106185	-3.23535	0.49017	-1.02864
FBgn0054030	CG34030	0.549404	0.0587799	0.225613	0.0956727	0.106988	-3.22447	0.41065	-1.28402
FBgn0261401	Ir75c	0.170746	0.0182965	0	0	0.107156	-3.22221	0	/
FBgn0032125	Cpr30B	4.29382	0.462203	1.5262	0.140622	0.107644	-3.21566	0.355441	-1.49232
FBgn0037548	CG7900	60.3708	6.51129	27.5914	6.85429	0.107855	-3.21284	0.457032	-1.12963
FBgn0085280	CG34251	0.443326	0.0478699	0.186816	0.144062	0.107979	-3.21118	0.421396	-1.24675
FBgn0000644	Fcp3C	13.2782	1.43958	3.99448	1.02699	0.108417	-3.20534	0.30083	-1.73298
FBgn0051926	CG31926	1.09994	0.119412	0.149684	0.149676	0.108562	-3.20341	0.136084	-2.87743
FBgn0037645	CG11966	0.043239	0.00471522	0.00603639	0	0.10905	-3.19694	0.139605	-2.84058
FBgn0033428	Updo	6111.73	667.315	3000.18	733.97	0.109186	-3.19514	0.490889	-1.02653
FBgn0052564	CG32564	3.90287	0.426481	0.766621	0.199155	0.109274	-3.19398	0.196425	-2.34795
FBgn0038709	CG15025	0.308678	0.0338254	0.240544	0.00603078	0.109582	-3.18992	0.779272	-0.359802
FBgn0040502	CG8343	179.555	19.813	53.3701	16.9642	0.110345	-3.17991	0.297235	-1.75032
FBgn0262721	CG43165	580.779	64.1224	79.9911	87.4337	0.110408	-3.17909	0.137731	-2.86008
FBgn0086371	poly	651.047	72.0522	274.391	79.8218	0.110671	-3.17565	0.421461	-1.24653
FBgn0037128	CG14572	0.548446	0.0607578	0.0503692	0.452534	0.110782	-3.17421	0.0918399	-3.44474
FBgn0261683	B9d2	0.124447	0.0137883	0.242128	0.0906128	0.110797	-3.17401	1.94563	0.960238
FBgn0085480	CG34451	1.38985	0.154236	0.986609	0.115852	0.110973	-3.17172	0.709867	-0.494379
FBgn0052379	CG32379	5.17997	0.575635	0.652103	0.932144	0.111127	-3.16972	0.125889	-2.98977
FBgn0036870	CG14095	3.19249	0.355353	0.835651	0.390156	0.111309	-3.16736	0.261755	-1.93371
FBgn0037829	CG14691	0.711563	0.0793544	0.102985	0.161864	0.111521	-3.16461	0.144731	-2.78856
FBgn0052282	Drsl4	103.429	11.5461	14.7708	10.462	0.111633	-3.16316	0.142811	-2.80782
FBgn0034774	CG13526	1.79241	0.200374	0.251305	0.406571	0.11179	-3.16113	0.140205	-2.83439
FBgn0040733	CG15068	1167.94	131.532	281.346	120.343	0.112619	-3.15048	0.240891	-2.05355
FBgn0020508	Ag5r2	85.2163	9.63163	30.663	10.9046	0.113026	-3.14528	0.359826	-1.47463
FBgn0262574	CG43114	214.321	24.3088	42.8069	29.359	0.113422	-3.14022	0.199733	-2.32386
FBgn0037817	Cyp12e1	48.27	5.4838	17.564	7.58769	0.113607	-3.13788	0.36387	-1.45851
FBgn0052284	CG32284	8.45193	0.962439	1.12999	1.77895	0.113872	-3.13451	0.133696	-2.90297
FBgn0003980	Vm26Ab	1944.9	223.116	348.301	106.622	0.114718	-3.12383	0.179084	-2.48129
FBgn0035258	CG13931	2.41537	0.27732	1.24503	0.844765	0.114815	-3.12262	0.515461	-0.956064
FBgn0023197	Jon74E	415.654	47.8728	165.388	45.5988	0.115175	-3.11811	0.397898	-1.32953
FBgn0032055	CG13091	1736.15	200.892	628.54	109.909	0.115711	-3.1114	0.362031	-1.46582
FBgn0031253	CG11885	1518.54	176.312	690.178	200.08	0.116106	-3.10648	0.454501	-1.13764
FBgn0085232	CG34203	25.2348	2.95332	7.56285	6.06925	0.117034	-3.09501	0.299699	-1.73841
FBgn0037069	Cpr78Cc	2.15347	0.252211	0.289938	0.162445	0.117118	-3.09396	0.134638	-2.89285
FBgn0035512	Cpr64Ac	5.85615	0.687921	2.53327	0.291039	0.11747	-3.08964	0.432583	-1.20895
FBgn0033865	CG6220	0.649127	0.0762877	0.590916	0.316009	0.117524	-3.08898	0.910324	-0.135548
FBgn0261991	CG42809	1.27926	0.150498	0	0.407136	0.117645	-3.08749	0	/
FBgn0260430	CG42525	0.0941931	0.0110834	0.021708	0	0.117667	-3.08722	0.230463	-2.11739
FBgn0032648	CG15144	0.0702565	0.00828125	0.0310453	0.0529385	0.117872	-3.08471	0.441885	-1.17826
FBgn0051469	CG31469	80.9105	9.54954	28.0469	11.9518	0.118026	-3.08282	0.346641	-1.52849
FBgn0033368	CG13743	2.40405	0.284038	0.937258	0.383237	0.11815	-3.08131	0.389866	-1.35895
FBgn0040359	CG11380	0.0642964	0.00760414	0.0460196	0.0177897	0.118267	-3.07988	0.715741	-0.48249
FBgn0035398	Cht7	0.729451	0.0862964	0.415101	0.0477492	0.118303	-3.07944	0.569059	-0.813349
FBgn0032115	CG4438	0.543017	0.0642714	0.0901039	0.0150221	0.11836	-3.07875	0.165932	-2.59134
FBgn0034538	CG16799	515.209	61.3221	267.754	52.7156	0.119024	-3.07068	0.5197	-0.94425
FBgn0033603	Cpr47Ef	9.34156	1.11264	3.71227	1.75842	0.119106	-3.06968	0.397393	-1.33136
FBgn0262839	CG43203	0.290775	0.0348219	0.110596	0.0265574	0.119755	-3.06184	0.380349	-1.3946
FBgn0020381	Dredd	415.564	49.8404	35.6247	862.213	0.119934	-3.05968	0.0857261	-3.54412
FBgn0001256	ImpL1	0.775048	0.0929912	0.862047	0	0.119981	-3.05912	1.11225	0.153481
FBgn0085316	CG34287	0.0985515	0.0118516	0.0795867	0.0314213	0.120258	-3.0558	0.807565	-0.30835
FBgn0053125	CG33125	0.0842382	0.0101405	0.0143896	0.0400157	0.120379	-3.05435	0.17082	-2.54945
FBgn0026063	KP78b	0.28305	0.034218	0.0482639	0.123372	0.12089	-3.04823	0.170514	-2.55204
FBgn0039376	CG14354	0.570985	0.0690526	0.256189	0.112265	0.120936	-3.04769	0.448679	-1.15624
FBgn0037763	CG16904	5137.51	621.677	2567.32	368.741	0.121007	-3.04683	0.499721	-1.00081
FBgn0031914	CG5973	727.24	88.1064	377.307	57.5381	0.121152	-3.04511	0.51882	-0.946693
FBgn0000359	Cp36	296.372	36.0029	75.7385	34.9452	0.121479	-3.04122	0.255552	-1.96831
FBgn0014464	Cp7Fa	33.9154	4.12433	10.6502	3.04482	0.121606	-3.03971	0.314023	-1.67106
FBgn0036952	CG6933	0.235573	0.0286475	0.259422	0.137414	0.121608	-3.03969	1.10124	0.139127
FBgn0032008	CG14277	29.6978	3.61201	11.663	4.77661	0.121626	-3.03948	0.392723	-1.34842
FBgn0038074	Gnmt	330.183	40.2409	330.304	57.8282	0.121875	-3.03653	1.00037	0.000528598
FBgn0052644	Mur11Da	0.455059	0.0555396	0.361447	0.0273145	0.122049	-3.03446	0.794286	-0.332269
FBgn0034784	CG9826	1.74773	0.213478	0.0887186	0.212656	0.122146	-3.03332	0.0507622	-4.3001
FBgn0035280	Cpr62Bb	23.0186	2.8122	16.4747	4.51098	0.122171	-3.03303	0.715713	-0.482548
FBgn0002573	sens	0.147365	0.0180706	0.113526	0.114238	0.122625	-3.02768	0.770373	-0.376371
FBgn0085201	CG34172	165.413	20.2848	45.3518	15.5319	0.122631	-3.0276	0.274173	-1.86684
FBgn0034437	CG10051	0.678482	0.0832913	0.180271	0.0622143	0.122761	-3.02607	0.265698	-1.91214
FBgn0052571	TwdlX	5.66747	0.700347	2.38728	1.70219	0.123573	-3.01656	0.421225	-1.24734
FBgn0010387	Dbi	25601.9	3164.5	18577.3	1564.04	0.123604	-3.0162	0.725622	-0.46271
FBgn0031561	IM33	2572.45	319.8	474.479	282.891	0.124317	-3.0079	0.184446	-2.43873
FBgn0037412	Osi4	1.96131	0.243893	0.237327	0.359057	0.124352	-3.0075	0.121004	-3.04687
FBgn0040958	Peritrophin-15b	42.6989	5.32634	7.14129	7.22388	0.124742	-3.00298	0.167248	-2.57994
FBgn0030665	CG15646	22.9262	2.86526	14.4763	1.64196	0.124978	-3.00026	0.63143	-0.663304
FBgn0050272	MFS1	0.943458	0.118104	0.462941	0.803183	0.125182	-2.9979	0.490685	-1.02713
FBgn0029730	boil	0.0709525	0.00888839	0.0241284	0.0122279	0.125272	-2.99686	0.340064	-1.55612
FBgn0261514	NimA	0.18498	0.0232412	0.2858	0.0260347	0.125642	-2.99261	1.54503	0.627637
FBgn0030398	Cpr11B	3.14128	0.395648	0.539264	1.8451	0.125951	-2.98906	0.17167	-2.54229
FBgn0003377	Sgs7	1.65261	0.209565	0.654806	0.408137	0.126809	-2.97928	0.396225	-1.33561
FBgn0031142	r-cup	1.83277	0.233449	0.455794	0.473726	0.127375	-2.97285	0.248691	-2.00757
FBgn0035056	spz6	0.799771	0.101909	0	0.209532	0.127423	-2.97231	0	/
FBgn0044048	Ilp5	0.85422	0.109852	0	0.291097	0.128599	-2.95905	0	/
FBgn0033541	CG12934	0.931643	0.120086	0.563378	0.163579	0.128897	-2.95571	0.604714	-0.725674
FBgn0003057	CG10598	1.13297	0.146043	0.50745	0.365699	0.128903	-2.95564	0.447894	-1.15877
FBgn0032538	CG16885	6.2156	0.80153	2.37496	0.542798	0.128955	-2.95507	0.382097	-1.38799
FBgn0263270	CG43396	0.467999	0.0604435	0.0132921	0.0298106	0.129153	-2.95285	0.028402	-5.13786
FBgn0032088	CG13102	27.4607	3.55319	11.5044	3.30798	0.129392	-2.95018	0.418941	-1.25518
FBgn0040828	CG13306	76.872	9.95924	80.8233	9.98557	0.129556	-2.94835	1.0514	0.0723131
FBgn0051065	ppk31	3.01119	0.390562	0.888216	0.524473	0.129704	-2.94671	0.294972	-1.76135
FBgn0039030	CG6660	2482.52	322.815	1188.49	170.14	0.130035	-2.94303	0.478743	-1.06268
FBgn0051235	CG31235	0.306044	0.0398922	0.277103	0.695685	0.130348	-2.93956	0.905435	-0.143317
FBgn0085362	Vml	101.497	13.2573	14.5096	7.62433	0.130618	-2.93658	0.142956	-2.80636
FBgn0034870	CG13559	0.246469	0.0323999	0	0.0529047	0.131456	-2.92734	0	/
FBgn0086134	Prosalpha2	15211	2003.34	6817.03	2100.82	0.131703	-2.92464	0.448164	-1.1579
FBgn0266615	CG45122	0.874724	0.115312	0	0.65743	0.131827	-2.92329	0	/
FBgn0035845	CG13675	0.294854	0.0388911	0.287316	0.0553454	0.1319	-2.92249	0.974435	-0.0373624
FBgn0035588	CG10672	1934.71	255.783	1114.23	334.273	0.132207	-2.91913	0.575916	-0.79607
FBgn0261526	NT1	0.250734	0.0331803	0.117455	0.0185989	0.132333	-2.91776	0.468445	-1.09405
FBgn0030707	CG8916	1.15245	0.152551	0.560447	0.129934	0.132371	-2.91734	0.486309	-1.04005
FBgn0040636	CG13255	352.586	46.776	194.99	61.6509	0.132666	-2.91413	0.553028	-0.854575
FBgn0038291	CG3984	3.07872	0.408552	1.25426	0.954704	0.132702	-2.91374	0.407397	-1.29549
FBgn0263117	CG34377	0.446032	0.0592116	0.263853	0.0405384	0.132752	-2.9132	0.591556	-0.757413
FBgn0023550	CG18031	2944.17	391.238	1013.82	275.867	0.132886	-2.91174	0.344348	-1.53806
FBgn0033999	CG8093	2.58523	0.343832	1.00216	0.356965	0.132999	-2.91052	0.387648	-1.36718
FBgn0037411	Osi3	0.201415	0.0269362	0.373817	0.0226369	0.133735	-2.90255	1.85595	0.892161
FBgn0029172	Fad2	16190.6	2170.07	8706.86	1589.32	0.134033	-2.89934	0.537773	-0.894932
FBgn0035859	CG13678	1.88617	0.252854	1.43125	0.331267	0.134057	-2.89908	0.758813	-0.398184
FBgn0264696	CG43965	469.819	63.2829	106.184	51.8226	0.134696	-2.89222	0.22601	-2.14554
FBgn0034011	CG8160	0.15595	0.0211261	0.144075	0.141517	0.135467	-2.88399	0.923854	-0.114264
FBgn0034052	CG8299	29.8053	4.04908	4.39536	3.55889	0.135851	-2.8799	0.147469	-2.76152
FBgn0052230	ND-MLRQ	2788.9	379.249	1165.22	314.06	0.135985	-2.87848	0.417806	-1.25909
FBgn0036895	ms(3)76Cc	0.110753	0.0151149	0.095322	0.0257976	0.136474	-2.8733	0.860672	-0.216465
FBgn0038577	CG12321	7715.95	1056.48	3659.22	1017.13	0.136922	-2.86858	0.474241	-1.07631
FBgn0052232	CG32232	0.0321585	0.00440561	0	0.0253125	0.136997	-2.86779	0	/
FBgn0041621	Or82a	0.480545	0.0658635	0.268031	0.364993	0.13706	-2.86712	0.557765	-0.842272
FBgn0040363	CG11384	0.956728	0.131372	0.303865	0.303038	0.137314	-2.86445	0.317609	-1.65468
FBgn0040729	CG15126	99.3359	13.6468	33.9498	4.27717	0.13738	-2.86375	0.341768	-1.54891
FBgn0030725	CG8958	0.170735	0.0235785	0.0510953	0.0982033	0.1381	-2.85621	0.299267	-1.7405
FBgn0053136	CG33136	0.118723	0.0164108	0.0587209	0.0499208	0.138228	-2.85488	0.494604	-1.01565
FBgn0035977	PGRP-LF	1.55579	0.215207	0.340493	0.413945	0.138327	-2.85385	0.218855	-2.19195
FBgn0037424	Osi15	0.544461	0.0754927	0.261158	0.15823	0.138656	-2.85042	0.479663	-1.05991
FBgn0051525	CG31525	0.102075	0.0141671	0.0630399	0.0100432	0.138791	-2.84901	0.617584	-0.695292
FBgn0036745	CG7484	1025.08	142.284	436.951	212.987	0.138803	-2.84889	0.42626	-1.23019
FBgn0039472	CG17192	14.9764	2.08096	4.61579	3.19091	0.138949	-2.84737	0.308204	-1.69804
FBgn0053509	CG33509	0.901659	0.125551	0.290572	0.295793	0.139244	-2.84431	0.322264	-1.63369
FBgn0037416	Osi9	0.577995	0.0805845	0.185766	0.109475	0.139421	-2.84248	0.321397	-1.63757
FBgn0039444	TwdlD	0.845785	0.118103	0.261164	0	0.139637	-2.84025	0.308783	-1.69533
FBgn0036589	CG13067	13.3185	1.86323	6.73708	2.38918	0.139898	-2.83755	0.505844	-0.983236
FBgn0051661	CG31661	4.54601	0.637071	3.58978	0.45039	0.140138	-2.83507	0.789655	-0.340705
FBgn0036091	CG18628	698.518	97.9987	285.223	46.864	0.140295	-2.83346	0.408326	-1.29221
FBgn0263621	CG43630	9516.18	1340.4	5643.12	2540.81	0.140855	-2.82772	0.593003	-0.75389
FBgn0051269	CG31269	19.3835	2.73433	6.00676	3.93869	0.141065	-2.82557	0.30989	-1.69017
FBgn0259145	CG42260	3.88323	0.548095	1.79366	1.22045	0.141144	-2.82476	0.461899	-1.11435
FBgn0037414	Osi7	0.20703	0.0292305	0.40686	0.0979816	0.14119	-2.82429	1.96522	0.974693
FBgn0036679	CG13022	3.91115	0.552461	1.47867	0.352444	0.141253	-2.82365	0.378065	-1.40329
FBgn0032329	Art8	22.4678	3.18228	12.9746	2.76403	0.141637	-2.81973	0.577475	-0.792169
FBgn0035922	Pex7	0.330905	0.0470238	0.102503	0.379656	0.142107	-2.81495	0.309766	-1.69075
FBgn0052792	ppk8	1.86832	0.265613	1.23966	0.932379	0.142167	-2.81434	0.663516	-0.591797
FBgn0054038	CG34038	1.12132	0.159583	0.0422616	0.22573	0.142317	-2.81282	0.0376892	-4.72971
FBgn0062442	Cisd2	5681.1	808.561	4286.17	539.21	0.142325	-2.81274	0.754461	-0.406481
FBgn0040297	Nhe2	38.2084	5.43993	16.1667	2.98556	0.142375	-2.81223	0.423119	-1.24086
FBgn0051477	ATPsynepsilonL	1.31177	0.187058	0.462622	0.560934	0.1426	-2.80996	0.35267	-1.50361
FBgn0033327	PGRP-SC1b	3.66404	0.522815	0.694101	0.406864	0.142688	-2.80906	0.189436	-2.40022
FBgn0037378	CG2046	2922.3	418.592	1388.42	441.963	0.143241	-2.80349	0.475112	-1.07366
FBgn0034515	CG13428	143.825	20.6357	64.6125	9.64411	0.143478	-2.8011	0.449244	-1.15443
FBgn0031109	Obp19a	13.3757	1.92446	15.8996	7.34761	0.143877	-2.79709	1.18869	0.249376
FBgn0261615	CG42704	73.8254	10.6302	22.6592	16.0073	0.143991	-2.79595	0.30693	-1.70402
FBgn0066293	CheB42b	0.701248	0.101188	0.595971	0.0282827	0.144297	-2.79289	0.849872	-0.234683
FBgn0029975	spidey	8198.34	1185.62	5188.85	1135.27	0.144617	-2.78969	0.632915	-0.659917
FBgn0033869	Cpr50Cb	2.03981	0.295068	0.850746	0.497193	0.144655	-2.78932	0.417071	-1.26163
FBgn0039719	CG15515	43.4494	6.29848	16.2273	2.50674	0.144961	-2.78626	0.373476	-1.42091
FBgn0034439	CG10062	0.747493	0.10838	0.207904	0.277706	0.144991	-2.78596	0.278135	-1.84614
FBgn0265417	CG44329	0.538176	0.078095	0	0.219603	0.145111	-2.78478	0	/
FBgn0021906	RFeSP	2831.86	412.954	1627.97	504.642	0.145824	-2.7777	0.574877	-0.798676
FBgn0037602	SLIRP2	336.985	49.2791	217.971	35.5941	0.146235	-2.77364	0.646827	-0.628548
FBgn0042126	CG18788	2.25312	0.330085	4.49192	0.419835	0.146501	-2.77101	1.99364	0.995408
FBgn0039408	CG14551	0.4917	0.0721235	1.2939	0.370837	0.146682	-2.76924	2.63148	1.39588
FBgn0034065	Rrp42	344.956	50.6327	151.848	71.54	0.14678	-2.76827	0.440195	-1.18378
FBgn0052570	TwdlY	1.57883	0.231967	1.46343	0.521378	0.146923	-2.76686	0.926908	-0.109502
FBgn0033868	S-Lap7	0.627886	0.0922905	0.0842756	0.107117	0.146986	-2.76625	0.134221	-2.89732
FBgn0036607	CG13059	3.59464	0.530771	0.357342	1.17251	0.147656	-2.75969	0.0994097	-3.33047
FBgn0050099	CG30099	3.87571	0.57405	1.93838	1.40614	0.148115	-2.75521	0.500135	-0.999609
FBgn0032715	CG17597	1185.59	175.629	778.491	216.95	0.148136	-2.755	0.656628	-0.606853
FBgn0033367	PPO2	13.7267	2.03799	8.30401	1.16493	0.148469	-2.75177	0.604953	-0.725105
FBgn0085195	CG34166	318.408	47.4778	83.5631	65.7225	0.14911	-2.74555	0.26244	-1.92994
FBgn0036583	CG13055	0.149847	0.0224404	0.0258824	0.0493403	0.149755	-2.73932	0.172726	-2.53345
FBgn0036595	CG13046	1.23609	0.185434	0.62959	0	0.150017	-2.73681	0.50934	-0.973299
FBgn0031440	CG15395	0.193549	0.0290441	0	0.0273905	0.150061	-2.73638	0	/
FBgn0032095	Toll-4	0.0249775	0.00375081	0.00761147	0.00959517	0.150168	-2.73535	0.304733	-1.71438
FBgn0004431	LysX	147.432	22.1637	35.6534	26.0335	0.150332	-2.73378	0.241829	-2.04794
FBgn0026380	Prosbeta3	9676.42	1454.68	5030.44	1483.46	0.150332	-2.73377	0.519866	-0.943789
FBgn0003065	CG2150	1.69885	0.25599	1.3825	0.0870268	0.150684	-2.7304	0.813786	-0.297279
FBgn0038929	CG13408	2.10233	0.316886	0.419249	0.373669	0.150731	-2.72995	0.199421	-2.32611
FBgn0031248	CG11912	8.8623	1.33779	4.19008	0.969834	0.150953	-2.72783	0.472798	-1.0807
FBgn0038451	CG14893	54.2068	8.19905	8.50105	6.96307	0.151255	-2.72495	0.156826	-2.67276
FBgn0259972	Sfp77F	1.77298	0.268787	1.61302	1.38554	0.151602	-2.72164	0.909779	-0.136412
FBgn0011768	Fdh	3248.81	492.555	1669.93	718.28	0.151611	-2.72155	0.514013	-0.960124
FBgn0034909	CG4797	227.154	34.5453	103.175	16.5386	0.152079	-2.71711	0.454207	-1.13858
FBgn0035471	Sc2	8537.43	1298.51	4422.61	853.161	0.152096	-2.71694	0.518026	-0.948904
FBgn0035656	CG10479	501.795	76.3913	323.366	65.4272	0.152236	-2.71562	0.644419	-0.63393
FBgn0052228	CG32228	0.0348452	0.00531908	0.0275542	0.0180975	0.152649	-2.71171	0.79076	-0.338688
FBgn0016047	nompA	0.263809	0.0403057	0.357846	0.0346525	0.152784	-2.71044	1.35646	0.439845
FBgn0035976	PGRP-LC	430.537	65.9016	191.4	60.828	0.153068	-2.70775	0.444561	-1.16955
FBgn0004197	Ser	0.31517	0.0482806	0.136898	0.120564	0.153189	-2.70661	0.434362	-1.20303
FBgn0035949	CG13314	1.46522	0.225165	1.5031	1.11618	0.153673	-2.70206	1.02585	0.0368237
FBgn0032596	Prosbeta4	10403.9	1598.9	4978.95	1385.48	0.153683	-2.70197	0.478566	-1.06321
FBgn0031406	Send1	4.51677	0.697297	2.08563	0.711033	0.15438	-2.69545	0.461753	-1.11481
FBgn0036112	CG14147	0.464119	0.0716859	0.0441326	0.665132	0.154456	-2.69473	0.095089	-3.39458
FBgn0015298	Srp19	942.851	146.231	533.454	158.304	0.155094	-2.68878	0.565788	-0.821666
FBgn0015001	iotaTry	40.572	6.29458	19.421	9.52473	0.155146	-2.6883	0.47868	-1.06287
FBgn0032733	CG15170	12.3335	1.9148	11.6478	2.17487	0.155252	-2.68732	0.944403	-0.0825248
FBgn0030099	CG12056	1420.91	221.416	766.233	216.012	0.155827	-2.68198	0.539255	-0.89096
FBgn0266722	Trs33	182.464	28.4634	78.2938	38.3361	0.155995	-2.68043	0.429092	-1.22064
FBgn0011554	etaTry	55.4985	8.66131	23.7168	7.93417	0.156064	-2.67979	0.427341	-1.22654
FBgn0266534	CG45095	0.243629	0.0380454	0.0165498	0.193317	0.156161	-2.67889	0.0679303	-3.8798
FBgn0283480	Alp2	14.29	2.23178	4.6985	2.26826	0.156178	-2.67874	0.328796	-1.60473
FBgn0259998	CG17571	568.389	88.8337	234.257	93.9481	0.15629	-2.6777	0.412142	-1.27879
FBgn0038592	CG18599	0.148833	0.0234163	0.0207717	0.443902	0.157333	-2.66811	0.139564	-2.841
FBgn0036834	CG6836	35.5863	5.60474	16.899	7.27626	0.157497	-2.6666	0.474874	-1.07438
FBgn0019928	Ser8	21.8897	3.44944	11.2872	2.09458	0.157583	-2.66582	0.51564	-0.955565
FBgn0038876	CG5919	687.164	108.51	239.395	128.053	0.15791	-2.66283	0.348381	-1.52126
FBgn0035718	CG14820	3.65039	0.577258	1.26284	0.443031	0.158136	-2.66076	0.345947	-1.53138
FBgn0033601	Cpr47Ed	1.11262	0.175991	0.403893	0.955003	0.158177	-2.66039	0.363011	-1.46192
FBgn0051922	CG31922	100.531	15.976	28.8007	21.3074	0.158916	-2.65366	0.286486	-1.80346
FBgn0034671	CG13494	3.08947	0.492029	1.98535	0.918124	0.15926	-2.65054	0.642618	-0.637966
FBgn0033524	Cyp49a1	1.22508	0.195193	0.555007	0.491253	0.159331	-2.6499	0.453037	-1.1423
FBgn0030540	CG11581	0.520386	0.0832314	0.118358	0.308803	0.159942	-2.64438	0.227443	-2.13642
FBgn0040606	CG6503	683.707	109.395	199.165	151.534	0.160003	-2.64383	0.291302	-1.77941
FBgn0085422	CG34393	0.432034	0.0692165	0.17728	0.322732	0.160211	-2.64196	0.410338	-1.28512
FBgn0034660	lox2	1.9955	0.320983	1.65585	0.297714	0.160853	-2.63618	0.829792	-0.269178
FBgn0030559	CG13404	0.534217	0.086084	0.265707	0.444324	0.161141	-2.63361	0.497377	-1.00759
FBgn0032523	CG16956	1.17724	0.190499	0.108546	0.012064	0.161818	-2.62755	0.0922038	-3.43903
FBgn0032789	CG13083	12.6599	2.04974	4.59293	1.3178	0.161908	-2.62675	0.362794	-1.46278
FBgn0262900	CG43255	3.25334	0.528959	0.382109	0.431343	0.16259	-2.62069	0.117451	-3.08987
FBgn0039259	CG11781	755.664	122.897	314.77	179.454	0.162634	-2.6203	0.416548	-1.26345
FBgn0004554	Edg91	5.31126	0.863871	1.47808	1.40732	0.162649	-2.62017	0.278292	-1.84533
FBgn0053128	CG33128	3.27141	0.532245	0.879864	0.638733	0.162696	-2.61975	0.268956	-1.89456
FBgn0010590	Prosbeta1	8776.56	1430.87	4465.14	1654.11	0.163033	-2.61676	0.508757	-0.97495
FBgn0037224	TwdlF	0.471449	0.0771653	0.137313	0.0979544	0.163677	-2.61108	0.291257	-1.77963
FBgn0023174	Prosbeta2	7292.75	1196.33	3658.27	1135.36	0.164044	-2.60785	0.501631	-0.995301
FBgn0035257	CG12011	0.768553	0.126265	0.35544	0.325142	0.164289	-2.60569	0.462479	-1.11254
FBgn0028519	hll	0.215067	0.0354915	0.130418	0.126219	0.165025	-2.59924	0.606406	-0.721643
FBgn0036738	CG7542	53.4587	8.82344	19.7971	8.98216	0.165052	-2.59901	0.370325	-1.43314
FBgn0031654	Jon25Bii	10.7016	1.76718	5.04696	2.84282	0.165132	-2.59831	0.471608	-1.08434
FBgn0086691	UK114	1703.38	281.686	798.329	350.096	0.165369	-2.59624	0.468673	-1.09334
FBgn0030778	CG4678	31.6873	5.24118	22.2658	4.19368	0.165403	-2.59594	0.702673	-0.509075
FBgn0262816	CG43187	0.282378	0.0468129	0.244562	0.138494	0.165781	-2.59265	0.86608	-0.207427
FBgn0085380	CG34351	0.467947	0.0777	0.308978	0.170172	0.166044	-2.59036	0.660284	-0.598841
FBgn0069923	CG41128	743.305	123.694	246.323	290.897	0.166411	-2.58718	0.331389	-1.5934
FBgn0034001	mRpL41	248.867	41.5011	94.235	52.6232	0.16676	-2.58415	0.378656	-1.40104
FBgn0038183	CG9286	93.5382	15.6468	53.8004	21.8046	0.167277	-2.57969	0.57517	-0.797939
FBgn0034582	Cht9	30.5488	5.12276	10.7475	3.54618	0.167691	-2.57612	0.351814	-1.50711
FBgn0034645	ND-B12	6083.99	1020.45	3122.8	1462.9	0.167727	-2.57581	0.513282	-0.962178
FBgn0035328	yellow-g2	37.8891	6.36316	9.98556	5.55716	0.167942	-2.57397	0.263547	-1.92387
FBgn0003462	Sod1	41136.8	6925.49	25226.2	5639.22	0.168353	-2.57044	0.613227	-0.705507
FBgn0051413	CG31413	0.464478	0.0782396	0.0664889	0.083687	0.168446	-2.56964	0.143148	-2.80442
FBgn0020908	Scp1	15.0437	2.53476	8.46611	2.74782	0.168493	-2.56924	0.562768	-0.829388
FBgn0034580	Cht8	65.9169	11.1123	31.5864	9.12153	0.16858	-2.56849	0.479185	-1.06134
FBgn0027527	Osi6	0.442464	0.0747975	0.307463	0.056828	0.169048	-2.5645	0.694888	-0.525147
FBgn0035154	CG3344	64.4981	10.9223	32.4698	12.8189	0.169343	-2.56198	0.503423	-0.990158
FBgn0030763	CG9782	0.596277	0.101252	0.432167	0.355156	0.169807	-2.55803	0.724776	-0.464394
FBgn0000360	Cp38	130.127	22.1768	55.0618	17.4892	0.170424	-2.5528	0.423139	-1.2408
FBgn0261386	Gpa2	0.775784	0.132224	0.934099	0.226558	0.170439	-2.55267	1.20407	0.26792
FBgn0036022	CG8329	31.2845	5.35436	13.3722	4.54194	0.171151	-2.54666	0.427439	-1.22621
FBgn0034435	fest	0.501144	0.0857777	0.401371	0.653587	0.171164	-2.54655	0.80091	-0.320289
FBgn0005561	sv	0.215445	0.0369113	0.167949	0.115071	0.171326	-2.54519	0.779545	-0.359296
FBgn0031877	CG10399	190.946	32.7292	113.097	31.5736	0.171406	-2.54451	0.592298	-0.755604
FBgn0034871	CG3906	195.676	33.5869	144.701	19.381	0.171645	-2.5425	0.739493	-0.435392
FBgn0035208	CG9184	7.43969	1.27787	1.42811	0.561713	0.171764	-2.5415	0.191958	-2.38114
FBgn0030014	CG15337	0.732201	0.126104	0	0.502847	0.172226	-2.53763	0	/
FBgn0036709	Or74a	0.218307	0.0376713	0	0	0.172561	-2.53482	0	/
FBgn0028938	CG16886	1.66607	0.287939	1.70948	0.274776	0.172825	-2.53261	1.02606	0.0371085
FBgn0027610	Dic1	1169.56	202.233	490.16	191.632	0.172914	-2.53188	0.419098	-1.25464
FBgn0030588	CG9521	0.0927848	0.0160489	0.10399	0.0493894	0.172969	-2.53141	1.12077	0.164484
FBgn0031653	Jon25Biii	213.432	36.9418	101.28	41.1831	0.173085	-2.53045	0.474531	-1.07543
FBgn0033357	Tom7	6820.01	1182.41	3512.85	2436.5	0.173374	-2.52804	0.51508	-0.957132
FBgn0083938	BG642163	0.45549	0.0789924	0.204941	0.19871	0.173423	-2.52763	0.449935	-1.15221
FBgn0052554	CG32554	48.8128	8.46657	26.1668	10.3046	0.17345	-2.52741	0.536064	-0.899522
FBgn0032614	CG13284	2050.58	357.154	860.197	247.714	0.174172	-2.52141	0.41949	-1.25329
FBgn0032163	TbCMF46	1.98961	0.347681	2.36815	0.139399	0.174748	-2.51665	1.19026	0.251275
FBgn0034166	CG6472	1.23603	0.216191	0.645765	0.388434	0.174908	-2.51534	0.522451	-0.936633
FBgn0043471	kappaTry	53.4046	9.352	22.5785	8.22777	0.175116	-2.51362	0.422782	-1.24201
FBgn0086368	tw	1.58919	0.278451	1.44112	0.307544	0.175216	-2.5128	0.906827	-0.141101
FBgn0262572	CG43112	32.0832	5.62382	17.7084	6.53178	0.175289	-2.5122	0.551952	-0.857384
FBgn0038469	CG4009	0.973569	0.171243	0.196114	0.0916719	0.175892	-2.50724	0.201438	-2.31159
FBgn0052037	CG32037	0.652916	0.115341	0.461954	0.351354	0.176655	-2.50099	0.707524	-0.499148
FBgn0053339	CG33339	0.340875	0.0603006	0.16001	0.143103	0.176899	-2.499	0.46941	-1.09108
FBgn0033067	CG11211	1.29578	0.229869	0.0756921	0.190116	0.177398	-2.49494	0.0584143	-4.09753
FBgn0053194	CheA29a	0.192095	0.0341265	0	0	0.177654	-2.49286	0	/
FBgn0020277	lush	0.905728	0.161126	0.768636	1.56632	0.177897	-2.49089	0.848639	-0.236777
FBgn0010403	Obp83b	16.1958	2.88285	8.63743	14.0322	0.178	-2.49005	0.533313	-0.906946
FBgn0051681	CG31681	2.3453	0.417873	0.570183	0.629272	0.178175	-2.48864	0.243117	-2.04028
FBgn0034197	Cda9	12.7563	2.27564	9.44564	3.63606	0.178393	-2.48687	0.740469	-0.433489
FBgn0243486	rdo	0.518679	0.0925666	0.254562	0.0697902	0.178466	-2.48628	0.490789	-1.02682
FBgn0085356	CG34327	8.34614	1.48977	6.31406	0.474931	0.178498	-2.48602	0.756525	-0.402541
FBgn0250746	Prosbeta7	11272.7	2014.97	6267.87	1850.2	0.178748	-2.484	0.556022	-0.846786
FBgn0030611	CG15027	546.348	97.686	321.989	132.018	0.178798	-2.4836	0.589348	-0.762809
FBgn0024289	Sodh-1	62.4172	11.1771	26.9495	12.2458	0.179071	-2.4814	0.431764	-1.21169
FBgn0035781	CG8560	54.1143	9.71099	24.1059	8.87986	0.179453	-2.47832	0.445463	-1.16662
FBgn0000061	al	0.788919	0.141596	0.367199	0.538366	0.179481	-2.4781	0.465446	-1.10332
FBgn0038576	Arp5	196.736	35.372	169.471	26.4975	0.179794	-2.47558	0.861413	-0.215223
FBgn0028534	CG7916	29.0552	5.22518	17.511	5.63931	0.179836	-2.47524	0.60268	-0.730535
FBgn0035192	CG9194	1.49496	0.268914	0.945008	0.29823	0.17988	-2.47489	0.632129	-0.661708
FBgn0085320	CG34291	73.0549	13.171	42.5519	5.31567	0.180289	-2.47162	0.582465	-0.779757
FBgn0030098	CG12057	63.6433	11.4861	35.8577	8.28632	0.180476	-2.47012	0.563417	-0.827726
FBgn0036759	CG5577	154.024	27.8432	84.8193	26.841	0.180772	-2.46776	0.550689	-0.860691
FBgn0033605	CG9067	237.564	42.9727	115.856	35.708	0.180889	-2.46682	0.487683	-1.03598
FBgn0259189	Ir7e	0.455789	0.0825563	0.185862	0.165084	0.181128	-2.46492	0.407781	-1.29413
FBgn0051876	Cpr30F	1.2257	0.222227	0.615368	0	0.181306	-2.4635	0.502054	-0.994085
FBgn0039685	Obp99b	8.05502	1.46243	11.2752	2.28213	0.181555	-2.46152	1.39977	0.485193
FBgn0037955	CG6950	1182.22	214.759	780.914	167.6	0.181657	-2.46071	0.660549	-0.598263
FBgn0054026	CG34026	17.9677	3.26402	6.73521	5.47909	0.18166	-2.46068	0.374851	-1.41561
FBgn0030292	CG11752	2853.2	518.631	1440.67	589.287	0.181772	-2.4598	0.504931	-0.985841
FBgn0015721	ktub	0.320503	0.0583082	0.174162	0.134566	0.181927	-2.45857	0.543402	-0.879908
FBgn0035697	CG10163	1.90419	0.34676	0.454825	0.432941	0.182104	-2.45717	0.238855	-2.06579
FBgn0038000	CG10014	8.39432	1.53026	3.618	1.0648	0.182297	-2.45564	0.431006	-1.21422
FBgn0004956	upd1	0.467579	0.0852412	0.0725931	0.157835	0.182303	-2.45559	0.155253	-2.68731
FBgn0035282	CNMa	0.27847	0.0508108	0.152499	0.0841426	0.182464	-2.45431	0.547632	-0.868722
FBgn0029795	CG15773	1.94506	0.355107	1.80859	0.977243	0.182569	-2.45349	0.929838	-0.104949
FBgn0050163	Cpr60D	1.78899	0.326932	0.802141	0.486607	0.182747	-2.45208	0.448376	-1.15722
FBgn0035334	CG8993	1915.02	349.981	1166.86	266.516	0.182756	-2.45201	0.60932	-0.714728
FBgn0038826	Syp	79.179	14.4859	58.7358	31.0946	0.182951	-2.45047	0.74181	-0.430878
FBgn0035886	Jon66Ci	32.8134	6.00448	14.4722	2.45147	0.182989	-2.45017	0.441045	-1.181
FBgn0266582	ND-30	1867.23	342.406	950.954	395.713	0.183376	-2.44712	0.509286	-0.973452
FBgn0030237	CG15209	137.677	25.3532	43.5253	24.0964	0.18415	-2.44105	0.316141	-1.66136
FBgn0011281	Obp83a	18.5828	3.42447	10.3204	12.6156	0.184282	-2.44002	0.555374	-0.848469
FBgn0261616	CG42705	35.5867	6.57003	10.3741	5.36533	0.18462	-2.43737	0.291516	-1.77835
FBgn0001311	kkv	0.18057	0.0333814	0.102806	0.0968815	0.184867	-2.43544	0.569342	-0.812634
FBgn0031684	ND-13A	730.012	135.113	363.693	160.39	0.185083	-2.43375	0.498201	-1.0052
FBgn0034902	CG5532	3029.07	561.167	1850.69	492.222	0.18526	-2.43237	0.610976	-0.710812
FBgn0030085	CG6999	28.3917	5.26529	27.6211	3.65676	0.185452	-2.43088	0.972858	-0.0396985
FBgn0262029	d	0.35028	0.0649879	0.0931739	0.106798	0.185531	-2.43027	0.265998	-1.91051
FBgn0001285	Jon44E	13.1053	2.43523	2.10065	2.15991	0.18582	-2.42802	0.16029	-2.64124
FBgn0041102	ocn	0.140449	0.0261776	0	0	0.186385	-2.42364	0	/
FBgn0023496	Lip1	0.943878	0.175995	0.539309	0.993357	0.186459	-2.42307	0.571376	-0.807488
FBgn0264836	CG44044	0.877552	0.16382	0	0.14374	0.186678	-2.42137	0	/
FBgn0051784	CG31784	0.0184663	0.00344894	0	0.0191878	0.186769	-2.42067	0	/
FBgn0046689	Takl1	11.289	2.11429	5.64702	3.65029	0.187288	-2.41667	0.500223	-0.999356
FBgn0040959	Peritrophin-15a	151.239	28.3647	51.8926	34.4786	0.187549	-2.41466	0.343117	-1.54323
FBgn0052667	ssp7	541.579	101.602	289.979	119.586	0.187603	-2.41424	0.535433	-0.901223
FBgn0052069	CG32069	460.18	86.4073	143.598	96.9223	0.187768	-2.41297	0.312047	-1.68016
FBgn0035344	Cyp4d20	115.706	21.7594	79.3017	20.118	0.188058	-2.41075	0.685372	-0.54504
FBgn0020642	Lcp65Ac	0.759666	0.142956	0.61495	0.200742	0.188183	-2.40979	0.8095	-0.304896
FBgn0035767	CG8596	277.082	52.1506	154.393	54.3107	0.188214	-2.40956	0.557211	-0.843706
FBgn0033247	Nup44A	985.093	185.551	444.118	185.642	0.188359	-2.40844	0.450839	-1.14932
FBgn0035553	CG13722	0.470182	0.0886467	0.386397	0.00852233	0.188537	-2.40708	0.821803	-0.283135
FBgn0032431	CG5435	41.9543	7.9434	19.0563	11.8571	0.189335	-2.40099	0.454216	-1.13855
FBgn0020880	CG7179	0.106549	0.0202142	0.0227782	0.0105308	0.189717	-2.39808	0.213781	-2.22579
FBgn0037419	Osi12	0.366141	0.069464	0.00868155	0	0.189719	-2.39806	0.0237109	-5.3983
FBgn0250814	UQCR-C2	3082.12	584.794	1701.74	493.652	0.189738	-2.39792	0.552133	-0.856912
FBgn0053127	CG33127	60.6421	11.5083	25.0122	9.08287	0.189774	-2.39764	0.412456	-1.27769
FBgn0039420	CG6154	0.315506	0.0599414	0.117496	0.151974	0.189985	-2.39604	0.372405	-1.42506
FBgn0263234	Phae1	12.3691	2.35341	7.439	3.15437	0.190265	-2.39392	0.601418	-0.73356
FBgn0038447	CG14892	1.22108	0.232404	1.28728	0.388264	0.190327	-2.39345	1.05421	0.0761682
FBgn0031910	CG15818	3.20419	0.610211	0.944464	0.734699	0.190442	-2.39258	0.294759	-1.76239
FBgn0029694	CG15375	0.437023	0.0834855	0.697409	0.652927	0.191032	-2.38811	1.59582	0.674296
FBgn0034059	CG8320	599.586	114.603	324.82	152.529	0.191137	-2.38732	0.54174	-0.884326
FBgn0040941	CG15308	3.42329	0.654548	2.0142	1.26517	0.191204	-2.38681	0.588381	-0.765177
FBgn0042119	Cpr65Au	74.1176	14.1768	26.345	15.9643	0.191274	-2.38628	0.355449	-1.49229
FBgn0031804	CG9500	0.0406083	0.00776863	0	0.0445425	0.191306	-2.38604	0	/
FBgn0034154	CG5267	0.233143	0.0447344	0	0.182224	0.191875	-2.38176	0	/
FBgn0035709	eIF4E-4	1.72867	0.331829	0.565792	0.368858	0.191956	-2.38115	0.327299	-1.61132
FBgn0036135	mRpL2	293.876	56.4506	176.908	65.8044	0.19209	-2.38015	0.601982	-0.732208
FBgn0037678	CG16749	121.649	23.3991	57.6632	22.8392	0.192349	-2.3782	0.474013	-1.077
FBgn0030599	CG9030	0.324996	0.062514	0.253403	0.0850416	0.192353	-2.37817	0.779711	-0.358988
FBgn0032645	CG15142	110.669	21.3045	81.3244	11.9236	0.192506	-2.37702	0.734844	-0.444491
FBgn0034152	Acp53C14a	0.862474	0.166074	0.371141	0.103031	0.192555	-2.37665	0.430321	-1.21651
FBgn0250843	Prosalpha6	3556.2	685.92	1893.46	463.341	0.19288	-2.37422	0.532439	-0.909312
FBgn0264494	CG17646	145.145	28.0624	65.8539	28.5512	0.19334	-2.37078	0.453711	-1.14015
FBgn0038033	CG10097	664.771	128.58	288.143	129.84	0.19342	-2.37019	0.433447	-1.20607
FBgn0052547	CG32547	3.42448	0.662406	2.28397	1.16117	0.193433	-2.3701	0.666954	-0.584341
FBgn0031756	CG13992	2.2534	0.436064	0.755297	0.284203	0.193514	-2.36949	0.335181	-1.57699
FBgn0265197	CG44257	0.404658	0.0783337	0	0	0.19358	-2.369	0	/
FBgn0036362	CG10725	5.95046	1.15222	1.48336	1.68525	0.193635	-2.36858	0.249285	-2.00413
FBgn0036225	CG5883	0.528056	0.102291	0.40925	0.590474	0.193712	-2.36801	0.775012	-0.367709
FBgn0032422	atilla	83.0989	16.1104	41.1642	19.0121	0.19387	-2.36684	0.495364	-1.01344
FBgn0033723	CG13155	3.15696	0.612938	2.0727	0.689808	0.194155	-2.36472	0.656549	-0.607025
FBgn0031372	CG7295	0.170138	0.0330519	0.0337832	0	0.194265	-2.3639	0.198564	-2.33233
FBgn0032969	CG2528	0.0222686	0.00432791	0.0132129	0.0182868	0.19435	-2.36327	0.593342	-0.753064
FBgn0022700	Cht4	29.8177	5.80272	11.8991	6.27319	0.194607	-2.36137	0.399062	-1.32532
FBgn0001325	Kr	0.155862	0.0303528	0.202533	0.0654212	0.194742	-2.36037	1.29944	0.377888
FBgn0265267	CG18258	0.459697	0.0897024	0.205701	0.21773	0.195134	-2.35746	0.447471	-1.16013
FBgn0051141	CG31141	1.52085	0.296926	0.784101	0.236565	0.195237	-2.3567	0.515568	-0.955766
FBgn0052726	CG32726	22.0782	4.31191	10.0069	6.5753	0.195302	-2.35622	0.453248	-1.14163
FBgn0051708	DIP-zeta	0.0447235	0.008737	0.0448461	0.0186684	0.195356	-2.35582	1.00274	0.00394943
FBgn0036463	Reck	15.9774	3.12247	16.3739	2.30593	0.19543	-2.35527	1.02482	0.0353653
FBgn0037939	CG14718	0.171404	0.033503	0.0537332	0.144638	0.195462	-2.35504	0.313489	-1.67352
FBgn0032615	CG6012	2.08832	0.40821	3.73884	0.322701	0.195473	-2.35496	1.79036	0.840248
FBgn0036439	CG13474	0.927663	0.181338	0	0	0.195478	-2.35492	0	/
FBgn0062412	Ctr1B	51.4389	10.0555	15.7904	13.0049	0.195484	-2.35487	0.306974	-1.70381
FBgn0036715	Cad74A	1.04732	0.204914	0.228813	0.0986603	0.195656	-2.35361	0.218475	-2.19446
FBgn0039650	Mesh1	112.181	21.9698	58.873	19.1604	0.195842	-2.35223	0.524804	-0.93015
FBgn0015010	Ag5r	440.731	86.3498	195.68	89.2126	0.195924	-2.35163	0.44399	-1.1714
FBgn0052669	CG32669	16.7483	3.2821	3.60859	2.28436	0.195966	-2.35132	0.21546	-2.21451
FBgn0051950	CG31950	105.344	20.7192	48.9944	30.0085	0.196681	-2.34607	0.46509	-1.10442
FBgn0034263	CG10934	1.67143	0.328978	0.971394	0.387364	0.196824	-2.34502	0.581175	-0.782954
FBgn0038479	CG17477	0.27198	0.0535347	0.0516195	0.248168	0.196833	-2.34495	0.189792	-2.39751
FBgn0034833	CG13539	0.921785	0.181694	0.476741	0.635269	0.197111	-2.34292	0.517193	-0.951225
FBgn0003890	betaTub97EF	320.157	63.1466	211.943	50.4775	0.197236	-2.342	0.661997	-0.595103
FBgn0031412	CG16995	3.17255	0.626662	1.7104	0.957572	0.197526	-2.33988	0.539125	-0.891309
FBgn0259713	CG42367	22.6485	4.47664	2.44206	4.9113	0.197657	-2.33893	0.107824	-3.21324
FBgn0040341	CG11664	0.258286	0.0510826	0	0.0532176	0.197775	-2.33807	0	/
FBgn0002941	slou	0.816033	0.16153	0.0293558	0.113795	0.197945	-2.33683	0.0359738	-4.79691
FBgn0032082	CG18088	0.493259	0.0976811	0.232118	0.196749	0.198032	-2.33619	0.47058	-1.08749
FBgn0051267	CG31267	38.6573	7.67008	15.4192	6.00578	0.198412	-2.33343	0.398869	-1.32601
FBgn0030733	UQCR-14	3146.38	624.63	1577.11	659.006	0.198523	-2.33262	0.501246	-0.99641
FBgn0259239	CG42337	2.32351	0.461846	1.51928	0.968954	0.198771	-2.33082	0.653873	-0.612918
FBgn0041246	Gr32a	0.418898	0.0833088	0.676204	1.06156	0.198876	-2.33006	1.61424	0.69086
FBgn0031986	CG8673	2.61476	0.520109	2.04817	0.39253	0.198913	-2.32979	0.783311	-0.352343
FBgn0030105	CG15369	3.65854	0.728492	0.207643	0.125843	0.199121	-2.32828	0.0567557	-4.13909
FBgn0036590	CG13065	3.10898	0.619744	0.672137	0	0.19934	-2.3267	0.216192	-2.20961
FBgn0053775	CG33775	0.193331	0.038593	0.288958	0.335088	0.199621	-2.32466	1.49463	0.579787
FBgn0050488	antr	1.19301	0.238421	0.366928	0.924494	0.199848	-2.32302	0.307565	-1.70104
FBgn0034837	RpL22-like	0.288366	0.057735	0.234126	0.253366	0.200214	-2.32038	0.811906	-0.300616
FBgn0035298	SCOT	1105.35	221.422	804.338	241.083	0.200318	-2.31963	0.727677	-0.458629
FBgn0043069	MESK4	7.02099	1.40822	4.83428	1.22342	0.200573	-2.3178	0.688547	-0.538373
FBgn0050419	CG30419	0.729415	0.146364	0.343336	0.217716	0.200659	-2.31718	0.4707	-1.08712
FBgn0037199	CG11137	978.552	196.505	548.269	186.41	0.200812	-2.31608	0.560286	-0.835765
FBgn0029838	CG4666	1656.8	332.724	831.318	213.356	0.200823	-2.316	0.501761	-0.994927
FBgn0039726	eIF2B-alpha	258.426	51.9563	120.256	60.1531	0.201049	-2.31438	0.46534	-1.10364
FBgn0261871	dpr2	0.307027	0.0617668	0.207386	0.200327	0.201177	-2.31346	0.675465	-0.566047
FBgn0028879	CG15270	2.75422	0.554816	1.37953	0.966154	0.201442	-2.31156	0.500879	-0.997467
FBgn0030596	CG12398	7.18898	1.44927	2.05906	0.745432	0.201596	-2.31046	0.286419	-1.8038
FBgn0036948	CG7298	16.6468	3.35669	3.43979	2.50046	0.201642	-2.31013	0.206634	-2.27485
FBgn0034157	resilin	1.34133	0.270579	0.892596	0.381021	0.201724	-2.30954	0.665456	-0.587585
FBgn0039196	CG17781	0.662364	0.133717	0.0422688	0.0685981	0.201878	-2.30844	0.0638151	-3.96996
FBgn0085220	Ufm1	1050.81	212.44	699.081	172.709	0.202168	-2.30637	0.665278	-0.58797
FBgn0035667	Jon65Ai	114.177	23.0853	26.0092	21.63	0.202189	-2.30623	0.227797	-2.13418
FBgn0052313	CG32313	5.03082	1.01764	2.68189	1.36427	0.202281	-2.30557	0.533092	-0.907544
FBgn0033667	reb	0.0965174	0.0195258	0.102398	0.0555901	0.202303	-2.30541	1.06093	0.0853266
FBgn0085468	ND-MWFE	2819.6	570.791	1263.74	650.725	0.202437	-2.30446	0.448198	-1.15779
FBgn0035726	CG9953	473.058	96.0587	261.017	69.6761	0.203059	-2.30003	0.551765	-0.857873
FBgn0039052	CG6733	4.49218	0.912253	1.87015	0.636737	0.203076	-2.29991	0.416312	-1.26426
FBgn0051233	CG31233	33.9878	6.90612	16.215	8.69149	0.203194	-2.29907	0.477083	-1.06769
FBgn0037992	CG4702	0.3732	0.0758574	0.822277	0.0967718	0.203262	-2.29859	2.20331	1.13968
FBgn0037744	CG8417	277.314	56.4341	165.743	51.4182	0.203503	-2.29688	0.597673	-0.742573
FBgn0023175	Prosalpha7	13373.7	2728.07	7689.92	2603.64	0.203988	-2.29345	0.575003	-0.798358
FBgn0261508	CG42656	99.4632	20.3191	32.6357	19.0654	0.204288	-2.29133	0.328118	-1.60771
FBgn0004045	Yp1	5636.69	1152.43	2995.36	475.485	0.204452	-2.29017	0.531404	-0.912119
FBgn0034990	CG11406	173.872	35.5723	131.323	8.56051	0.204589	-2.2892	0.755285	-0.404906
FBgn0025615	Torsin	709.812	145.222	349.24	107.828	0.204592	-2.28918	0.492018	-1.02322
FBgn0038207	CG14356	8.2114	1.68079	2.35486	2.13015	0.20469	-2.28849	0.286779	-1.80199
FBgn0024957	Irp-1B	1886.77	386.314	917.215	263.967	0.204749	-2.28807	0.48613	-1.04059
FBgn0034245	UQCR-6.4	2737.91	561.582	1339.72	789.992	0.205113	-2.28551	0.489322	-1.03114
FBgn0261566	CG42680	1.74271	0.357518	0	0	0.205151	-2.28524	0	/
FBgn0038519	Prx3	1050.05	215.589	545.201	177.103	0.205313	-2.2841	0.519214	-0.945598
FBgn0050106	CCHa1-R	0.261229	0.0536512	0.0345539	0.0465336	0.20538	-2.28363	0.132274	-2.91839
FBgn0034565	CG15650	3.49684	0.719009	2.70565	1.66804	0.205617	-2.28197	0.773741	-0.370077
FBgn0051157	CG31157	169.267	34.8195	73.383	28.0029	0.205708	-2.28133	0.433534	-1.20578
FBgn0052301	CG32301	0.884619	0.182193	0.490805	0.174631	0.205956	-2.27959	0.554821	-0.849906
FBgn0260477	CG30283	1.25641	0.258779	0.199367	0.571855	0.205967	-2.27951	0.15868	-2.65581
FBgn0038880	SIFaR	0.773728	0.159431	0.619305	0.259776	0.206056	-2.27889	0.800417	-0.321176
FBgn0086365	Orct2	67.1841	13.8647	45.4244	12.8386	0.206369	-2.2767	0.676118	-0.564652
FBgn0261834	CG42766	0.305104	0.0630464	0.105998	0.844788	0.206639	-2.27482	0.347416	-1.52526
FBgn0040793	CG7630	3353.37	693.749	1544.74	586.815	0.206881	-2.27313	0.460653	-1.11825
FBgn0030587	CG9522	0.0705671	0.0146035	0.0574554	0	0.206945	-2.27268	0.814195	-0.296553
FBgn0038422	CG14880	1.90224	0.39403	0.886949	0.311528	0.20714	-2.27132	0.466266	-1.10078
FBgn0013772	Cyp6a8	2.31988	0.480825	1.69028	0.589788	0.207263	-2.27047	0.728607	-0.456788
FBgn0051323	CG31323	402.466	83.4303	192.188	82.4855	0.207298	-2.27022	0.477526	-1.06635
FBgn0031533	CG2772	1.43021	0.296652	0.561394	0.171261	0.207418	-2.26938	0.392526	-1.34914
FBgn0040532	CG8369	113.491	23.5446	39.4447	22.6009	0.207458	-2.26911	0.347558	-1.52467
FBgn0033855	link	0.866636	0.179821	0.54053	0.360521	0.207493	-2.26886	0.623711	-0.681051
FBgn0030290	CG11756	0.522772	0.108507	0.0808529	0.0514164	0.207561	-2.26839	0.154662	-2.69281
FBgn0039805	Cpr100A	2.02618	0.420573	1.32638	0.304389	0.207569	-2.26833	0.654621	-0.611268
FBgn0264393	CG43841	4.16134	0.864875	1.34017	0	0.207836	-2.26648	0.322053	-1.63463
FBgn0040735	CG16836	27.6763	5.7531	10.6182	3.16035	0.207871	-2.26624	0.383657	-1.38211
FBgn0011293	a10	15.6102	3.2452	5.81023	8.99822	0.20789	-2.26611	0.372207	-1.42582
FBgn0031092	CG9577	890.414	185.111	560.446	127.77	0.207893	-2.26609	0.629422	-0.667901
FBgn0039205	CG13623	204.554	42.5782	102.805	60.6867	0.208151	-2.26429	0.502581	-0.992571
FBgn0033961	ND-B15	954.098	198.825	521.004	202.087	0.208391	-2.26264	0.54607	-0.872843
FBgn0028418	Lk	9.9531	2.07416	6.3874	1.8169	0.208393	-2.26262	0.64175	-0.639917
FBgn0029950	CG9657	1.53649	0.320356	0.661522	0.433384	0.208499	-2.26189	0.430541	-1.21578
FBgn0045759	bin	0.448534	0.0935578	0.557893	0.04779	0.208586	-2.26129	1.24381	0.314771
FBgn0053531	Ddr	0.231121	0.0483604	0.104268	0.157609	0.209243	-2.25675	0.45114	-1.14835
FBgn0083973	dunk	0.893297	0.187133	0.176995	0.31424	0.209486	-2.25508	0.198137	-2.33543
FBgn0034497	CG9090	189.968	39.8234	104.244	35.8158	0.209632	-2.25407	0.548745	-0.865792
FBgn0034061	Ufc1	400.747	84.0345	187.376	102.023	0.209695	-2.25364	0.467567	-1.09676
FBgn0031001	CG7884	0.448478	0.0940973	0.172847	0.0717056	0.209815	-2.25281	0.385408	-1.37554
FBgn0037898	CG18643	114.357	24.0043	52.2805	22.9662	0.209907	-2.25218	0.457169	-1.1292
FBgn0040730	CG15127	2.80008	0.58818	1.09958	1.16346	0.210058	-2.25114	0.392696	-1.34852
FBgn0085282	CG34253	5.01684	1.05398	2.08646	0.87829	0.210088	-2.25093	0.415891	-1.26572
FBgn0035926	CG5804	699.312	146.987	286.064	123.967	0.210188	-2.25025	0.409065	-1.2896
FBgn0262030	CG42841	0.0398769	0.00838202	0.259203	0.162054	0.210197	-2.25018	6.50008	2.70046
FBgn0032276	CG17098	0.152581	0.0321126	0.04159	0	0.210463	-2.24836	0.272577	-1.87527
FBgn0085481	CG34452	0.808938	0.170659	0.238375	0.111464	0.210967	-2.24491	0.294676	-1.7628
FBgn0029930	CG12541	5.1147	1.07978	2.59618	1.06291	0.211113	-2.24391	0.507592	-0.978259
FBgn0030437	hec	0.112964	0.02385	0.0701729	0.0455656	0.211129	-2.2438	0.621197	-0.686877
FBgn0034364	CG5493	3.98385	0.841759	1.39005	2.18245	0.211293	-2.24268	0.348921	-1.51903
FBgn0028691	Rpn9	1175.16	248.348	574.861	181.86	0.211331	-2.24242	0.489177	-1.03157
FBgn0083949	CG34113	0.374072	0.079224	0.288099	0.215924	0.211788	-2.23931	0.77017	-0.376751
FBgn0262476	CG43066	15.3921	3.26283	9.81933	3.52985	0.211981	-2.23799	0.637946	-0.648494
FBgn0029888	ND-ASHI	1007.55	213.605	473.9	220.075	0.212004	-2.23783	0.470349	-1.0882
FBgn0260812	inaF-D	8.28105	1.75732	5.58058	2.77294	0.21221	-2.23644	0.673898	-0.569399
FBgn0032029	CG17292	604.327	128.371	339.138	98.3437	0.21242	-2.23501	0.561183	-0.833457
FBgn0036367	CG10116	48.4062	10.294	26.25	13.6046	0.212659	-2.23339	0.542286	-0.882874
FBgn0035557	CG11353	2.52211	0.537163	0.872211	0.556195	0.212982	-2.2312	0.345826	-1.53188
FBgn0038945	CG5386	4.65907	0.994128	2.1642	0.604043	0.213375	-2.22854	0.464513	-1.10621
FBgn0264991	CG44142	296.738	63.3532	82.3963	81.7382	0.213499	-2.2277	0.277674	-1.84854
FBgn0050360	Mal-A6	483.909	103.327	138.69	106.471	0.213526	-2.22752	0.286603	-1.80287
FBgn0040623	Spase12	2069.84	442.023	1097.14	495.654	0.213554	-2.22733	0.53006	-0.915772
FBgn0035921	CG13305	1.13019	0.241915	0.385677	0.689244	0.214048	-2.22399	0.34125	-1.5511
FBgn0264386	Ca-alpha1T	3.68756	0.790549	2.9628	1.77343	0.214383	-2.22174	0.803458	-0.315705
FBgn0032732	CG15168	722.985	155.043	346.275	138.226	0.214448	-2.2213	0.478952	-1.06205
FBgn0263846	CG43707	0.746044	0.159993	0.509451	0.269514	0.214455	-2.22125	0.68287	-0.550317
FBgn0052099	CG32099	77.7996	16.6996	46.1671	12.9194	0.214649	-2.21995	0.593411	-0.752898
FBgn0010423	TpnC47D	22.3458	4.79913	9.53329	6.2782	0.214767	-2.21916	0.426626	-1.22896
FBgn0032364	CG4970	0.0468997	0.0100789	0.037905	0.025927	0.214903	-2.21824	0.808214	-0.307191
FBgn0052220	Csas	2.7955	0.601132	2.34303	1.19472	0.215036	-2.21735	0.838143	-0.254731
FBgn0038516	P5cr-2	72.1398	15.5155	42.9651	19.5114	0.215075	-2.21709	0.595581	-0.74763
FBgn0086348	se	36.5371	7.85958	15.9883	7.54623	0.215112	-2.21684	0.437591	-1.19235
FBgn0030777	CG9672	59.952	12.903	32.3288	11.8503	0.215222	-2.2161	0.539245	-0.890988
FBgn0031887	CG11289	0.423925	0.0913276	0.251732	0.16932	0.215433	-2.21469	0.593813	-0.75192
FBgn0038734	CG11453	5.0955	1.09927	2.75371	1.54493	0.215733	-2.21268	0.54042	-0.887847
FBgn0030417	CG15725	9.47825	2.04693	6.42362	4.18233	0.215961	-2.21116	0.677722	-0.561234
FBgn0033283	CG11635	6.73459	1.4605	4.06248	2.08464	0.216865	-2.20513	0.603226	-0.729229
FBgn0035607	CG4835	0.0531719	0.0115383	0.0213577	0	0.217	-2.20423	0.401673	-1.31591
FBgn0040931	CG9034	1434.52	311.399	586.271	367.201	0.217075	-2.20373	0.408688	-1.29093
FBgn0037107	CG7166	0.146409	0.0318217	0.0812406	0.0603771	0.217348	-2.20192	0.554888	-0.849731
FBgn0283678	Osi21	0.507184	0.110412	0	0	0.217696	-2.19961	0	/
FBgn0028693	Rpn12	3295.25	718.841	2067.57	752.903	0.218145	-2.19664	0.627439	-0.672452
FBgn0033587	CG13218	6.66177	1.4561	2.47843	1.45694	0.218576	-2.1938	0.372038	-1.42648
FBgn0264711	CG43980	0.195519	0.0427452	0.0482617	0	0.218624	-2.19347	0.246839	-2.01836
FBgn0035592	CG10674	1050.62	229.823	577.194	275.429	0.21875	-2.19265	0.549384	-0.864113
FBgn0021967	ND-PDSW	1538.51	336.863	882.588	443.643	0.218954	-2.1913	0.573664	-0.801722
FBgn0033375	CG8078	55.1402	12.0841	31.3019	11.1893	0.219152	-2.18999	0.567678	-0.816854
FBgn0014031	Spat	102.196	22.404	53.4539	28.8317	0.219226	-2.18951	0.523053	-0.934972
FBgn0033540	Elp2	15.9376	3.49536	7.3398	4.60664	0.219315	-2.18892	0.460534	-1.11862
FBgn0047095	CG33939	1.25895	0.276221	0.591882	1.0644	0.219406	-2.18833	0.470139	-1.08884
FBgn0035933	CG13309	15.4519	3.40311	9.27937	2.49114	0.220239	-2.18286	0.600533	-0.735685
FBgn0029965	Ir7b	0.418746	0.0922895	0	0.181788	0.220395	-2.18184	0	/
FBgn0015230	Glut3	8.08863	1.78307	5.20033	1.34261	0.220442	-2.18153	0.642919	-0.637292
FBgn0040717	Nplp4	8.30959	1.83223	8.59142	1.87976	0.220496	-2.18118	1.03392	0.0481193
FBgn0038113	CG11668	1.26685	0.279824	0.679079	0.94869	0.220882	-2.17865	0.536037	-0.899594
FBgn0038165	Task6	1.91749	0.423581	1.2253	0.954885	0.220904	-2.17851	0.639012	-0.646084
FBgn0035522	CG1273	0.0730925	0.0161546	0.0438017	0.0258184	0.221016	-2.17778	0.599264	-0.738737
FBgn0032087	CG9568	101.615	22.4818	38.3631	14.3779	0.221245	-2.17628	0.377534	-1.40532
FBgn0036093	CG14154	1.49912	0.331815	0.987654	0.297794	0.22134	-2.17566	0.658823	-0.602038
FBgn0037011	CG4858	312.38	69.2418	145.898	82.8443	0.221659	-2.17359	0.467053	-1.09834
FBgn0008651	lbl	0.396741	0.087945	0.322794	0.0703378	0.221669	-2.17352	0.813614	-0.297584
FBgn0034670	CG13488	5.02549	1.11431	1.93307	1.77901	0.221732	-2.17311	0.384653	-1.37837
FBgn0035587	Gdap1	154.224	34.212	122.579	20.7676	0.221833	-2.17245	0.794811	-0.331315
FBgn0038115	CG7966	86.2293	19.1445	32.5879	22.7258	0.222019	-2.17125	0.377921	-1.40384
FBgn0051773	CG31773	0.0367673	0.00816671	0	0	0.222119	-2.1706	0	/
FBgn0030339	Cyp28c1	0.648266	0.144006	0.0396692	0.38225	0.22214	-2.17046	0.0611928	-4.03049
FBgn0034651	CG15676	0.138709	0.030837	0.00987297	0.171513	0.222314	-2.16933	0.0711776	-3.81243
FBgn0000658	fj	1.64866	0.367265	1.03125	0.376711	0.222766	-2.1664	0.625508	-0.6769
FBgn0030775	CG9673	174.879	39.0332	93.7623	39.4193	0.223201	-2.16358	0.536155	-0.899277
FBgn0004777	Ccp84Ag	79.8747	17.8399	51.1665	23.3931	0.223349	-2.16263	0.640585	-0.642539
FBgn0011556	zetaTry	21.8102	4.88255	9.90423	4.90183	0.223865	-2.1593	0.45411	-1.13889
FBgn0267796	Tmc	0.42359	0.094828	0.100938	0.115969	0.223867	-2.15928	0.238292	-2.0692
FBgn0030283	CG15198	0.176997	0.0396413	0	0.0804148	0.223966	-2.15865	0	/
FBgn0035619	CG10592	17.1519	3.84159	12.3373	3.13894	0.223975	-2.15859	0.719296	-0.475342
FBgn0001254	ImpE2	0.138491	0.0310227	0.0968046	0	0.224005	-2.1584	0.698996	-0.516645
FBgn0020372	TM4SF	9.355	2.09601	5.60447	2.61815	0.224052	-2.15809	0.599088	-0.73916
FBgn0052391	CG32391	0.174781	0.0391635	0.203719	0	0.224072	-2.15797	1.16557	0.221032
FBgn0010531	Ccs	431.195	96.8883	230.172	116.378	0.224697	-2.15395	0.5338	-0.905628
FBgn0085265	CG34236	29.3847	6.60589	11.2068	12.6331	0.224807	-2.15324	0.381382	-1.39069
FBgn0034292	CG5767	191.737	43.1264	118.281	29.8947	0.224925	-2.15249	0.616892	-0.69691
FBgn0011283	Obp28a	31.1986	7.02058	9.10725	14.5278	0.225029	-2.15182	0.291912	-1.77639
FBgn0039483	CG14259	3.81399	0.8602	1.02269	1.21857	0.225538	-2.14856	0.268142	-1.89893
FBgn0036563	CG13075	2.1263	0.479706	0.680079	0.364414	0.225606	-2.14812	0.319842	-1.64457
FBgn0085205	CG34176	87.8092	19.8197	39.6926	13.9753	0.225713	-2.14744	0.452032	-1.1455
FBgn0038426	mRpS33	345.338	77.982	149.553	139.347	0.225814	-2.1468	0.433063	-1.20735
FBgn0036436	CG4914	0.346742	0.0783298	0.0676547	0.202554	0.225902	-2.14623	0.195115	-2.3576
FBgn0039198	CG5768	0.582808	0.131662	0.172346	0.490833	0.22591	-2.14618	0.295717	-1.75771
FBgn0260440	spdo	0.801895	0.181296	0.356565	0.107161	0.226084	-2.14507	0.444653	-1.16925
FBgn0005658	Ets65A	0.710252	0.160749	0.305548	0.208944	0.226327	-2.14352	0.430197	-1.21693
FBgn0027790	GV1	19.955	4.5212	10.6554	4.24087	0.22657	-2.14197	0.533971	-0.905166
FBgn0052774	Muc4B	0.532248	0.120665	0.720596	0.344619	0.226708	-2.14109	1.35387	0.437092
FBgn0036359	CG14105	6.64528	1.50799	2.97982	1.16975	0.226926	-2.1397	0.448412	-1.1571
FBgn0034066	CG8397	529.291	120.185	267.621	100.037	0.227068	-2.1388	0.505622	-0.98387
FBgn0031937	CG13795	2.27862	0.517547	0.558395	1.02449	0.227132	-2.1384	0.245058	-2.0288
FBgn0029962	CG1402	0.735907	0.1673	0.589875	0.412157	0.227339	-2.13709	0.801562	-0.319114
FBgn0040905	CG15578	1.00866	0.229459	0.663692	0.351586	0.227489	-2.13613	0.657994	-0.603854
FBgn0033138	Tsp42Eq	12.3775	2.81871	4.5066	2.71246	0.227729	-2.13461	0.364096	-1.45761
FBgn0033729	Cpr49Af	0.278814	0.0635388	0.0246396	0.205418	0.22789	-2.13359	0.0883729	-3.50025
FBgn0022943	Cbp20	2532.31	577.159	1365.83	729.154	0.227918	-2.13341	0.539361	-0.890676
FBgn0010357	betaTry	1651.15	376.44	669.573	487.65	0.227987	-2.13298	0.405519	-1.30216
FBgn0016061	side	2.76783	0.631557	2.04158	1.36129	0.228178	-2.13177	0.73761	-0.439069
FBgn0264253	Send2	0.299322	0.0683682	0	0.156116	0.22841	-2.1303	0	/
FBgn0023477	Taldo	3632.22	829.896	2956	743.511	0.228482	-2.12985	0.813827	-0.297205
FBgn0050265	CG30265	0.815785	0.18645	0.0834337	0.111165	0.228553	-2.1294	0.102274	-3.28949
FBgn0053286	CG33286	0.0353057	0.00807633	0.0531739	0.0332108	0.228754	-2.12813	1.5061	0.590817
FBgn0051371	CG31371	0.253155	0.0579953	0.0502992	0.0202891	0.22909	-2.12601	0.198689	-2.33141
FBgn0051324	CG31324	18.2062	4.17264	11.0488	5.87069	0.229188	-2.1254	0.60687	-0.72054
FBgn0083946	lobo	0.0793893	0.0182085	0	0.0847073	0.229357	-2.12433	0	/
FBgn0033429	CG12929	225.564	51.7375	96.1097	71.8714	0.229369	-2.12425	0.426086	-1.23078
FBgn0035534	mRpS6	693.616	159.183	389.62	176.66	0.229497	-2.12345	0.561723	-0.832069
FBgn0260971	CG42594	0.329076	0.0755407	0.224578	0.232389	0.229554	-2.12309	0.68245	-0.551204
FBgn0001989	ND-B17	956.5	220.052	472.092	267.921	0.23006	-2.11992	0.493562	-1.0187
FBgn0085242	CG34213	56.0643	12.9202	29.392	11.7319	0.230453	-2.11745	0.524255	-0.931659
FBgn0035372	CG12093	304.065	70.1053	155.965	87.2108	0.23056	-2.11678	0.512933	-0.963157
FBgn0053296	CG33296	0.0247644	0.00571315	0	0	0.2307	-2.11591	0	/
FBgn0250836	CG8628	102.524	23.6677	50.0442	18.4271	0.23085	-2.11497	0.488122	-1.03469
FBgn0034159	CG15615	9.07151	2.09716	3.48857	1.8545	0.231181	-2.11291	0.384563	-1.37871
FBgn0261090	Sytbeta	1.09547	0.253328	0.810056	0.528728	0.231251	-2.11247	0.73946	-0.435456
FBgn0053639	CG33639	2.73014	0.632649	1.98766	1.29087	0.231728	-2.1095	0.728043	-0.457904
FBgn0035590	Prpk	139.367	32.3009	73.5671	33.2098	0.231769	-2.10924	0.527866	-0.921756
FBgn0034731	CG10384	1.1806	0.273731	0.548909	0.4611	0.231858	-2.10869	0.464941	-1.10488
FBgn0033097	Zip42C.2	1.30116	0.301886	0.841885	0.486755	0.232013	-2.10772	0.647026	-0.628103
FBgn0263911	COX8	1704.38	395.478	1042.52	249.246	0.232036	-2.10758	0.611671	-0.709172
FBgn0032053	mRpL51	185.252	43.0123	102.12	65.0982	0.232183	-2.10667	0.551249	-0.859224
FBgn0030536	CG11068	0.622534	0.144559	0.237794	0.302407	0.232211	-2.10649	0.381978	-1.38844
FBgn0035486	Gr64d	1.4349	0.333403	0.819086	0.355962	0.232353	-2.10561	0.570831	-0.808863
FBgn0004552	Akh	17.7368	4.12194	8.86502	4.7792	0.232395	-2.10535	0.499809	-1.00055
FBgn0264296	CG43774	22.0148	5.12055	11.7541	6.11752	0.232596	-2.1041	0.533918	-0.90531
FBgn0043791	phu	14.7604	3.43837	5.55451	2.65417	0.232946	-2.10194	0.376312	-1.41
FBgn0032281	CG17107	10.3035	2.40328	4.68723	11.5878	0.233249	-2.10006	0.454916	-1.13633
FBgn0037676	CG8861	0.614445	0.143731	0.320238	0.199136	0.23392	-2.09591	0.521183	-0.940139
FBgn0003979	Vm26Aa	1538.91	360.418	349.82	182.151	0.234203	-2.09417	0.227317	-2.13722
FBgn0036789	AstC-R2	0.204273	0.0478874	0.275732	0.091185	0.234428	-2.09278	1.34982	0.432768
FBgn0039373	CG5024	0.154102	0.0361564	0.0145289	0.0639241	0.234626	-2.09156	0.0942811	-3.40689
FBgn0052457	CG32457	0.761879	0.179191	0.125133	0.364286	0.235196	-2.08806	0.164243	-2.6061
FBgn0031987	CG12375	267.064	62.8196	161.478	59.3708	0.235223	-2.0879	0.604642	-0.725848
FBgn0066101	LpR1	85.6236	20.1713	56.2078	19.2138	0.235581	-2.0857	0.656452	-0.607238
FBgn0002633	E(spl)m7-HLH	1.70741	0.402266	0.944556	0.549662	0.2356	-2.08559	0.55321	-0.854101
FBgn0034145	CG5065	18.6439	4.39468	9.09502	8.1032	0.235717	-2.08487	0.487828	-1.03555
FBgn0036587	CG4950	0.59623	0.14075	0.280324	0.138493	0.236067	-2.08273	0.470161	-1.08877
FBgn0033431	CG1827	336.958	79.5762	175.99	71.3659	0.236161	-2.08216	0.522291	-0.937075
FBgn0035666	Jon65Aii	38.6608	9.13065	16.2805	8.71773	0.236173	-2.08208	0.421111	-1.24773
FBgn0004242	Syt1	4.08914	0.966165	3.15553	2.22017	0.236276	-2.08146	0.771685	-0.373915
FBgn0029134	Prosbeta5	5702.49	1350.94	3170.75	1277.34	0.236904	-2.07763	0.556029	-0.846768
FBgn0004429	LysP	482.156	114.252	297.446	109.825	0.236961	-2.07728	0.616908	-0.696872
FBgn0037294	CG12590	0.800256	0.189714	0.327458	0.204098	0.237067	-2.07664	0.409192	-1.28915
FBgn0085440	Lgr4	0.260966	0.061871	0.185067	0.0255059	0.237085	-2.07653	0.709161	-0.495814
FBgn0031249	CG11911	39.4625	9.38096	22.2049	7.83634	0.237718	-2.07267	0.562684	-0.829604
FBgn0051646	DIP-theta	0.245799	0.0584418	0.194251	0.198661	0.237763	-2.07241	0.790284	-0.339557
FBgn0011603	ine	40.0543	9.52652	27.4875	8.53843	0.23784	-2.07194	0.686256	-0.543181
FBgn0038445	CG14891	0.169227	0.040266	0.051179	0.0928347	0.237941	-2.07133	0.302428	-1.72534
FBgn0035694	CG13299	43.7974	10.423	15.9868	8.66581	0.237982	-2.07107	0.365017	-1.45396
FBgn0032649	CG15145	0.0443904	0.0105674	0	0.00935837	0.238056	-2.07063	0	/
FBgn0031418	CG3609	1079.18	257.219	658.106	230.916	0.238347	-2.06887	0.60982	-0.713544
FBgn0032595	CG17996	189.474	45.1799	100.121	63.457	0.238449	-2.06825	0.528416	-0.920255
FBgn0031601	Dim1	524.85	125.191	249.044	119.975	0.238527	-2.06777	0.474505	-1.0755
FBgn0036757	Ir75a	0.287513	0.0686734	0.135248	0.069941	0.238853	-2.0658	0.470407	-1.08802
FBgn0050145	Obp57e	0.821557	0.196243	0.309552	0.265814	0.238867	-2.06572	0.376787	-1.40818
FBgn0041707	7B2	1742.11	416.912	1238.92	217.858	0.239314	-2.06302	0.711161	-0.491753
FBgn0027785	NP15.6	2070.77	496.225	1176.13	522.395	0.239633	-2.0611	0.567967	-0.81612
FBgn0035734	CG14823	17.6746	4.23812	7.70917	4.34405	0.239786	-2.06018	0.436172	-1.19703
FBgn0035876	Pex2	313.521	75.1875	188.773	80.3279	0.239816	-2.06	0.602106	-0.73191
FBgn0011762	DNApol-alpha50	313.521	75.1875	188.773	80.3279	0.239816	-2.06	0.602106	-0.73191
FBgn0034069	CG8401	1.57714	0.378238	0.673954	0.322601	0.239825	-2.05994	0.427327	-1.22659
FBgn0262685	CG43155	1.92891	0.46273	1.17519	1.34014	0.239892	-2.05954	0.609251	-0.714892
FBgn0000015	Abd-B	2.88442	0.692158	2.09371	1.04509	0.239964	-2.05911	0.725869	-0.46222
FBgn0011279	Obp69a	1.94063	0.466105	0.771915	1.15934	0.240182	-2.0578	0.397765	-1.33001
FBgn0037001	ND-39	1219.67	293.288	756.721	325.645	0.240465	-2.0561	0.620431	-0.688657
FBgn0037873	SdhC	1702.82	409.683	805.456	323.974	0.240591	-2.05535	0.473013	-1.08005
FBgn0053710	CG33710	0.151549	0.0364648	0.0357788	0	0.240614	-2.05521	0.236087	-2.08261
FBgn0264488	CG43896	0.0740598	0.0178383	0	0.00712689	0.240863	-2.05371	0	/
FBgn0036619	Cpr72Ec	15.0601	3.62851	8.16731	3.95868	0.240935	-2.05328	0.542314	-0.882798
FBgn0038847	CG12278	0.289948	0.0698833	0	0.0733859	0.24102	-2.05277	0	/
FBgn0260764	CG42562	7.31669	1.76373	1.55032	1.34373	0.241056	-2.05256	0.211888	-2.23863
FBgn0034877	levy	5265.07	1270.89	3706.23	1736.99	0.241381	-2.05061	0.703928	-0.5065
FBgn0037888	scpr-B	3.18782	0.769669	2.32033	2.11788	0.241441	-2.05026	0.727874	-0.45824
FBgn0032788	CG13084	4.36127	1.05422	2.07584	0.302941	0.241723	-2.04857	0.475971	-1.07105
FBgn0039768	CG15533	0.903427	0.218469	0.297809	0.396252	0.241823	-2.04798	0.329644	-1.60102
FBgn0038820	CG4000	196.667	47.5949	115.052	43.0377	0.242008	-2.04688	0.585009	-0.773469
FBgn0262477	FoxP	0.908678	0.220031	0.584148	0.466512	0.242144	-2.04606	0.642855	-0.637435
FBgn0004407	DNApol-gamma35	61.2294	14.8305	40.7067	16.1453	0.242212	-2.04566	0.664823	-0.588958
FBgn0050042	Cpr49Ab	119.027	28.8418	57.4485	30.7524	0.242313	-2.04506	0.482651	-1.05095
FBgn0085294	CG34265	0.966067	0.234127	0.489797	0.0841739	0.242351	-2.04483	0.507001	-0.979939
FBgn0031468	CG2975	0.216505	0.0524702	0.167128	0.125871	0.242351	-2.04483	0.771936	-0.373447
FBgn0031501	CG17261	210.649	51.0713	81.3951	66.8174	0.242447	-2.04426	0.386402	-1.37183
FBgn0052068	Adi1	439.7	106.693	187.372	83.3853	0.24265	-2.04305	0.426136	-1.23061
FBgn0052196	CG32196	51.1506	12.4149	19.7807	11.4122	0.242713	-2.04268	0.386715	-1.37066
FBgn0031110	Obp19b	10.7955	2.62418	6.2163	4.19474	0.243081	-2.04049	0.575823	-0.796302
FBgn0036551	CG17029	124.315	30.2329	63.542	32.1813	0.243196	-2.03981	0.511137	-0.968218
FBgn0032884	Pomp	691.21	168.128	398.689	169.232	0.243237	-2.03956	0.576799	-0.79386
FBgn0004868	Gdi	1922.31	467.624	1110.64	548.468	0.243261	-2.03942	0.577763	-0.79145
FBgn0259190	Ir7d	0.0639175	0.0155558	0.0311202	0	0.243373	-2.03876	0.486881	-1.03836
FBgn0033734	CG8520	172.61	42.0112	109.831	56.1619	0.243388	-2.03867	0.636296	-0.652231
FBgn0035768	CG14834	11.595	2.82386	3.63712	2.31765	0.243541	-2.03776	0.31368	-1.67263
FBgn0035313	CG13810	1.99632	0.486993	0.612023	0.130632	0.243945	-2.03537	0.306576	-1.70569
FBgn0004143	nullo	0.548211	0.133823	0.964191	0.428269	0.244109	-2.03441	1.7588	0.814588
FBgn0033238	azot	1.65174	0.403324	0.252794	0.0654845	0.244181	-2.03398	0.153047	-2.70795
FBgn0063368	Gpb5	4.68124	1.14405	1.79798	0.609996	0.24439	-2.03274	0.384082	-1.38051
FBgn0033669	PI31	337.86	82.6021	265.779	54.6881	0.244486	-2.03218	0.786654	-0.346198
FBgn0033100	CG3420	524.31	128.3	323.214	68.4264	0.244703	-2.0309	0.616456	-0.69793
FBgn0039086	CG16732	1.03029	0.252298	0.533992	0.364811	0.244881	-2.02985	0.518293	-0.94816
FBgn0051446	CG31446	3.91557	0.959362	1.56784	1.26971	0.245012	-2.02908	0.400412	-1.32044
FBgn0039370	CG4956	0.118435	0.0290305	0.232174	0.161805	0.245118	-2.02845	1.96035	0.971111
FBgn0036996	mag	12.1818	2.9868	7.64421	4.26112	0.245185	-2.02805	0.627511	-0.672288
FBgn0037420	CG15597	0.335169	0.0821885	0.0765832	0.121079	0.245215	-2.02788	0.228491	-2.12979
FBgn0040923	CG11368	56.2767	13.8001	40.6895	15.3576	0.245219	-2.02786	0.723026	-0.467881
FBgn0033592	CG13215	29.705	7.29048	17.4349	6.54782	0.245429	-2.02662	0.586935	-0.768728
FBgn0051266	CG31266	20.2521	4.97398	10.3626	4.38504	0.245603	-2.0256	0.51168	-0.966685
FBgn0040949	CG13998	3.57553	0.878197	0.469829	0	0.245613	-2.02554	0.131401	-2.92795
FBgn0010241	Mdr50	35.5764	8.75052	28.4416	10.1284	0.245964	-2.02348	0.799451	-0.322918
FBgn0036278	CrzR	25.6931	6.32877	18.7333	4.04124	0.246322	-2.02138	0.729118	-0.455776
FBgn0010329	Tbh	0.824579	0.203336	0.606165	0.241709	0.246594	-2.01979	0.735121	-0.443947
FBgn0040228	DCTN5-p25	222.626	54.9193	86.5354	63.6534	0.246689	-2.01924	0.388703	-1.36326
FBgn0011758	B-H1	0.471828	0.116429	0.307049	0.187639	0.246762	-2.01881	0.650765	-0.619792
FBgn0030617	CG9095	0.724099	0.178779	0.37478	0.213574	0.246899	-2.01801	0.517581	-0.950143
FBgn0039161	CG13606	4.95692	1.22425	4.13998	0.682416	0.246978	-2.01755	0.835192	-0.25982
FBgn0037529	mRpS9	364.032	90.123	234.057	66.9186	0.247569	-2.0141	0.642957	-0.637205
FBgn0051343	CG31343	37.1983	9.21035	18.4871	8.7989	0.247601	-2.01391	0.496988	-1.00872
FBgn0040393	CG14265	0.961986	0.238483	0.204697	0.734895	0.247907	-2.01213	0.212786	-2.23253
FBgn0038363	Acyp2	130.743	32.4383	61.2936	48.9596	0.248107	-2.01096	0.46881	-1.09293
FBgn0083991	CG34155	3.56593	0.885239	1.84063	1.44048	0.248249	-2.01014	0.516171	-0.954079
FBgn0050101	CG30101	3.18746	0.791295	1.44747	0.506388	0.248253	-2.01012	0.454114	-1.13887
FBgn0015774	NetB	1.93991	0.482321	1.18703	0.758951	0.248631	-2.00792	0.6119	-0.708633
FBgn0261998	CG42816	0.0429666	0.0106852	0.0433375	0.0457849	0.248686	-2.0076	1.00863	0.0124003
FBgn0259146	fid	0.429623	0.106975	0.166024	0.0408141	0.248997	-2.0058	0.386441	-1.37168
FBgn0034552	CG17999	1.66188	0.413849	0.985671	0.758822	0.249025	-2.00564	0.593106	-0.753638
FBgn0031805	CG9505	2237.27	557.327	1776.33	408.541	0.24911	-2.00514	0.793972	-0.33284
FBgn0003053	peb	140.946	35.1279	109.609	54.9784	0.249229	-2.00445	0.777667	-0.362776
FBgn0045827	CG13245	0.596368	0.148819	0.16679	0.473051	0.249542	-2.00264	0.279676	-1.83817
FBgn0259101	CG42249	22.5575	5.64226	11.4731	5.28139	0.250128	-1.99926	0.508616	-0.975352
FBgn0031777	CG9154	110.578	27.6847	56.4561	25.1381	0.250364	-1.9979	0.510555	-0.969863
FBgn0037405	CG1077	1.89161	0.473802	1.49639	0.250674	0.250476	-1.99726	0.791067	-0.338128
FBgn0034664	CG4377	31.8723	7.99027	15.4603	6.37472	0.250696	-1.99599	0.48507	-1.04373
FBgn0010516	wal	635.335	159.489	372.926	153.958	0.251031	-1.99406	0.586975	-0.768628
FBgn0030954	CCKLR-17D3	2.17698	0.546849	1.18929	0.734092	0.251196	-1.99311	0.546303	-0.872228
FBgn0085257	CG34228	246.959	62.0562	116.376	83.5523	0.251281	-1.99262	0.471236	-1.08548
FBgn0002571	Mal-A3	3.0367	0.763202	1.58386	0.557098	0.251326	-1.99237	0.521573	-0.93906
FBgn0043534	Obp57b	74.061	18.6592	23.9707	24.2281	0.251944	-1.98883	0.323662	-1.62744
FBgn0032284	CG7294	0.863575	0.217964	1.04257	1.48207	0.252397	-1.98623	1.20727	0.271751
FBgn0036046	Ilp2	2.68495	0.677706	1.66022	0.828825	0.252409	-1.98616	0.618343	-0.693521
FBgn0052448	CG32448	899.912	227.196	616.657	190.96	0.252465	-1.98585	0.685241	-0.545316
FBgn0029807	CG3108	0.210999	0.0532998	0.229558	0.109471	0.252607	-1.98503	1.08796	0.121623
FBgn0037786	CG5361	0.369061	0.0933342	0.167544	0.100006	0.252896	-1.98338	0.453974	-1.13932
FBgn0030756	CG9903	1.63739	0.414706	0.467991	0.600271	0.253273	-1.98124	0.285815	-1.80685
FBgn0035670	CG10472	546.428	138.452	369.168	135.084	0.253376	-1.98065	0.675602	-0.565754
FBgn0030593	CG9512	692.525	175.679	443.84	144.832	0.253679	-1.97892	0.640901	-0.641826
FBgn0038481	CG17475	23.9719	6.08317	14.5272	6.0211	0.253763	-1.97845	0.60601	-0.722588
FBgn0042112	mRpL36	462.673	117.487	319.73	156.029	0.253931	-1.97749	0.69105	-0.533139
FBgn0035519	CG1309	413.054	104.967	206.294	76.7232	0.254124	-1.97639	0.499436	-1.00163
FBgn0035515	CG14997	79.7853	20.2783	42.9981	25.7093	0.254161	-1.97619	0.538923	-0.89185
FBgn0040496	CG17104	0.402927	0.102502	0.34891	0.141544	0.254393	-1.97487	0.865938	-0.207664
FBgn0035171	CG12502	0.722549	0.184123	0.34476	0.196479	0.254824	-1.97243	0.477144	-1.0675
FBgn0039612	CG14523	3.26709	0.832686	1.13448	0.64658	0.254871	-1.97216	0.347245	-1.52598
FBgn0284084	wg	0.235691	0.0601137	0.116157	0.111506	0.255053	-1.97113	0.492836	-1.02082
FBgn0039156	CG6178	387.405	98.8415	234.763	59.4774	0.255137	-1.97065	0.605989	-0.722638
FBgn0037721	CG9427	10.2139	2.60805	6.26929	2.31272	0.255343	-1.96949	0.6138	-0.70416
FBgn0052750	CG32750	0.329522	0.0841508	0.0698767	0.0998385	0.255372	-1.96933	0.212055	-2.23749
FBgn0034986	mRpS17	532.923	136.179	281.185	148.667	0.255532	-1.96842	0.527628	-0.922407
FBgn0033733	CG8834	64.6971	16.5865	34.9667	17.3896	0.256372	-1.96369	0.540468	-0.887719
FBgn0046878	Obp83cd	0.13608	0.0348896	0.113572	0.302056	0.25639	-1.96359	0.834597	-0.260848
FBgn0035248	CG13919	152.514	39.1138	75.9824	52.3912	0.25646	-1.96319	0.4982	-1.0052
FBgn0050484	CG30484	0.0689878	0.0177048	0.0991999	0.0468071	0.256637	-1.9622	1.43793	0.523997
FBgn0042103	CG18746	0.781758	0.200681	0.186581	0.281184	0.256705	-1.96182	0.238668	-2.06692
FBgn0037115	CG11249	9.03822	2.3211	10.3737	2.09523	0.256809	-1.96123	1.14776	0.19882
FBgn0029531	CG13362	3.08081	0.791954	2.4791	1.33538	0.25706	-1.95982	0.804691	-0.313493
FBgn0029765	CG16756	45.9967	11.8327	15.0388	14.7524	0.257251	-1.95875	0.326954	-1.61284
FBgn0039059	CG13829	0.185263	0.0476855	0	0	0.257394	-1.95795	0	/
FBgn0035849	ERR	502.172	129.259	309.63	141.041	0.2574	-1.95792	0.616582	-0.697636
FBgn0040260	Ugt36Bc	40.886	10.5249	21.4071	10.6684	0.257421	-1.9578	0.52358	-0.933518
FBgn0040060	yip7	1886.78	485.772	823.212	368.1	0.257461	-1.95757	0.436305	-1.19659
FBgn0051189	CG31189	2.33829	0.602489	0.321028	0.927075	0.257662	-1.95645	0.137292	-2.86468
FBgn0037880	CG17726	144.637	37.2754	98.0158	33.2262	0.257717	-1.95614	0.677668	-0.56135
FBgn0031100	CG1504	2.22248	0.572901	1.77818	0.754004	0.257776	-1.95581	0.800088	-0.321769
FBgn0011829	Ret	0.568703	0.146608	0.540918	0.0851204	0.257794	-1.95571	0.951143	-0.0722655
FBgn0052600	dpr8	0.837125	0.215871	0.70052	0.380831	0.257872	-1.95527	0.836816	-0.257017
FBgn0032149	CG4036	59.7722	15.429	34.9561	16.5835	0.25813	-1.95383	0.584822	-0.77393
FBgn0037290	CG1124	14.1226	3.64639	6.29389	3.43728	0.258195	-1.95346	0.445661	-1.16598
FBgn0002284	Prosbeta6	4491.08	1159.91	2420.94	1412.11	0.25827	-1.95305	0.539055	-0.891495
FBgn0033798	CG15870	59.1446	15.2761	29.5546	24.0994	0.258284	-1.95297	0.499701	-1.00086
FBgn0050342	Prp38	340.016	87.8247	245.72	89.6976	0.258296	-1.9529	0.722672	-0.468587
FBgn0263235	Phae2	13.22	3.41595	5.05353	3.89645	0.258393	-1.95236	0.382264	-1.38736
FBgn0051087	CG31087	6.51093	1.68242	2.89546	1.41275	0.258399	-1.95233	0.444708	-1.16907
FBgn0029524	CG3176	18.4913	4.77829	9.02989	9.074	0.258407	-1.95228	0.488332	-1.03407
FBgn0033981	Cyp6a21	3.07979	0.795962	1.6112	0.481492	0.258447	-1.95206	0.523153	-0.934696
FBgn0038810	Srp72	160.807	41.5914	110.563	22.7759	0.258642	-1.95097	0.687551	-0.540462
FBgn0000564	Eh	0.380285	0.0983664	0.135789	0.102647	0.258665	-1.95084	0.357072	-1.48571
FBgn0040637	CG11458	2.84266	0.73561	0.146933	0.815679	0.258775	-1.95023	0.0516886	-4.27401
FBgn0050410	Rpi	1307.41	338.478	938.432	195.889	0.258892	-1.94958	0.717779	-0.478388
FBgn0035335	mRpL23	334.807	86.7423	183.41	100.402	0.259082	-1.94852	0.547808	-0.868257
FBgn0031757	Ucp4C	0.545927	0.141442	0.157521	0.0815675	0.259086	-1.9485	0.288539	-1.79316
FBgn0030853	ND-24	996.019	258.256	616.401	273.364	0.259288	-1.94737	0.618865	-0.692304
FBgn0037396	CG11459	1.89973	0.492634	0.689968	0.849376	0.259318	-1.94721	0.363193	-1.46119
FBgn0036320	CG10943	4.30004	1.11525	1.69677	1.23561	0.259358	-1.94698	0.394594	-1.34156
FBgn0020257	Ppa	35.1039	9.10879	20.1238	14.1842	0.259481	-1.9463	0.573264	-0.802729
FBgn0032520	CG10859	0.0760586	0.0197387	0.118449	0.212234	0.25952	-1.94608	1.55734	0.639083
FBgn0031694	Cyp4ac2	12.5404	3.25495	9.16973	3.58767	0.259557	-1.94588	0.731215	-0.451632
FBgn0261705	CG42741	0.400857	0.104067	0.246771	0.061245	0.259611	-1.94558	0.615609	-0.699915
FBgn0259231	CCKLR-17D1	0.474417	0.12323	0.233054	0.373284	0.25975	-1.9448	0.491243	-1.02549
FBgn0020617	Rx	0.381549	0.0991449	0.230547	0.2427	0.259848	-1.94426	0.60424	-0.726807
FBgn0024963	GluClalpha	6.26135	1.62733	3.99089	1.62086	0.259901	-1.94397	0.637385	-0.649763
FBgn0032131	CG3841	0.180572	0.0469642	0.187609	0.304048	0.260086	-1.94294	1.03897	0.0551548
FBgn0083956	CG34120	27.2981	7.11196	14.1024	11.3531	0.260529	-1.94048	0.516607	-0.95286
FBgn0036881	Cpr76Bd	0.617632	0.160927	0.547198	0.128671	0.260555	-1.94034	0.885961	-0.174685
FBgn0262352	CG43050	0.239327	0.0623673	0.0334837	0.17545	0.260595	-1.94012	0.139908	-2.83745
FBgn0039053	CG6738	0.074056	0.0193064	0	0	0.2607	-1.93954	0	/
FBgn0043578	PGRP-SB1	70.9619	18.5	10.977	12.2437	0.260703	-1.93952	0.154689	-2.69256
FBgn0035031	CG13587	2.64528	0.689784	0.997857	1.98389	0.26076	-1.9392	0.377222	-1.40652
FBgn0032851	CG13970	4.92113	1.28363	3.66424	1.01502	0.26084	-1.93876	0.744593	-0.425476
FBgn0037696	GstZ1	70.2567	18.3348	28.6641	23.4801	0.260969	-1.93805	0.407991	-1.29339
FBgn0010470	Fkbp14	593.392	154.986	265.232	168.719	0.261187	-1.93685	0.446976	-1.16173
FBgn0000320	eya	1.58454	0.413892	1.0785	0.676633	0.261206	-1.93674	0.680639	-0.555038
FBgn0264442	ab	7.79404	2.03671	5.46731	1.81713	0.261316	-1.93613	0.701473	-0.51154
FBgn0037562	CG11671	59.736	15.6114	26.4727	12.7643	0.26134	-1.936	0.443162	-1.1741
FBgn0036835	CG14075	10.2325	2.67431	7.85096	4.00475	0.261355	-1.93592	0.767257	-0.382218
FBgn0010453	Wnt4	1.61542	0.422238	0.778079	0.713867	0.26138	-1.93578	0.481657	-1.05392
FBgn0261085	Syt12	0.888153	0.232182	0.449403	0.286861	0.261421	-1.93555	0.505997	-0.982798
FBgn0032283	CG7296	24.5283	6.41501	7.10391	9.71892	0.261535	-1.93492	0.289621	-1.78776
FBgn0019828	dj	0.031023	0.00811736	0.00906711	0.00309251	0.261656	-1.93426	0.292271	-1.77462
FBgn0021795	Tapdelta	3057.4	800.257	1894.77	587.005	0.261744	-1.93377	0.619732	-0.690283
FBgn0261953	TfAP-2	0.0459851	0.0120372	0	0.0483486	0.261763	-1.93367	0	/
FBgn0016697	Prosalpha5	4715.3	1236.56	2503.27	908.218	0.262244	-1.93102	0.530882	-0.913536
FBgn0003863	alphaTry	4577.79	1200.55	2929.84	1786.87	0.262255	-1.93096	0.640012	-0.643829
FBgn0036494	Toll-6	1.73575	0.455625	0.997583	0.62621	0.262495	-1.92964	0.574727	-0.79905
FBgn0051145	CG31145	28.2761	7.44003	21.9612	8.65337	0.263121	-1.9262	0.77667	-0.364626
FBgn0259740	CG42394	10.6047	2.79188	4.12331	4.11824	0.263268	-1.92539	0.388819	-1.36283
FBgn0053147	Hs3st-A	1.67827	0.442079	1.1085	0.695664	0.263414	-1.9246	0.660502	-0.598366
FBgn0035665	Jon65Aiii	1640.94	432.975	758.431	380.249	0.263858	-1.92217	0.462193	-1.11343
FBgn0021814	Vps28	133.473	35.2514	59.395	28.052	0.264109	-1.9208	0.444996	-1.16813
FBgn0030186	CG2962	5.77238	1.5259	0.524237	0.732574	0.264345	-1.91951	0.0908182	-3.46088
FBgn0260744	Tango9	471.805	124.738	273.67	164.617	0.264385	-1.91929	0.580049	-0.785753
FBgn0032126	CG13113	2.32659	0.615156	0.852279	0.277865	0.264402	-1.91919	0.366321	-1.44882
FBgn0040077	primo-1	691.82	182.982	547.565	268.586	0.264494	-1.91869	0.791485	-0.337366
FBgn0031554	CG15418	6.98022	1.84655	2.3371	3.60302	0.26454	-1.91844	0.334818	-1.57855
FBgn0037779	CG12811	243.571	64.4662	125.702	91.1103	0.264671	-1.91773	0.51608	-0.954335
FBgn0054045	CG34045	1.83349	0.48532	0.726382	0	0.264697	-1.91758	0.396175	-1.33579
FBgn0031436	ND-B17.2	563.596	149.184	323.742	151.221	0.2647	-1.91757	0.574422	-0.799817
FBgn0032495	CG16820	1.4924	0.395699	1.03441	0.526682	0.265143	-1.91516	0.693118	-0.528826
FBgn0264086	CG43755	0.245721	0.0651736	0.175257	0.134386	0.265234	-1.91466	0.713236	-0.487549
FBgn0030642	CG15642	50.3507	13.3555	39.1559	25.3593	0.26525	-1.91458	0.777663	-0.362782
FBgn0058002	ND-AGGG	22.3284	5.93031	14.3919	4.97756	0.265595	-1.9127	0.644556	-0.633623
FBgn0038752	CG4462	2.22845	0.592206	1.39497	1.02491	0.265748	-1.91187	0.625982	-0.675806
FBgn0261575	tobi	5.28417	1.40635	5.38242	2.12352	0.266144	-1.90972	1.01859	0.0265781
FBgn0011227	ox	824.159	219.368	457.456	171.063	0.266172	-1.90957	0.555058	-0.84929
FBgn0033968	hui	22.3969	5.96764	7.08656	1.86719	0.266449	-1.90807	0.316408	-1.66014
FBgn0033753	Cyp301a1	2.73962	0.730356	1.68753	0.738572	0.26659	-1.9073	0.615972	-0.699063
FBgn0032719	CG17321	3.1185	0.831466	2.026	1.73538	0.266624	-1.90712	0.649671	-0.622218
FBgn0010385	Def	57.7406	15.4075	5.07989	10.5259	0.26684	-1.90595	0.0879778	-3.50672
FBgn0265177	CG44242	517.015	138.041	243.619	206.038	0.266996	-1.90511	0.471203	-1.08558
FBgn0010548	Aldh-III	2996.78	800.416	1698.16	640.228	0.267092	-1.90459	0.566662	-0.819441
FBgn0083975	Nlg4	0.877402	0.234414	0.580701	0.31621	0.267168	-1.90418	0.661841	-0.595442
FBgn0019957	ND-42	989.332	264.376	603.111	231.269	0.267227	-1.90386	0.609614	-0.714031
FBgn0261648	salm	17.4667	4.67274	13.3246	7.40016	0.267523	-1.90227	0.762857	-0.390515
FBgn0034663	CG4363	68.6163	18.3594	40.6	16.9698	0.267566	-1.90203	0.591696	-0.757072
FBgn0053307	CG33307	16.0519	4.29877	9.51922	3.30698	0.267804	-1.90075	0.593028	-0.753829
FBgn0031763	CG13996	0.821078	0.219899	0	0.121302	0.267817	-1.90068	0	/
FBgn0034468	Obp56a	31.0601	8.32827	13.159	8.61422	0.268134	-1.89897	0.423663	-1.23901
FBgn0037797	CG12420	0.28096	0.0753359	0.150132	0.121391	0.268137	-1.89896	0.534354	-0.904133
FBgn0030675	CG8191	33.8729	9.09062	21.8936	14.7372	0.268374	-1.89768	0.646346	-0.629622
FBgn0011555	thetaTry	31.8751	8.55823	10.5082	12.3387	0.268493	-1.89705	0.329668	-1.60091
FBgn0039523	CG12885	0.320416	0.0860428	0.180615	0.197117	0.268535	-1.89682	0.563689	-0.827028
FBgn0034350	CG5189	136.154	36.6057	66.2343	38.3859	0.268855	-1.8951	0.486466	-1.03959
FBgn0033321	CG8738	7.98382	2.1471	4.35253	2.13141	0.268931	-1.89469	0.545169	-0.875225
FBgn0028695	Rpn1	1152.33	310.234	752.933	335.403	0.269223	-1.89313	0.653401	-0.613961
FBgn0259223	CG42323	2.27831	0.613436	1.56381	0.601558	0.26925	-1.89298	0.68639	-0.542899
FBgn0044030	mRpS14	1297.31	349.392	804.261	517.196	0.26932	-1.8926	0.619945	-0.689788
FBgn0038011	CG4066	0.172006	0.0463515	0	0.0031283	0.269476	-1.89177	0	/
FBgn0035430	CG12009	0.12884	0.0347272	0.0400667	0.0204955	0.269537	-1.89144	0.31098	-1.6851
FBgn0034173	CG9010	0.2034	0.0548538	0	0	0.269684	-1.89066	0	/
FBgn0038902	CG6800	0.681497	0.183792	0.454063	0.422327	0.269689	-1.89063	0.666273	-0.585815
FBgn0029084	gom	0.987902	0.266645	0.576852	0.224334	0.26991	-1.88945	0.583916	-0.776167
FBgn0028920	CG8997	82.4098	22.244	43.6334	25.9388	0.269919	-1.8894	0.529469	-0.917383
FBgn0030317	CG1561	15.1766	4.09799	15.6943	4.98988	0.27002	-1.88886	1.03411	0.0483921
FBgn0029804	CG3097	6.52639	1.76321	3.73438	3.85133	0.270166	-1.88808	0.572197	-0.805416
FBgn0031101	CG1631	0.696878	0.188316	0.350356	0.515614	0.270228	-1.88775	0.502751	-0.992085
FBgn0065032	Arpc3B	22.4093	6.06935	11.6957	10.1947	0.270841	-1.88448	0.521913	-0.938119
FBgn0032684	CG10178	19.5401	5.29618	13.5933	5.19276	0.271042	-1.88341	0.695662	-0.523542
FBgn0052683	CG32683	0.708511	0.19219	0.677811	0.674639	0.271259	-1.88226	0.95667	-0.0639072
FBgn0031289	CG13950	5.17356	1.40343	6.02435	2.52911	0.27127	-1.8822	1.16445	0.219648
FBgn0028789	Doc1	0.55271	0.150132	0.0186617	0.0491997	0.271629	-1.88029	0.033764	-4.88837
FBgn0034331	CG15067	264.045	71.7509	73.8406	56.2844	0.271737	-1.87971	0.279652	-1.8383
FBgn0032144	CG17633	136.764	37.1672	65.8339	36.9167	0.271762	-1.87959	0.481369	-1.05479
FBgn0053463	CG33463	1.00831	0.274116	0.323069	0.400561	0.271857	-1.87908	0.320406	-1.64203
FBgn0053543	CG33543	1.04886	0.28514	0.95114	0.579368	0.271857	-1.87908	0.906832	-0.141093
FBgn0284250	Oaz	0.0732089	0.019919	0.0264979	0.0220639	0.272084	-1.87787	0.361949	-1.46614
FBgn0032791	CG18094	37.1789	10.1186	21.6397	10.3403	0.27216	-1.87747	0.582043	-0.780804
FBgn0038272	CG7265	145.137	39.5147	74.9875	42.9607	0.272258	-1.87695	0.516667	-0.952693
FBgn0017558	Pdk	393.846	107.228	231.479	125.056	0.272259	-1.87695	0.58774	-0.76675
FBgn0034391	CG15080	0.113545	0.0309446	0.120376	0.109418	0.272532	-1.8755	1.06016	0.0842836
FBgn0029568	CG11381	3.69457	1.00746	1.89608	0.41167	0.272687	-1.87468	0.513207	-0.962387
FBgn0243514	eater	0.742824	0.202811	0.261314	0.237028	0.273027	-1.87288	0.351785	-1.50724
FBgn0040066	wds	101.509	27.7514	63.7851	37.9216	0.273389	-1.87098	0.628369	-0.670316
FBgn0085210	CG34181	0.705694	0.192929	0.0319455	0.29728	0.273389	-1.87097	0.0452682	-4.46536
FBgn0035379	spz5	0.193685	0.053047	0.120367	0.16564	0.273883	-1.86837	0.621458	-0.686272
FBgn0085279	CG34250	1362.52	373.201	648.692	322.79	0.273905	-1.86825	0.476097	-1.07067
FBgn0034103	prim	3.83398	1.05024	1.50724	1.12708	0.273929	-1.86812	0.393127	-1.34693
FBgn0052797	CG32797	1.75006	0.479971	1.17137	0.514843	0.27426	-1.86639	0.669331	-0.579208
FBgn0011822	pcl	1.46173	0.401361	0.458749	0.667359	0.274579	-1.8647	0.31384	-1.6719
FBgn0035046	ND-19	771.046	211.714	446.606	215.138	0.27458	-1.8647	0.579221	-0.787814
FBgn0003515	st	2.45744	0.674888	0.922144	1.52933	0.274631	-1.86444	0.375246	-1.41409
FBgn0023129	aay	631.882	173.643	431.904	213.263	0.274803	-1.86353	0.68352	-0.548944
FBgn0030239	CG17333	650.795	179.036	387.66	194.298	0.275104	-1.86195	0.595671	-0.747411
FBgn0259213	CG42313	1.05067	0.28939	0.68425	0.383257	0.275434	-1.86022	0.651251	-0.618714
FBgn0263762	CG43679	170.962	47.0896	62.0938	53.0986	0.275439	-1.8602	0.363202	-1.46115
FBgn0035401	CG1291	168.267	46.3922	88.0242	48.6738	0.275706	-1.8588	0.523122	-0.93478
FBgn0038198	Npc2b	78.0958	21.5467	37.2898	21.3147	0.275901	-1.85778	0.477488	-1.06646
FBgn0037853	CG14696	91.2486	25.1945	53.6068	11.4174	0.276108	-1.85669	0.587481	-0.767386
FBgn0031725	DIP-eta	0.217808	0.0602739	0.130472	0.0684665	0.27673	-1.85345	0.599023	-0.739317
FBgn0020235	ATPsyngamma	2488.65	688.913	1612.6	518.248	0.276822	-1.85297	0.647982	-0.625975
FBgn0027611	LManII	49.4754	13.702	35.0945	11.7983	0.276946	-1.85232	0.709332	-0.495466
FBgn0032287	CG6415	15.8077	4.37816	6.93124	4.61918	0.276964	-1.85223	0.438472	-1.18944
FBgn0039777	Jon99Fii	114.618	31.7688	71.399	22.4993	0.277171	-1.85115	0.62293	-0.682858
FBgn0259201	CG42305	96.1258	26.6709	67.2075	33.9919	0.277458	-1.84966	0.699162	-0.516301
FBgn0033221	CG12825	56.4027	15.65	20.027	14.5617	0.277469	-1.8496	0.355072	-1.49382
FBgn0039040	CG13833	2.65115	0.73569	0.547685	0.946622	0.277498	-1.84945	0.206584	-2.2752
FBgn0030688	CG8952	25.7226	7.15329	10.5646	4.62265	0.278094	-1.84636	0.410713	-1.2838
FBgn0039519	Cyp6a18	0.753301	0.209692	0.199024	0.363179	0.278364	-1.84495	0.264202	-1.92028
FBgn0035733	CG8641	0.256655	0.0714554	0.222975	0.185861	0.27841	-1.84472	0.868773	-0.202948
FBgn0033296	Mal-A7	16.5438	4.60793	12.3897	5.86534	0.278529	-1.8441	0.748903	-0.417149
FBgn0011584	Trp1	542.705	151.252	325.093	199.06	0.2787	-1.84321	0.599023	-0.739316
FBgn0260460	mRpS34	236.136	65.8395	134.828	58.2289	0.27882	-1.84259	0.570976	-0.808498
FBgn0034276	Sardh	2.80907	0.783362	2.51265	1.08314	0.278869	-1.84234	0.894478	-0.160883
FBgn0051288	CG31288	4.52731	1.26307	2.2635	1.2772	0.278989	-1.84172	0.499966	-1.0001
FBgn0031282	Pex12	21.4493	5.98535	12.6544	9.10241	0.279046	-1.84142	0.589968	-0.761291
FBgn0033208	mRpL52	781.849	218.247	466.711	283.948	0.279142	-1.84093	0.596932	-0.744361
FBgn0262837	CG43201	0.246285	0.0687725	0	0	0.279239	-1.84043	0	/
FBgn0032436	CG5418	0.451467	0.126182	0.901546	0.284605	0.279493	-1.83911	1.99693	0.997781
FBgn0013949	Elal	62.5278	17.4775	29.421	23.5695	0.279516	-1.839	0.470527	-1.08765
FBgn0045038	Proc	2.1297	0.595611	1.02231	1.35646	0.279669	-1.83821	0.480025	-1.05882
FBgn0030390	CG15731	1.55064	0.433722	1.32478	0.720795	0.279705	-1.83802	0.854344	-0.227111
FBgn0034972	CG10339	1.68417	0.471412	1.05239	0.49714	0.279908	-1.83698	0.624872	-0.678368
FBgn0036979	CG13247	4.41534	1.23597	4.7643	1.3398	0.279926	-1.83688	1.07903	0.10974
FBgn0051287	CG31287	10.4112	2.91466	7.9467	2.47411	0.279954	-1.83674	0.763284	-0.389709
FBgn0031361	CG17652	55.2388	15.4721	32.1348	11.5778	0.280095	-1.83601	0.581743	-0.781545
FBgn0262890	CG43245	0.398661	0.111701	0.142498	0.431033	0.28019	-1.83552	0.357442	-1.48422
FBgn0036997	CG5955	4.12989	1.15719	2.06896	2.23953	0.280199	-1.83548	0.500972	-0.997198
FBgn0051778	CG31778	4.07112	1.14116	2.62415	1.15201	0.280306	-1.83492	0.644577	-0.633576
FBgn0038655	CG14297	1.33142	0.373214	0.420103	0.390072	0.280313	-1.83489	0.31553	-1.66415
FBgn0261394	Prosalpha3	12522.2	3510.81	8883.96	3143.8	0.280367	-1.83461	0.709457	-0.495213
FBgn0262003	CG42821	0.772463	0.216618	0.131713	0.360244	0.280425	-1.83431	0.17051	-2.55207
FBgn0037176	CG14456	19.4776	5.4686	15.7257	3.57667	0.280764	-1.83257	0.807374	-0.308692
FBgn0027547	CG1927	1180.54	331.453	984.68	269.292	0.280764	-1.83257	0.834093	-0.26172
FBgn0015571	alpha-Est3	413.409	116.211	177.265	115.616	0.281104	-1.83082	0.428788	-1.22166
FBgn0259175	ome	4.13291	1.16187	2.53376	1.5684	0.281126	-1.83071	0.613069	-0.705878
FBgn0032891	Oseg5	14.5152	4.08276	10.0502	5.28579	0.281275	-1.82995	0.692391	-0.53034
FBgn0259245	DIP-beta	0.215986	0.0607995	0.205231	0.23028	0.281497	-1.82881	0.950205	-0.0736891
FBgn0039083	CG10177	0.279551	0.0787121	0.150669	0.324187	0.281566	-1.82845	0.538968	-0.891729
FBgn0019952	Orct	55.1061	15.5397	42.2117	11.3839	0.281996	-1.82625	0.766008	-0.384569
FBgn0032471	CG5122	0.0322448	0.00909424	0.0155361	0	0.282037	-1.82604	0.481817	-1.05344
FBgn0031918	CG6055	2.01676	0.568924	0.547946	0.54149	0.282098	-1.82573	0.271696	-1.87993
FBgn0033887	St4	3.97255	1.12087	0.927949	1.19857	0.282154	-1.82545	0.23359	-2.09795
FBgn0028999	nerfin-1	0.0969259	0.027408	0.0927611	0.0480923	0.282773	-1.82229	0.957031	-0.0633623
FBgn0262479	CG43069	0.280104	0.0792727	0.769318	0.338196	0.283012	-1.82107	2.74654	1.45762
FBgn0028398	Taf10	265.555	75.1783	170.141	103.125	0.283099	-1.82062	0.6407	-0.64228
FBgn0263655	CG43646	1.6973	0.480767	0.0311548	0.871907	0.283254	-1.81983	0.0183555	-5.76764
FBgn0028533	CG7953	79.5116	22.526	44.9498	22.1888	0.283305	-1.81957	0.565324	-0.822851
FBgn0000633	fas	0.693426	0.196478	0.547672	0.244772	0.283344	-1.81937	0.789806	-0.34043
FBgn0035585	ATPsynCF6L	0.199171	0.0564499	0.138528	0	0.283424	-1.81896	0.695523	-0.52383
FBgn0038742	Arc42	343.067	97.3091	170.972	98.4015	0.283645	-1.81784	0.498363	-1.00473
FBgn0032946	nrv3	34.4239	9.7685	14.0175	15.5531	0.283771	-1.8172	0.407203	-1.29618
FBgn0035078	Tpc2	0.654737	0.185806	0.130214	0.459362	0.283787	-1.81712	0.19888	-2.33003
FBgn0033750	CG13151	24.1554	6.86044	12.6633	6.40114	0.284013	-1.81597	0.524243	-0.931692
FBgn0052751	CG32751	0.405219	0.115269	0	0.183014	0.284461	-1.8137	0	/
FBgn0040342	CG3706	7.09983	2.02033	4.04014	1.89143	0.28456	-1.81319	0.569047	-0.813379
FBgn0044049	Ilp4	0.113132	0.032203	0.236136	0.22218	0.28465	-1.81274	2.08726	1.06161
FBgn0011361	ND-ACP	1834.95	522.462	1134.77	541.476	0.284728	-1.81234	0.61842	-0.693341
FBgn0028690	Rpn5	1114.78	317.42	750.303	299.768	0.284738	-1.81229	0.67305	-0.571214
FBgn0019624	COX5A	3610.59	1028.24	2661.28	865.142	0.284784	-1.81206	0.737076	-0.440114
FBgn0000173	ben	2012.12	573.405	1360.14	1163.74	0.284976	-1.81109	0.675974	-0.564961
FBgn0029827	CG6048	11.6252	3.31301	7.50308	4.46964	0.284985	-1.81104	0.645415	-0.631701
FBgn0038627	CG7694	4131.98	1177.65	2353.97	1697.29	0.285009	-1.81092	0.569695	-0.811737
FBgn0024189	sns	0.7429	0.211849	0.69483	0.316741	0.285165	-1.81013	0.935294	-0.096508
FBgn0027590	GstE12	496.135	141.529	298.724	114.783	0.285263	-1.80964	0.602102	-0.73192
FBgn0038148	CG14377	1.57692	0.450708	1.74001	0.494926	0.285815	-1.80684	1.10342	0.141986
FBgn0053002	mRpL27	324.113	92.6679	197.01	106.781	0.285912	-1.80636	0.607844	-0.718228
FBgn0045770	S-Lap3	0.169715	0.0485288	0.195624	0	0.285943	-1.8062	1.15266	0.204969
FBgn0044511	mRpS21	396.811	113.578	209.985	78.1017	0.286227	-1.80477	0.529181	-0.918166
FBgn0034224	insb	1.27861	0.366105	0.62949	0.297856	0.28633	-1.80425	0.492324	-1.02232
FBgn0037503	CG14598	0.274167	0.0785039	0.02348	0.124984	0.286336	-1.80422	0.0856412	-3.54555
FBgn0028888	CG4168	0.231928	0.0664255	0.159013	0.115789	0.286406	-1.80387	0.685614	-0.544532
FBgn0034142	CG8306	4.70845	1.34943	3.51277	1.72583	0.286598	-1.8029	0.746057	-0.422643
FBgn0001248	Idh	2143.48	614.317	1447.94	419.303	0.286598	-1.8029	0.675509	-0.565953
FBgn0265373	CG44314	1.52224	0.43647	0.525808	0.338972	0.286729	-1.80224	0.345417	-1.53359
FBgn0030595	CG14406	39.368	11.2893	33.0148	6.76525	0.286763	-1.80207	0.83862	-0.253911
FBgn0259242	CG42340	4.27573	1.2262	3.23095	1.81699	0.286781	-1.80198	0.755649	-0.404212
FBgn0038531	CG14325	0.0888092	0.0254718	0.0393884	0.0138195	0.286815	-1.80181	0.443517	-1.17294
FBgn0031651	mRpL24	278.982	80.0694	154.247	73.7459	0.287006	-1.80085	0.552892	-0.85493
FBgn0002926	ndl	1.18365	0.339953	0.511771	0.308782	0.287207	-1.79984	0.432367	-1.20967
FBgn0042106	CG18754	40.3131	11.5802	14.9068	11.0628	0.287256	-1.79959	0.369776	-1.43528
FBgn0028692	Rpn2	3218	925.236	2365.24	1111.14	0.287519	-1.79827	0.735003	-0.444178
FBgn0040391	CG2854	0.692054	0.199051	0.360004	0.482529	0.287624	-1.79775	0.520196	-0.942872
FBgn0030270	CG15199	82.6061	23.7664	43.0546	21.5196	0.287708	-1.79732	0.521204	-0.940081
FBgn0038839	Ktl	1.6885	0.485807	0.858315	1.13613	0.287715	-1.79729	0.50833	-0.976163
FBgn0040609	CG3348	2968.05	854.127	3113.64	738.688	0.287774	-1.79699	1.04905	0.0690868
FBgn0038681	Cyp12a4	19.2985	5.55588	9.35554	4.58051	0.287892	-1.7964	0.484781	-1.0446
FBgn0011832	Ser12	1.3339	0.384379	0.494381	0.699842	0.288162	-1.79505	0.370628	-1.43196
FBgn0022774	Oat	32.0551	9.23898	20.8099	7.33002	0.288222	-1.79475	0.649192	-0.623284
FBgn0038397	CG10185	1.21026	0.348869	1.48111	0.351179	0.28826	-1.79456	1.22379	0.291362
FBgn0036581	MED10	262.636	75.7589	192.363	114.757	0.288456	-1.79358	0.732432	-0.449233
FBgn0027526	Ublcp1	259.542	74.9697	149.816	61.3785	0.288854	-1.79159	0.577232	-0.792776
FBgn0040996	CG12617	0.542257	0.156702	0	0.0261722	0.288981	-1.79095	0	/
FBgn0035087	CG2765	1670.39	482.911	1034.78	562.604	0.289101	-1.79036	0.619484	-0.690861
FBgn0261437	CSN8	245.852	71.1028	124.857	118.801	0.28921	-1.78981	0.507854	-0.977513
FBgn0031830	COX5B	674.326	195.076	373.59	233.93	0.28929	-1.78941	0.55402	-0.85199
FBgn0050016	CG30016	12.9	3.73423	8.74467	6.51701	0.289475	-1.78849	0.677881	-0.560895
FBgn0000261	Cat	5915.61	1712.92	4631.73	996.593	0.289559	-1.78807	0.782967	-0.352976
FBgn0262870	axo	4.84902	1.40512	3.56806	1.2972	0.289774	-1.787	0.735831	-0.442553
FBgn0052569	TwdlZ	4.28679	1.24372	5.57479	2.32263	0.290129	-1.78524	1.30046	0.37902
FBgn0037550	CG9667	188.078	54.5778	94.8928	57.6855	0.290187	-1.78494	0.50454	-0.986961
FBgn0250844	CG4218	0.21911	0.0636642	0.0435055	0	0.290558	-1.7831	0.198556	-2.33239
FBgn0003943	Ubi-p63E	836.828	243.209	467.528	161.917	0.290632	-1.78273	0.558691	-0.839878
FBgn0259243	Pka-R1	176.671	51.4135	97.4256	65.0947	0.291013	-1.78085	0.551452	-0.858692
FBgn0037305	CG12173	176.38	51.3647	85.7744	59.0302	0.291216	-1.77984	0.486305	-1.04007
FBgn0032888	CheB38c	1.68316	0.490571	1.40197	0.369646	0.291458	-1.77864	0.832939	-0.263717
FBgn0000477	DNaseII	18.0166	5.25124	7.95462	3.82145	0.291467	-1.7786	0.441516	-1.17946
FBgn0024913	Actbeta	0.649709	0.189413	0.378259	0.265991	0.291535	-1.77826	0.582198	-0.780419
FBgn0034885	Eglp4	106.555	31.067	70.7311	32.4214	0.291558	-1.77814	0.663799	-0.591182
FBgn0263200	Galt	98.8339	28.816	73.6479	24.3214	0.29156	-1.77814	0.745168	-0.424362
FBgn0026089	CG14817	523.762	152.72	295.427	183.867	0.291583	-1.77802	0.564048	-0.82611
FBgn0024184	unc-4	0.806567	0.235336	0.384854	0.393257	0.291775	-1.77707	0.477151	-1.06748
FBgn0023213	eIF4G	205.076	59.8767	102.178	78.6237	0.291973	-1.77609	0.498245	-1.00507
FBgn0053143	CG33143	17.0507	4.97903	10.6126	4.22158	0.292013	-1.77589	0.622414	-0.684053
FBgn0016691	ATPsynO	1131.51	330.541	682.692	252.883	0.292124	-1.77535	0.603346	-0.728943
FBgn0031176	CG1678	5824.97	1703.52	3849	1463.87	0.292451	-1.77373	0.660776	-0.597767
FBgn0263994	CG43737	2.91454	0.852418	1.77516	1.28606	0.292471	-1.77364	0.60907	-0.715319
FBgn0033443	CG1698	4.91756	1.43959	2.58268	1.89449	0.292745	-1.77228	0.525195	-0.929074
FBgn0050043	CG30043	0.172343	0.0504564	0.0248172	0.182366	0.292767	-1.77217	0.143999	-2.79587
FBgn0000075	amd	8.31016	2.43324	2.16434	1.78889	0.292803	-1.772	0.260445	-1.94095
FBgn0039909	ND-49	384.258	112.524	176.052	130.204	0.292835	-1.77184	0.458161	-1.12607
FBgn0032651	Oli	2.05113	0.601149	1.61911	0.503684	0.293082	-1.77062	0.789375	-0.341218
FBgn0053170	CG33170	523.725	153.505	238.072	154.568	0.293102	-1.77052	0.454574	-1.13741
FBgn0035286	CG13924	1.32081	0.387301	0.617747	0.600337	0.29323	-1.7699	0.467703	-1.09633
FBgn0016977	spen	176.102	51.6586	105.493	72.0248	0.293345	-1.76933	0.599045	-0.739264
FBgn0030998	CG14195	7.50553	2.20208	5.6564	3.68541	0.293394	-1.76909	0.753631	-0.40807
FBgn0036851	CG14082	2.13744	0.627199	1.34806	0.412906	0.293435	-1.76889	0.630689	-0.664999
FBgn0034196	CG15605	1.16669	0.342351	0.285086	0.0539776	0.293438	-1.76887	0.244355	-2.03295
FBgn0053493	CG33493	1129.39	331.442	830.693	384.136	0.29347	-1.76872	0.735524	-0.443156
FBgn0031520	CG8837	6.00431	1.76318	5.13537	2.3064	0.293652	-1.76782	0.855281	-0.22553
FBgn0036766	CG5506	220.586	64.8038	85.6266	57.0088	0.29378	-1.76719	0.388178	-1.36521
FBgn0033570	ND-B14	618.992	181.94	484.62	194.967	0.293929	-1.76646	0.782918	-0.353067
FBgn0033972	Ciao1	446.749	131.403	286.236	177.225	0.294132	-1.76547	0.640709	-0.642259
FBgn0032799	CG10166	236.401	69.5362	146.843	48.9922	0.294145	-1.7654	0.621161	-0.686962
FBgn0035699	CG13300	1.27371	0.374748	1.08176	0.834514	0.294218	-1.76504	0.849299	-0.235656
FBgn0039112	SdhD	637.096	187.56	338.186	211.974	0.294398	-1.76416	0.530824	-0.913694
FBgn0011723	byn	7.34011	2.16097	5.1933	2.01829	0.294406	-1.76412	0.707523	-0.49915
FBgn0035470	Ccz1	60.5332	17.8336	32.3769	17.5027	0.294609	-1.76313	0.534862	-0.902762
FBgn0261111	BHD	61.7139	18.1826	47.5944	31.0657	0.294627	-1.76304	0.77121	-0.374804
FBgn0046253	CG3502	0.0400407	0.0118	0	0	0.2947	-1.76268	0	/
FBgn0016119	ATPsynCF6	3066.24	903.632	2053.67	1081.29	0.294704	-1.76266	0.669768	-0.578266
FBgn0261963	mid	3.26817	0.964344	2.08092	1.40336	0.295072	-1.76086	0.636723	-0.651262
FBgn0033886	Rpn13	4044.71	1193.58	2696.04	1174.61	0.295097	-1.76074	0.66656	-0.585194
FBgn0017567	ND-23	530.703	156.74	303.022	156.814	0.295344	-1.75953	0.570982	-0.808482
FBgn0010294	ng2	0.218269	0.0644786	0.702944	0.28884	0.295409	-1.75921	3.22054	1.6873
FBgn0031276	CG12506	1.34212	0.396702	0.182932	0.407109	0.295579	-1.75839	0.136301	-2.87513
FBgn0085328	CG34299	0.116071	0.034328	0.250407	0.386722	0.29575	-1.75755	2.15736	1.10927
FBgn0035032	ATPsynF	2638.16	780.384	1925.53	557.494	0.295806	-1.75728	0.729876	-0.454276
FBgn0037783	Npc2c	0.767636	0.227276	0.0886604	0.0831204	0.296073	-1.75598	0.115498	-3.11406
FBgn0043576	PGRP-SC1a	9.51609	2.8205	1.17514	2.4443	0.296393	-1.75442	0.12349	-3.01754
FBgn0037310	Tim17b1	3.74201	1.10949	1.60496	1.62465	0.296496	-1.75392	0.428903	-1.22128
FBgn0265274	Inx3	86.4858	25.6489	38.4632	21.6556	0.296568	-1.75357	0.444734	-1.16898
FBgn0036381	CG8745	17.7666	5.26912	8.1443	5.21165	0.296574	-1.75353	0.458405	-1.12531
FBgn0284244	l(2)k05911	0.421011	0.124983	0.107579	0.233386	0.296864	-1.75213	0.255525	-1.96846
FBgn0036335	mRpL20	268.793	79.7988	161.959	112.488	0.296878	-1.75206	0.602542	-0.730867
FBgn0040751	CG13018	168.571	50.0545	97.9956	102.883	0.296934	-1.75178	0.581331	-0.782567
FBgn0266723	Trs31	110.876	32.9239	66.3802	27.7259	0.296943	-1.75174	0.598689	-0.740122
FBgn0030103	Obp8a	6.47264	1.92214	4.20623	2.79422	0.296964	-1.75164	0.649848	-0.621827
FBgn0040360	CG14626	0.962295	0.285986	0.72854	0.290678	0.297192	-1.75053	0.757086	-0.401471
FBgn0036016	CG3306	0.580029	0.172463	0.309542	0	0.297335	-1.74984	0.533666	-0.90599
FBgn0033744	Dh44-R2	1.88879	0.561855	1.83241	1.70858	0.297468	-1.74919	0.97015	-0.04372
FBgn0035858	CG13674	1.10517	0.328849	2.16242	0.219612	0.297555	-1.74877	1.95664	0.968378
FBgn0030482	CG1673	557.091	165.857	325.347	200.64	0.29772	-1.74797	0.584011	-0.775934
FBgn0021765	scu	4560.01	1357.63	2986.25	1472.03	0.297725	-1.74795	0.654878	-0.610702
FBgn0037003	CG18281	1.18454	0.35291	0.537968	0.270839	0.29793	-1.74695	0.454158	-1.13873
FBgn0034903	CG9850	0.746451	0.222575	0.489723	0.279535	0.298178	-1.74576	0.656069	-0.608082
FBgn0016726	RpL29	7810.4	2330.34	7531.6	2731.33	0.298364	-1.74486	0.964304	-0.0524401
FBgn0038354	CG5404	1.03205	0.308148	0.33893	0.34241	0.298579	-1.74382	0.328405	-1.60645
FBgn0243586	Tb	0.324815	0.0969949	0	0.262497	0.298616	-1.74364	0	/
FBgn0085223	CG34194	15.8235	4.72555	4.29749	4.76716	0.298641	-1.74351	0.271589	-1.8805
FBgn0036515	AIMP2	523.964	156.519	307.232	187.792	0.298721	-1.74313	0.586361	-0.770139
FBgn0033047	CG7882	10.2524	3.06313	3.85722	3.61334	0.298772	-1.74288	0.376226	-1.41033
FBgn0000028	acj6	0.713189	0.213214	0.538491	0.437669	0.298959	-1.74198	0.755047	-0.405362
FBgn0028697	RpL15	3662.44	1095.06	2203.97	1274.03	0.298997	-1.7418	0.601776	-0.732701
FBgn0261804	CG42750	1.81758	0.543563	1.1254	0.782729	0.299059	-1.7415	0.619175	-0.691581
FBgn0015036	Cyp4ae1	19.2251	5.75132	12.9004	6.40946	0.299157	-1.74103	0.671019	-0.575575
FBgn0001187	Hex-C	32.7641	9.81735	19.3231	8.61059	0.299637	-1.73871	0.589764	-0.761789
FBgn0037433	CG17919	33.33	9.99325	15.404	5.55716	0.299827	-1.7378	0.462166	-1.11352
FBgn0030798	CG13003	1.54484	0.463273	1.0746	0.508278	0.299884	-1.73752	0.695606	-0.523658
FBgn0017482	T3dh	8.33232	2.50075	4.54004	2.30622	0.300126	-1.73636	0.544871	-0.876013
FBgn0040355	CG3526	0.709774	0.21308	0.583543	1.20153	0.300208	-1.73596	0.822153	-0.282521
FBgn0033376	CG8777	4.95347	1.48831	3.09044	2.12411	0.300458	-1.73476	0.623894	-0.680627
FBgn0031689	Cyp28d1	5.53763	1.66405	3.24965	2.32721	0.300499	-1.73457	0.58683	-0.768984
FBgn0036984	CG13248	0.766251	0.23028	0.586717	0.503354	0.300528	-1.73443	0.765698	-0.385152
FBgn0261686	CG42733	0.167646	0.0503981	0	0.0488911	0.300622	-1.73398	0	/
FBgn0042138	CG18815	813.504	244.66	599.974	207.295	0.300748	-1.73337	0.737518	-0.439249
FBgn0003046	Pcp	6.23413	1.87532	1.84339	2.10771	0.300815	-1.73305	0.295693	-1.75783
FBgn0002938	ninaC	8.89744	2.67778	19.5209	3.22514	0.300961	-1.73235	2.19399	1.13356
FBgn0038373	CG4546	0.349646	0.105293	0.321582	0.257277	0.301142	-1.73149	0.919736	-0.120708
FBgn0043005	prt	3.05258	0.92016	2.24794	1.64834	0.301437	-1.73007	0.736407	-0.441426
FBgn0266455	CG45080	7836.45	2363.09	3746.73	2979.61	0.301551	-1.72953	0.478116	-1.06457
FBgn0029123	SoxN	1.85838	0.560423	1.65613	0.699813	0.301565	-1.72946	0.891169	-0.16623
FBgn0039039	lmd	0.221711	0.0668663	0.0760324	0.149088	0.301592	-1.72933	0.342935	-1.54399
FBgn0050371	CG30371	46.513	14.028	30.8186	11.9556	0.301593	-1.72932	0.66258	-0.593833
FBgn0032881	CG9319	131.255	39.5879	80.7148	54.9791	0.301611	-1.72924	0.614946	-0.701467
FBgn0051198	CG31198	94.8471	28.6119	60.5995	27.3443	0.301663	-1.72899	0.638918	-0.646298
FBgn0036860	CG14086	0.0606428	0.0183228	0.0326885	0.0785954	0.302143	-1.7267	0.539033	-0.891553
FBgn0003559	su(f)	54.3066	16.426	33.2561	16.7867	0.302468	-1.72515	0.612377	-0.707509
FBgn0030251	CG2145	13.2377	4.00406	10.0862	3.30233	0.302474	-1.72512	0.76193	-0.39227
FBgn0034296	CG10912	113.645	34.4035	65.3423	22.5079	0.302728	-1.72391	0.574969	-0.798445
FBgn0038946	rdhB	2.24067	0.67853	1.9138	1.04819	0.302825	-1.72345	0.85412	-0.22749
FBgn0034534	maf-S	483.065	146.355	460.103	252.119	0.302972	-1.72275	0.952466	-0.0702605
FBgn0085240	CG34211	42.4087	12.8653	16.7345	22.0422	0.303365	-1.72088	0.394601	-1.34153
FBgn0032895	twit	2.95261	0.89653	1.01146	1.38647	0.30364	-1.71957	0.342565	-1.54555
FBgn0035323	CG13807	247.759	75.2863	157.639	60.5316	0.303869	-1.71848	0.636259	-0.652313
FBgn0034030	CG8192	5.64299	1.71496	6.11559	2.33788	0.30391	-1.71828	1.08375	0.116032
FBgn0039864	CG11550	3.06882	0.933338	1.37823	1.54134	0.304136	-1.71721	0.449107	-1.15487
FBgn0030949	Cyp308a1	0.976514	0.297299	0.136566	0.207297	0.304449	-1.71573	0.139851	-2.83804
FBgn0263081	CG43349	171.784	52.3006	104.048	19.7876	0.304456	-1.7157	0.605691	-0.723346
FBgn0028704	Nckx30C	5.35076	1.62978	4.31291	2.91613	0.304589	-1.71507	0.806037	-0.311082
FBgn0038013	CG10038	140.536	42.818	77.6181	45.8749	0.304676	-1.71465	0.5523	-0.856475
FBgn0063499	GstE10	9.67116	2.94761	4.02154	1.8599	0.304784	-1.71414	0.415828	-1.26594
FBgn0030362	regucalcin	194.347	59.3719	120.776	53.465	0.305494	-1.71078	0.621445	-0.686301
FBgn0264978	Slh	283.506	86.61	197.451	67.4626	0.305496	-1.71077	0.696461	-0.521885
FBgn0031417	CG3597	21.8205	6.67795	13.691	4.93885	0.30604	-1.70821	0.627438	-0.672456
FBgn0035943	CG5653	0.262555	0.0803654	0.180794	0.222111	0.30609	-1.70797	0.688595	-0.538273
FBgn0087002	apolpp	29.4873	9.02694	13.9137	9.59158	0.30613	-1.70778	0.471854	-1.08359
FBgn0041100	park	34.4953	10.5622	16.9681	12.1441	0.306192	-1.70749	0.491896	-1.02357
FBgn0034567	CG15651	0.199034	0.0609459	0.0623397	0.0869747	0.306208	-1.70741	0.313211	-1.67479
FBgn0015872	Drip	16.101	4.93302	6.73858	3.43306	0.30638	-1.70661	0.418519	-1.25663
FBgn0043470	lambdaTry	24.4299	7.48561	14.5874	6.85007	0.306412	-1.70646	0.597113	-0.743925
FBgn0266268	FeCH	1007.51	308.76	714.771	293.926	0.306458	-1.70624	0.709443	-0.495241
FBgn0265185	CG44250	135.279	41.4864	71.6635	40.6235	0.306673	-1.70523	0.529746	-0.916627
FBgn0085249	CG34220	111.117	34.0842	86.3778	47.3447	0.306742	-1.7049	0.777359	-0.363347
FBgn0040842	CG15212	0.880989	0.270296	0.86383	0.315477	0.30681	-1.70458	0.980523	-0.0283766
FBgn0028699	Rh50	3.38572	1.03887	1.63477	1.4334	0.306839	-1.70445	0.482843	-1.05037
FBgn0033732	CG13157	0.0333409	0.0102308	0	0.0738818	0.306854	-1.70437	0	/
FBgn0042129	OS9	12.1042	3.71676	5.25996	5.73246	0.307064	-1.70339	0.434557	-1.20238
FBgn0037687	CG8132	152.78	46.9713	103.766	53.0033	0.307444	-1.7016	0.679186	-0.558122
FBgn0037570	CG11693	0.281867	0.0866624	0.158409	0.134531	0.307458	-1.70154	0.561999	-0.83136
FBgn0030900	Him	1.10868	0.341285	2.14128	0.898828	0.30783	-1.69979	1.93138	0.94963
FBgn0031726	Cyp6a16	2.06615	0.636261	0.742965	0.0891629	0.307945	-1.69925	0.359589	-1.47558
FBgn0030734	CG9911	297.852	91.7345	147.81	70.5301	0.307987	-1.69906	0.496253	-1.01085
FBgn0029170	TwdlT	1.32885	0.409667	0.875305	0.273544	0.308287	-1.69765	0.658694	-0.602321
FBgn0034485	CG11099	1.08395	0.33465	0.439181	0.50086	0.308732	-1.69557	0.405167	-1.30341
FBgn0040102	lectin-24Db	1.54651	0.477656	0.600748	0.689295	0.308861	-1.69497	0.388454	-1.36418
FBgn0085485	CG34456	27.1773	8.39962	28.6062	13.2294	0.309067	-1.69401	1.05258	0.0739257
FBgn0051901	Mur29B	80.0725	24.7511	34.5653	14.151	0.309109	-1.69381	0.431675	-1.21198
FBgn0259748	CG42397	57.6188	17.8247	25.1795	21.8214	0.309356	-1.69266	0.437001	-1.19429
FBgn0031474	CG2991	41.6741	12.894	24.1783	12.3495	0.309401	-1.69245	0.580176	-0.785438
FBgn0262881	CG43236	2.8788	0.89082	0.274903	1.069	0.309441	-1.69226	0.0954922	-3.38847
FBgn0030844	ppk23	0.53817	0.166573	0.264399	0.282267	0.309517	-1.69191	0.491293	-1.02535
FBgn0250835	CG15394	2.41475	0.747438	2.00909	1.57564	0.30953	-1.69185	0.832007	-0.265332
FBgn0051997	CG31997	56.8075	17.6015	21.2358	29.4255	0.309845	-1.69038	0.37382	-1.41958
FBgn0283652	Rpp30	51.0008	15.8192	33.1998	17.5407	0.310176	-1.68884	0.650966	-0.619345
FBgn0035102	CG7049	86.9057	26.9651	47.7942	13.3966	0.31028	-1.68836	0.549955	-0.862615
FBgn0004629	Cys	879.756	273.011	307.571	303.262	0.310326	-1.68814	0.349609	-1.51618
FBgn0262843	CG43207	0.74494	0.231195	1.27084	1.49092	0.310354	-1.68801	1.70596	0.770586
FBgn0030260	CG1537	0.242813	0.0753988	0.0288497	0.0990489	0.310522	-1.68723	0.118814	-3.07322
FBgn0037730	CG9444	3.75864	1.16745	2.39842	0.87887	0.310604	-1.68685	0.638108	-0.648126
FBgn0042213	CG18731	136.689	42.4624	79.2507	67.4402	0.31065	-1.68664	0.579788	-0.786402
FBgn0023495	Lip3	1.77431	0.55142	0.329512	0.208054	0.31078	-1.68603	0.185713	-2.42886
FBgn0051030	CG31030	5.27678	1.64055	3.20225	2.25107	0.3109	-1.68548	0.606857	-0.720572
FBgn0039491	CG6059	0.0873082	0.0271642	0.0461814	0.0933972	0.31113	-1.68441	0.528947	-0.918805
FBgn0040725	CG13946	2.58939	0.805887	2.26184	0.393576	0.311227	-1.68396	0.873503	-0.195115
FBgn0027524	CG3909	172.402	53.6693	103.724	47.8608	0.311303	-1.68361	0.60164	-0.733027
FBgn0051002	CG31002	0.0999517	0.0311201	0.0431763	0.148515	0.311351	-1.68338	0.431972	-1.21099
FBgn0035050	ST6Gal	2.45717	0.76512	2.30025	1.3428	0.311383	-1.68324	0.936138	-0.095207
FBgn0029977	hdm	1.25796	0.391729	0.586403	0.983901	0.3114	-1.68316	0.466154	-1.10112
FBgn0003358	Jon99Ci	37.4291	11.6589	15.5528	17.8714	0.311493	-1.68273	0.415527	-1.26699
FBgn0036488	CG6878	554.566	172.913	417.615	204.724	0.311799	-1.68131	0.753048	-0.409186
FBgn0031580	CG15423	26.2027	8.17482	11.8963	10.6333	0.311984	-1.68046	0.45401	-1.1392
FBgn0036588	CG13068	2.85894	0.892015	1.52105	0.0756901	0.312009	-1.68034	0.532033	-0.910413
FBgn0037340	CG14671	313.709	97.8905	178.148	119.314	0.312042	-1.68019	0.567877	-0.816351
FBgn0033301	CG12780	80.895	25.2503	37.0429	25.5883	0.312137	-1.67975	0.457913	-1.12685
FBgn0031146	CG15449	1.93704	0.604724	4.49868	0	0.31219	-1.67951	2.32245	1.21565
FBgn0030447	CG2200	463.615	144.815	275.262	148.77	0.31236	-1.67872	0.59373	-0.752122
FBgn0025833	CG8910	0.518787	0.16206	0.346384	0.220499	0.312383	-1.67861	0.667681	-0.58277
FBgn0264344	CG43800	0.163155	0.0510511	0.275046	0.424995	0.312899	-1.67623	1.6858	0.75343
FBgn0037577	CG7443	92.2778	28.8769	54.4191	26.0842	0.312934	-1.67607	0.589731	-0.761871
FBgn0038435	Gyc89Da	0.349434	0.109365	0.245824	0.185499	0.312978	-1.67587	0.703492	-0.507394
FBgn0038808	Srp14	1151.08	360.441	673.337	312.021	0.313133	-1.67515	0.584961	-0.773587
FBgn0045852	ham	1.15211	0.360806	0.982117	0.384469	0.31317	-1.67498	0.852451	-0.230312
FBgn0025827	CG6421	18.1845	5.69693	9.18796	5.07125	0.313285	-1.67445	0.505263	-0.984893
FBgn0035586	CG10671	493.532	154.809	306.389	102.003	0.313676	-1.67265	0.620809	-0.687779
FBgn0040726	dpr1	1.86102	0.584203	1.86197	1.62423	0.313915	-1.67155	1.00051	0.000736269
FBgn0025391	Scgdelta	0.848301	0.26661	0.396235	0.345868	0.314287	-1.66985	0.467092	-1.09822
FBgn0034390	CG15093	829.808	260.869	573.866	164.664	0.314373	-1.66945	0.691565	-0.532064
FBgn0034156	CG5348	0.409712	0.128838	0.183859	0.206852	0.31446	-1.66905	0.448752	-1.15601
FBgn0034563	CG15649	2.43681	0.766411	0.996663	1.2689	0.314514	-1.6688	0.409003	-1.28982
FBgn0037849	CG4596	0.497057	0.156337	0.215487	0.166018	0.314525	-1.66875	0.433526	-1.20581
FBgn0050090	CG30090	0.79896	0.251321	0.347385	0.26898	0.31456	-1.66859	0.434796	-1.20159
FBgn0036817	CG6865	0.120358	0.0378754	0.177641	0.058234	0.31469	-1.668	1.47594	0.561633
FBgn0051251	CG31251	136.818	43.0856	70.0943	36.6533	0.314912	-1.66698	0.512318	-0.964889
FBgn0014135	bnl	52.1568	16.4258	64.1173	12.9542	0.314931	-1.66689	1.22932	0.297858
FBgn0020369	Rpt6	2475.62	779.74	1609.15	1211.43	0.314968	-1.66672	0.649999	-0.621491
FBgn0000024	Ace	2.24577	0.707505	1.61269	1.05205	0.315039	-1.6664	0.718101	-0.477741
FBgn0267106	CG45546	0.551172	0.173688	0	0	0.315125	-1.666	0	/
FBgn0002719	Men	563.368	177.583	470.461	127.311	0.315217	-1.66558	0.835086	-0.260002
FBgn0000406	Cyt-b5-r	96.2446	30.3409	68.1861	18.2547	0.315248	-1.66544	0.708467	-0.497228
FBgn0036118	Blos2	111.661	35.2413	69.9823	36.2463	0.31561	-1.66379	0.626739	-0.674063
FBgn0038446	CG14903	332.692	105.038	196.476	106.879	0.315721	-1.66328	0.590564	-0.759834
FBgn0001170	H2.0	0.465382	0.147093	0.0819734	0.0650333	0.316069	-1.66169	0.176142	-2.50519
FBgn0040367	CG11382	1.70557	0.539429	1.49366	0.475783	0.316275	-1.66075	0.875754	-0.191402
FBgn0283451	br	6.83452	2.16441	4.87846	3.87034	0.316688	-1.65887	0.713797	-0.486414
FBgn0085387	shakB	1.52544	0.483525	1.35637	0.693509	0.316974	-1.65756	0.889166	-0.169475
FBgn0011294	a5	2.22551	0.705455	1.0853	5.45433	0.316986	-1.65751	0.487664	-1.03604
FBgn0029974	dpr14	10.1379	3.21465	7.3642	2.99648	0.317092	-1.65703	0.726403	-0.461158
FBgn0085434	NaCP60E	4.0924	1.29771	2.74585	1.6939	0.317102	-1.65698	0.670963	-0.575694
FBgn0038838	TotB	0.616149	0.195435	0.0584755	0.0176298	0.317188	-1.65659	0.0949048	-3.39738
FBgn0001075	ft	0.682671	0.216546	0.402829	0.141573	0.317204	-1.65652	0.590078	-0.761023
FBgn0086680	vvl	335.115	106.323	210.272	137.228	0.317273	-1.6562	0.627462	-0.6724
FBgn0033582	CG9084	2.36339	0.750061	1.7818	0.866819	0.317367	-1.65578	0.753917	-0.407522
FBgn0040666	CG12848	975.89	309.789	683.761	391.02	0.317443	-1.65543	0.700654	-0.513226
FBgn0039679	ppk19	4.55766	1.44786	7.50353	1.90112	0.317676	-1.65437	1.64636	0.719276
FBgn0261999	CG42817	1.50185	0.477126	0.897104	0.833252	0.317692	-1.6543	0.597333	-0.743394
FBgn0019644	ATPsynB	1324.32	420.749	906.231	350.064	0.317709	-1.65422	0.684299	-0.547301
FBgn0041706	CG3253	0.860244	0.273444	0.352712	0.210208	0.317868	-1.6535	0.410014	-1.28626
FBgn0033774	CG12374	150.48	47.8367	81.9419	42.5477	0.317894	-1.65338	0.544537	-0.876899
FBgn0261396	Rpn3	1181.1	375.501	961.111	475.196	0.317925	-1.65324	0.813742	-0.297356
FBgn0035006	CG4563	1.81818	0.57821	0.503376	0.277744	0.318016	-1.65283	0.276857	-1.85279
FBgn0032899	CG9338	37.5504	11.945	23.5977	10.1106	0.318106	-1.65242	0.628427	-0.670182
FBgn0033853	CG6145	402.548	128.085	276.248	143.913	0.318186	-1.65206	0.686249	-0.543197
FBgn0261801	CG42747	0.0959895	0.0305427	0.0490708	0.0318999	0.318188	-1.65205	0.51121	-0.968012
FBgn0043783	CG32444	109.338	34.8263	87.0639	38.388	0.31852	-1.65055	0.796282	-0.328648
FBgn0028996	onecut	1.57228	0.500826	1.05251	0.928836	0.318535	-1.65048	0.669416	-0.579024
FBgn0028687	Rpt1	1333.01	424.792	915.916	298.782	0.318671	-1.64986	0.687104	-0.5414
FBgn0031066	COX6B	2508.61	799.455	2479	841.902	0.318684	-1.6498	0.988197	-0.0171299
FBgn0263271	CG43397	0.458642	0.14622	0.0597471	0.234651	0.318811	-1.64923	0.13027	-2.94043
FBgn0031476	CG8813	0.470624	0.150062	0.0172656	0.431669	0.318858	-1.64902	0.0366866	-4.7686
FBgn0039537	CG5590	550.02	175.433	394.95	144.406	0.318957	-1.64856	0.718065	-0.477814
FBgn0050154	CG30154	34.8426	11.115	25.5471	11.0394	0.319006	-1.64834	0.733215	-0.447693
FBgn0032511	ND-B22	856.513	273.59	489.424	468.744	0.319423	-1.64646	0.571415	-0.80739
FBgn0266464	Nsf2	45.4937	14.5321	37.2019	15.4741	0.319431	-1.64642	0.817737	-0.29029
FBgn0083981	RunxA	0.153347	0.0490092	0.0622894	0.121758	0.319597	-1.64568	0.406199	-1.29974
FBgn0033192	Corin	1.22159	0.390424	0.832181	0.691692	0.319603	-1.64565	0.681228	-0.553791
FBgn0031277	CG13947	176.4	56.4082	80.2358	22.8573	0.319774	-1.64487	0.454851	-1.13653
FBgn0015282	Rpt2	1194.69	382.255	975.663	462.404	0.319962	-1.64403	0.816666	-0.292181
FBgn0015623	Cpr	3989.75	1276.89	2745.13	1441.08	0.320043	-1.64366	0.688046	-0.539424
FBgn0050414	CG30414	1797.19	575.192	1043.95	579.755	0.320051	-1.64363	0.580879	-0.78369
FBgn0042627	FASN2	2023.83	647.965	1361.13	435.174	0.320168	-1.6431	0.672552	-0.572283
FBgn0033954	CG12860	153.202	49.0531	211.683	39.7434	0.320186	-1.64302	1.38172	0.46647
FBgn0259241	CG42339	1.80532	0.57811	2.41115	0.979891	0.320226	-1.64284	1.33558	0.417467
FBgn0266666	Sem1	2858.65	915.524	2509.2	1173.75	0.320264	-1.64266	0.877757	-0.188107
FBgn0032603	CG17928	38.1951	12.2348	23.5446	11.7963	0.320324	-1.6424	0.61643	-0.697991
FBgn0028582	lqf	94.0483	30.1328	55.6669	35.0487	0.320397	-1.64207	0.591897	-0.756582
FBgn0033821	CG10799	22.2525	7.13277	10.4257	9.46763	0.320538	-1.64143	0.468518	-1.09382
FBgn0004865	Eip78C	0.903998	0.289793	0.662584	0.365907	0.320568	-1.6413	0.732949	-0.448216
FBgn0004575	Syn	1.71761	0.550654	1.21529	0.800116	0.320593	-1.64118	0.707547	-0.499102
FBgn0051077	CG31077	2.29309	0.73565	1.1192	0.926102	0.320812	-1.6402	0.488075	-1.03483
FBgn0041195	Pkd2	0.0464857	0.0149183	0.023237	0.018416	0.320922	-1.6397	0.499874	-1.00036
FBgn0029814	CG15765	4.02253	1.29146	2.89236	2.05186	0.321057	-1.6391	0.71904	-0.475856
FBgn0045474	Gr77a	0.822224	0.264008	0	0.0991019	0.32109	-1.63895	0	/
FBgn0260011	NimC4	0.52118	0.16735	0.483783	0.380971	0.321098	-1.63891	0.928246	-0.107422
FBgn0028694	Rpn11	2079.42	667.963	1384.53	433.034	0.321226	-1.63834	0.665825	-0.586785
FBgn0038172	Adgf-D	11.7542	3.77698	5.95018	3.21657	0.32133	-1.63787	0.506217	-0.982171
FBgn0036931	CG14183	203.573	65.4305	149.37	51.5613	0.321411	-1.63751	0.733742	-0.446656
FBgn0038621	CG10864	0.467783	0.150385	0	0.176313	0.321485	-1.63718	0	/
FBgn0012344	Dh44	1.14256	0.367346	0.151961	0.267347	0.321511	-1.63706	0.133	-2.9105
FBgn0039398	CG14540	0.0794842	0.025564	0	0	0.321624	-1.63655	0	/
FBgn0264750	CG44008	53.3525	17.1618	34.8813	28.7841	0.321668	-1.63635	0.653789	-0.613102
FBgn0036146	CG14141	1.04673	0.336766	1.46348	0.321276	0.321731	-1.63607	1.39814	0.483514
FBgn0051814	CG31814	0.26066	0.0838706	0.0535049	0.14381	0.321762	-1.63593	0.205267	-2.28443
FBgn0283476	Dhc16F	0.270604	0.0870758	0.169719	0.00980473	0.321783	-1.63584	0.627186	-0.673035
FBgn0264000	GluRIB	1.54266	0.496704	0.897301	0.731499	0.321979	-1.63496	0.581658	-0.781756
FBgn0032472	CG9928	133.185	42.8982	54.9119	53.3383	0.322095	-1.63444	0.412298	-1.27824
FBgn0010053	Jheh1	51.0781	16.4531	35.2102	12.967	0.322117	-1.63435	0.68934	-0.536711
FBgn0043884	mask	49.714	16.0176	27.3272	27.7799	0.322195	-1.63399	0.549688	-0.863315
FBgn0041629	Hexo2	274.502	88.471	218.988	47.1027	0.322296	-1.63354	0.797765	-0.325965
FBgn0036440	CG17177	0.0126512	0.00408025	0.00599813	0.019676	0.322519	-1.63254	0.474115	-1.07669
FBgn0050499	CG30499	1322.97	426.795	887.511	391.046	0.322604	-1.63217	0.670847	-0.575943
FBgn0034136	DAT	1.47879	0.477216	1.07294	0.602264	0.322707	-1.6317	0.725553	-0.462848
FBgn0052706	CG32706	9.98546	3.22412	12.6994	2.24006	0.322881	-1.63092	1.27179	0.34686
FBgn0028945	CG7631	0.832895	0.269067	0.49741	0.878734	0.32305	-1.63017	0.597206	-0.743699
FBgn0039668	Trc8	317.242	102.5	226.717	82.2054	0.323097	-1.62996	0.71465	-0.484691
FBgn0051952	CG31952	0.0679068	0.0219489	0	0	0.323221	-1.62941	0	/
FBgn0267363	JYalpha	0.175427	0.0567236	0.114477	0.0448031	0.323346	-1.62885	0.652562	-0.615813
FBgn0052006	CG32006	0.300817	0.0973657	0.351726	0.392767	0.323671	-1.6274	1.16924	0.225566
FBgn0034517	Cpr57A	34.7644	11.2604	19.4092	9.93317	0.323906	-1.62635	0.558307	-0.84087
FBgn0019830	colt	261.493	84.7063	177.438	95.9352	0.323933	-1.62623	0.678557	-0.559457
FBgn0053017	CG33017	0.0398606	0.0129197	0.0196661	0.0364389	0.324122	-1.62539	0.493372	-1.01925
FBgn0038181	CG9297	8.16725	2.64834	6.45224	2.92645	0.324263	-1.62476	0.790014	-0.34005
FBgn0039760	CG9682	11.4642	3.72006	9.331	6.27557	0.324494	-1.62374	0.813925	-0.297032
FBgn0039342	CG5107	41.1158	13.3426	19.5568	18.2932	0.324513	-1.62365	0.475652	-1.07202
FBgn0030921	CG6290	6.07442	1.97229	3.48243	1.08408	0.324688	-1.62287	0.573294	-0.802652
FBgn0015399	kek1	6.06612	1.97023	5.01527	3.97738	0.324792	-1.62241	0.826767	-0.274447
FBgn0036728	UQCR-Q	1733.26	562.981	1179.17	371.908	0.32481	-1.62233	0.680319	-0.555716
FBgn0265416	Neto	0.736426	0.239229	0.685992	0.241491	0.324851	-1.62215	0.931515	-0.102349
FBgn0026872	CG14777	314.758	102.255	197.624	107.715	0.324869	-1.62207	0.62786	-0.671485
FBgn0031040	CG14210	513.553	166.847	361.291	148.862	0.324888	-1.62199	0.703513	-0.507352
FBgn0265595	CG44422	1.58325	0.514436	1.3686	1.31171	0.324924	-1.62183	0.864424	-0.210188
FBgn0037015	cmpy	1.22293	0.39736	1.03608	0.726702	0.324925	-1.62182	0.847211	-0.239206
FBgn0032407	Pex19	940.515	305.78	625.273	270.651	0.32512	-1.62096	0.66482	-0.588965
FBgn0034010	CG8157	14.6285	4.75761	6.18074	7.14361	0.325229	-1.62047	0.422514	-1.24293
FBgn0013307	Odc1	25.9797	8.45386	17.1303	8.72565	0.325403	-1.6197	0.659373	-0.600834
FBgn0035431	CG14968	43.6022	14.191	22.042	13.9746	0.325465	-1.61942	0.505525	-0.984146
FBgn0263387	CG43439	0.334035	0.108763	0.0473995	0.0515727	0.325604	-1.61881	0.1419	-2.81706
FBgn0039471	CG6295	383.264	124.896	265.005	109.277	0.325875	-1.61761	0.691442	-0.532319
FBgn0036157	CG7560	10.8661	3.54225	6.73739	4.23702	0.325991	-1.6171	0.620038	-0.689573
FBgn0002869	MtnB	3.50696	1.14332	6.82469	3.21532	0.326015	-1.61699	1.94604	0.960543
FBgn0034507	CG11192	3.16999	1.03356	3.51098	1.25244	0.326045	-1.61686	1.10757	0.147395
FBgn0035260	CG7991	0.400277	0.130534	0.117245	0.212588	0.326109	-1.61657	0.29291	-1.77147
FBgn0040349	CG3699	56.1322	18.3296	29.7825	15.9436	0.326543	-1.61465	0.530578	-0.914364
FBgn0038396	CG5013	63.1256	20.6192	41.5241	16.8776	0.326638	-1.61424	0.657801	-0.604276
FBgn0031089	CG9572	46.0748	15.0585	30.9374	14.5434	0.326827	-1.6134	0.67146	-0.574626
FBgn0040723	CG5011	126.423	41.3318	63.7946	26.9019	0.326933	-1.61293	0.504612	-0.986753
FBgn0262482	CG43072	0.553027	0.180839	0.250799	0.560084	0.326999	-1.61264	0.453502	-1.14082
FBgn0050047	CG30047	1.16027	0.37954	0.445917	0.333801	0.327114	-1.61214	0.384322	-1.37961
FBgn0037070	CG11309	125.183	40.9745	66.4699	34.0978	0.327317	-1.61124	0.530982	-0.913266
FBgn0033883	CG16935	172.886	56.5977	119.342	50.527	0.32737	-1.61101	0.690293	-0.534719
FBgn0036529	pgant8	0.242438	0.0793856	0.0472288	0.106625	0.327447	-1.61067	0.194808	-2.35988
FBgn0032202	REPTOR-BP	200.567	65.6827	138.155	68.5145	0.327485	-1.6105	0.688822	-0.537796
FBgn0039600	CG1646	87.7891	28.7581	54.2595	25.6973	0.327582	-1.61007	0.618066	-0.694166
FBgn0050491	CG30491	39.0376	12.7945	25.3431	14.7398	0.327748	-1.60934	0.649197	-0.623271
FBgn0000577	en	0.777863	0.254986	0.320832	0.335625	0.327803	-1.6091	0.412453	-1.2777
FBgn0004926	eIF-2beta	3567.43	1169.9	2375.45	1245.11	0.327939	-1.6085	0.665872	-0.586684
FBgn0004880	scrt	19.1349	6.27565	14.9931	10.113	0.327969	-1.60837	0.783547	-0.351908
FBgn0260943	Rbp6	9.8067	3.21862	8.2476	6.1427	0.328206	-1.60733	0.841017	-0.249793
FBgn0030898	Andorra	0.188615	0.061971	0	0	0.328558	-1.60578	0	/
FBgn0002937	ninaB	4.06006	1.33532	3.98127	1.72258	0.328892	-1.60432	0.980594	-0.0282723
FBgn0034288	CG5084	0.636884	0.209535	0.16367	0.43611	0.329	-1.60384	0.256986	-1.96024
FBgn0032647	CG15143	0.0389846	0.0128425	0.112335	0.0440486	0.329425	-1.60198	2.88152	1.52683
FBgn0038082	CG5724	1.14821	0.378682	0.494688	0.291885	0.329802	-1.60033	0.430834	-1.2148
FBgn0030799	CG4872	111.553	36.8065	53.6557	31.8047	0.329946	-1.5997	0.480988	-1.05593
FBgn0036260	Rh7	0.967588	0.319337	0.781221	0.386285	0.330034	-1.59931	0.80739	-0.308662
FBgn0032879	CarT	0.493057	0.162734	0.92202	0.304763	0.330051	-1.59924	1.87001	0.903044
FBgn0000473	Cyp6a2	11.6094	3.83367	9.95653	2.83489	0.330221	-1.5985	0.857627	-0.221578
FBgn0029854	CG3566	750.839	248.018	439.984	227.337	0.330321	-1.59806	0.58599	-0.771053
FBgn0250815	Jon65Aiv	2072.02	684.485	1135.05	540.242	0.330347	-1.59795	0.547799	-0.868282
FBgn0041713	yellow-c	3.5273	1.16543	4.45359	2.20395	0.330403	-1.5977	1.26261	0.336404
FBgn0028979	tio	4.75833	1.57294	4.45791	1.91316	0.330566	-1.59699	0.936864	-0.0940878
FBgn0038973	Pebp1	234.511	77.5645	115.432	47.4087	0.33075	-1.59619	0.492224	-1.02261
FBgn0032261	CG6094	291.145	96.2965	171.256	76.4294	0.330751	-1.59618	0.588215	-0.765583
FBgn0023545	CG4406	101.467	33.5976	56.5453	28.5698	0.331118	-1.59458	0.557278	-0.843532
FBgn0052187	CG32187	70.8865	23.4764	52.3381	23.422	0.331183	-1.5943	0.738337	-0.437649
FBgn0039927	CG11155	1.28839	0.426813	1.06069	0.990915	0.331276	-1.59389	0.823268	-0.280566
FBgn0061198	HSPC300	329.053	109.028	190.7	198.791	0.331339	-1.59362	0.579542	-0.787015
FBgn0038956	CG5379	3.1454	1.04324	3.34103	0.604716	0.331672	-1.59217	1.0622	0.0870494
FBgn0052053	CG32053	3.17024	1.05152	2.40971	1.44787	0.331685	-1.59212	0.760103	-0.395733
FBgn0035911	CG6638	221.373	73.4942	168.823	49.0652	0.331993	-1.59078	0.762618	-0.390968
FBgn0028542	NimB4	4.9838	1.65472	1.49514	1.96306	0.33202	-1.59066	0.3	-1.73697
FBgn0039682	Obp99c	536.918	178.297	446.719	147.444	0.332075	-1.59042	0.832006	-0.265334
FBgn0052633	CG32633	57.0002	18.9346	21.5995	12.7779	0.332185	-1.58994	0.378937	-1.39997
FBgn0052163	CG32163	34.6956	11.5259	25.7781	9.25185	0.332201	-1.58987	0.742979	-0.428607
FBgn0260396	CG42521	29.2248	9.71569	17.2074	15.3755	0.332447	-1.5888	0.588794	-0.764164
FBgn0033140	CG12836	4.71452	1.56736	4.84358	1.09259	0.332454	-1.58877	1.02738	0.0389629
FBgn0031630	CG15629	1.89796	0.631137	1.32933	1.69781	0.332534	-1.58842	0.700399	-0.51375
FBgn0050288	CG30288	0.142345	0.0473377	0.00723417	0.398967	0.332556	-1.58833	0.0508214	-4.29842
FBgn0052054	CG32054	3.14372	1.04588	0.884883	1.44907	0.332689	-1.58776	0.281476	-1.82891
FBgn0039232	sosie	28.8602	9.61377	32.8324	9.8903	0.333115	-1.58591	1.13764	0.186039
FBgn0085358	Diedel3	6.9599	2.31915	4.61869	3.20986	0.333216	-1.58547	0.663614	-0.591583
FBgn0034733	CG4752	63.2009	21.0651	38.8197	18.196	0.333304	-1.58509	0.614227	-0.703156
FBgn0038271	UQCR-C1	2191.45	730.871	1594.97	688.74	0.33351	-1.5842	0.727815	-0.458356
FBgn0034566	CG9313	0.182882	0.0610056	0.322829	0.14671	0.333579	-1.5839	1.76523	0.819857
FBgn0038105	yellow-f2	6.39028	2.13168	3.49769	2.08093	0.333582	-1.58389	0.547345	-0.869477
FBgn0037815	Rrp46	68.485	22.8516	43.7979	23.5562	0.333673	-1.58349	0.639525	-0.644926
FBgn0034543	galla-1	631.905	210.915	407.574	165.482	0.333776	-1.58305	0.644993	-0.632646
FBgn0039648	CG14515	6.91045	2.3085	4.70272	1.75668	0.334059	-1.58182	0.680523	-0.555284
FBgn0032914	CG14397	1.29285	0.431947	0.979604	1.1638	0.334104	-1.58163	0.757709	-0.400284
FBgn0001217	Hsc70-2	17.1806	5.74282	16.9159	7.71555	0.334262	-1.58095	0.984593	-0.0224005
FBgn0020269	mspo	5.44439	1.82127	3.33498	1.79778	0.334522	-1.57983	0.612553	-0.707092
FBgn0039091	CG10182	0.198893	0.066542	0.244277	0.0893469	0.334562	-1.57966	1.22818	0.296526
FBgn0260027	CG42495	23.5545	7.8829	9.50686	10.5095	0.334666	-1.5792	0.403611	-1.30896
FBgn0029868	ND-B16.6	1205.99	403.606	728.696	446.597	0.334668	-1.5792	0.604231	-0.726829
FBgn0038589	CG18598	4.40829	1.47729	2.66481	1.68502	0.335116	-1.57727	0.6045	-0.726186
FBgn0038257	smp-30	10.1214	3.39402	4.08075	2.16231	0.335331	-1.57634	0.40318	-1.3105
FBgn0034199	Gbp1	36.9124	12.3806	25.6987	17.1854	0.335405	-1.57602	0.696208	-0.52241
FBgn0032445	CG6153	136.443	45.7648	76.4091	39.1709	0.335413	-1.57599	0.560007	-0.836482
FBgn0038756	CG4783	78.5731	26.3734	23.8194	18.7558	0.335654	-1.57495	0.30315	-1.7219
FBgn0039431	plum	3.18227	1.06816	2.99822	2.20847	0.33566	-1.57493	0.942164	-0.08595
FBgn0040628	CG18672	0.435317	0.146176	0.163885	0.20602	0.335792	-1.57436	0.376473	-1.40938
FBgn0015949	hrg	17.5267	5.88537	12.0912	8.98075	0.335795	-1.57435	0.689873	-0.535597
FBgn0031808	CG9507	2.19958	0.738633	1.47304	1.47708	0.335806	-1.5743	0.669691	-0.578431
FBgn0029702	CG15572	0.123111	0.041355	0.0965333	0.0312335	0.335916	-1.57383	0.784116	-0.350861
FBgn0014466	Cp7Fc	5.33467	1.79272	1.56689	0.763339	0.336051	-1.57325	0.293718	-1.7675
FBgn0034383	CG17821	3.34152	1.12415	1.23261	1.43319	0.336419	-1.57167	0.368877	-1.43879
FBgn0000448	Hr3	1.24335	0.418653	0.821632	0.800741	0.336714	-1.57041	0.660821	-0.597668
FBgn0038814	CG15923	7.09956	2.39091	5.7188	2.76159	0.336769	-1.57017	0.805515	-0.312017
FBgn0033902	Tango7	962.816	324.265	760.846	331.698	0.336788	-1.57009	0.79023	-0.339656
FBgn0032822	CG10466	101.421	34.164	61.6059	42.9424	0.336853	-1.56981	0.607427	-0.719216
FBgn0031925	Cyp4d21	2.1898	0.737685	1.11176	0.645042	0.336873	-1.56972	0.507699	-0.977954
FBgn0041160	comm2	3.19867	1.07767	2.10943	0.885122	0.336912	-1.56956	0.659471	-0.600619
FBgn0041224	Gr97a	0.0506903	0.0170785	0	0	0.336919	-1.56953	0	/
FBgn0039722	Capa	6.66698	2.24796	2.42953	1.6607	0.337178	-1.56842	0.364412	-1.45636
FBgn0038211	CG9649	7.91295	2.66863	4.31019	4.02185	0.337248	-1.56812	0.544701	-0.876464
FBgn0037940	CG14720	0.214109	0.0722619	0.0395118	0.511324	0.337501	-1.56704	0.184541	-2.43799
FBgn0036300	Pmm2	297.914	100.603	180.458	90.1882	0.337691	-1.56622	0.605739	-0.723233
FBgn0031141	CG1304	10.019	3.38343	5.25602	2.71812	0.337701	-1.56618	0.524605	-0.930696
FBgn0033958	jef	0.924801	0.312357	0.309261	0.29304	0.337756	-1.56595	0.334408	-1.58032
FBgn0034883	Eglp2	57.0804	19.2843	35.0741	19.4707	0.337845	-1.56557	0.614468	-0.702589
FBgn0260964	Vmat	12.0466	4.07006	8.74796	8.95434	0.33786	-1.5655	0.726177	-0.461607
FBgn0028342	ATPsyndelta	1370.98	464.053	830.366	409.566	0.338483	-1.56285	0.605673	-0.723388
FBgn0027101	Dyrk3	21.9589	7.43635	12.651	8.60013	0.338649	-1.56214	0.576122	-0.795554
FBgn0038596	CG14312	1.90217	0.6446	1.26365	1.03323	0.338876	-1.56117	0.66432	-0.590049
FBgn0032518	RpL24	3662.77	1242.83	3680.18	1197.67	0.339314	-1.55931	1.00475	0.00684122
FBgn0038136	CG8774	7.96395	2.70318	4.17389	1.99827	0.339427	-1.55883	0.524098	-0.932092
FBgn0035632	Ppat-Dpck	502.253	170.589	353.986	148.791	0.339648	-1.55789	0.704796	-0.504722
FBgn0086673	CG13272	0.126227	0.0428803	0.106805	0.0916636	0.339708	-1.55763	0.846134	-0.241041
FBgn0035199	tfc	1.45757	0.495602	0.0794598	0.163221	0.340019	-1.55631	0.0545153	-4.1972
FBgn0031693	Cyp4ac1	2.61585	0.889644	1.41766	1.38503	0.340097	-1.55598	0.54195	-0.883768
FBgn0030016	Or7a	0.82028	0.279014	0.126687	0.650025	0.340145	-1.55578	0.154444	-2.69485
FBgn0033294	Mal-A4	5.53795	1.88484	3.25047	0.913358	0.34035	-1.55491	0.586945	-0.768704
FBgn0037698	CG16779	3.3584	1.14316	2.08638	1.48382	0.340388	-1.55475	0.621242	-0.686772
FBgn0039778	Jon99Fi	192.787	65.6259	120.148	76.3096	0.340406	-1.55467	0.623216	-0.682195
FBgn0028875	nAChRalpha5	1.93476	0.658686	1.40628	0.985266	0.340448	-1.55449	0.72685	-0.460271
FBgn0263391	hts	77.4155	26.3699	41.9699	31.129	0.340628	-1.55373	0.542138	-0.883267
FBgn0275436	PheRS-m	89.0091	30.3245	56.276	37.2185	0.34069	-1.55347	0.63225	-0.661433
FBgn0033907	mRpS16	428.675	146.095	253.954	143.106	0.340806	-1.55298	0.592416	-0.755317
FBgn0050083	CG30083	1.42822	0.487054	0.351843	0.472005	0.341022	-1.55206	0.246351	-2.02121
FBgn0086913	Rab26	1.70909	0.583118	1.15692	0.942197	0.341186	-1.55137	0.676922	-0.562939
FBgn0260860	Bet5	72.4124	24.713	40.8847	28.6375	0.341281	-1.55097	0.564609	-0.824676
FBgn0037292	plh	25.5786	8.73201	20.1413	10.0999	0.34138	-1.55055	0.787428	-0.34478
FBgn0034361	mRpS28	251.97	86.0253	149.472	98.5342	0.341411	-1.55042	0.593213	-0.753377
FBgn0037569	tex	87.9259	30.0203	57.9659	43.6195	0.341427	-1.55035	0.659259	-0.601084
FBgn0264477	CG43885	5.63419	1.92384	3.59161	0.409456	0.341458	-1.55022	0.637467	-0.649578
FBgn0259822	Ca-beta	1.3963	0.477024	1.30431	0.929695	0.341634	-1.54948	0.934119	-0.0983221
FBgn0259203	CG42307	85.6581	29.2639	51.9259	23.1569	0.341636	-1.54947	0.6062	-0.722135
FBgn0050334	CG30334	56.1679	19.1992	31.6698	14.1971	0.341818	-1.5487	0.563842	-0.826638
FBgn0051361	dpr17	0.833592	0.285054	0.639012	0.447957	0.341959	-1.54811	0.766576	-0.383498
FBgn0035085	CG3770	811.076	277.824	401.226	193.123	0.342538	-1.54567	0.494684	-1.01542
FBgn0033079	Fmo-2	71.5716	24.5247	68.0236	23.3438	0.34266	-1.54515	0.950427	-0.0733519
FBgn0034330	CG18107	119.288	40.8893	43.5822	64.9498	0.342778	-1.54465	0.365353	-1.45264
FBgn0083983	mRpL34	470.324	161.355	283.748	187.727	0.343072	-1.54342	0.603303	-0.729045
FBgn0030886	CG12672	4.89362	1.6791	3.10622	1.03198	0.34312	-1.54321	0.634749	-0.655742
FBgn0031663	CG8891	325.526	111.731	191.581	101.491	0.343232	-1.54274	0.588527	-0.764818
FBgn0050373	CG30373	489.012	167.915	289.603	137.982	0.343376	-1.54214	0.592221	-0.755793
FBgn0033054	CG14591	3.33891	1.14655	2.31236	1.39702	0.343391	-1.54208	0.692549	-0.530011
FBgn0015031	cype	3222.21	1106.52	1762.07	994.461	0.343404	-1.54202	0.546851	-0.870779
FBgn0029990	CG2233	115.716	39.7657	56.7402	37.9259	0.343649	-1.54099	0.49034	-1.02815
FBgn0003896	tup	0.171964	0.0591121	0.154953	0.147002	0.343747	-1.54058	0.901078	-0.150276
FBgn0261509	haf	1.89463	0.651339	1.58598	0.530278	0.343782	-1.54044	0.837092	-0.256542
FBgn0000535	eag	1.9802	0.68122	1.99799	1.23342	0.344016	-1.53945	1.00898	0.0129032
FBgn0030257	SmydA-4	0.556345	0.191413	0.219528	0.585156	0.344054	-1.53929	0.39459	-1.34157
FBgn0034720	Liprin-gamma	11.47	3.94634	7.64168	3.33837	0.344058	-1.53928	0.666232	-0.585904
FBgn0265351	nac	61.1201	21.0323	36.603	22.4406	0.344114	-1.53904	0.59887	-0.739685
FBgn0039486	caix	21.2421	7.31207	11.9174	5.3811	0.344225	-1.53857	0.561027	-0.833857
FBgn0031299	CG4629	2.48216	0.854832	1.28126	0.742677	0.34439	-1.53788	0.516188	-0.954033
FBgn0004244	Rdl	23.641	8.1456	20.4019	15.563	0.344554	-1.5372	0.862988	-0.212588
FBgn0040582	CG5791	211.624	72.9197	57.1553	76.0551	0.344572	-1.53712	0.270079	-1.88854
FBgn0036398	upSET	69.7336	24.0328	35.8479	31.7588	0.344637	-1.53685	0.514069	-0.959965
FBgn0039765	mRpS18C	227.748	78.5218	163.177	89.5035	0.344775	-1.53627	0.71648	-0.481001
FBgn0260429	CG42524	17.4849	6.02941	15.4362	4.26009	0.344835	-1.53602	0.88283	-0.179792
FBgn0034901	CG11300	2.92205	1.00851	0.539153	1.15007	0.345138	-1.53476	0.184512	-2.43821
FBgn0085450	Snoo	4.07092	1.40508	3.25381	1.80311	0.34515	-1.5347	0.799281	-0.323225
FBgn0042201	Nplp3	140.178	48.4013	60.9039	44.9841	0.345285	-1.53414	0.434475	-1.20265
FBgn0036680	Cpr73D	4.66126	1.6118	2.86256	1.34068	0.345786	-1.53205	0.614117	-0.703414
FBgn0033775	Cyp9h1	2.60424	0.901401	1.08639	1.21644	0.346128	-1.53062	0.417162	-1.26132
FBgn0020660	eIF-4B	0.0388666	0.0134564	0	0	0.34622	-1.53024	0	/
FBgn0035076	Ance-5	3.31437	1.14788	1.64599	0.9555	0.346334	-1.52976	0.496622	-1.00978
FBgn0028936	NimB5	1.2247	0.424308	0.409753	1.04943	0.346459	-1.52924	0.334574	-1.5796
FBgn0037440	CRAT	27.247	9.44521	14.4375	9.77085	0.346651	-1.52844	0.529875	-0.916276
FBgn0283651	CG46301	0.510812	0.17708	0.201949	0.316474	0.346664	-1.52839	0.395349	-1.3388
FBgn0039779	PH4alphaSG2	0.0950655	0.032961	0.021853	0.1528	0.346719	-1.52816	0.229873	-2.12109
FBgn0250819	CG33521	24.2278	8.40296	20.8171	8.63951	0.346831	-1.52769	0.859224	-0.218894
FBgn0031546	CG8851	0.204114	0.0707966	0.134223	0.159782	0.346848	-1.52762	0.657588	-0.604743
FBgn0037892	mRpL40	203.998	70.765	144.515	83.6302	0.346891	-1.52745	0.708414	-0.497336
FBgn0032487	Ski6	79.2648	27.5122	46.5331	27.3953	0.347092	-1.52661	0.587059	-0.768423
FBgn0033065	Cyp6w1	15.4721	5.37117	5.16074	6.54863	0.347152	-1.52636	0.333551	-1.58402
FBgn0013469	klu	95.1874	33.0466	64.0765	33.6708	0.347174	-1.52627	0.673162	-0.570975
FBgn0036929	CG7668	177.745	61.7154	99.464	79.7624	0.347213	-1.52611	0.559588	-0.837563
FBgn0040503	CG7763	2.60371	0.904184	0.718049	0.595505	0.347268	-1.52588	0.275779	-1.85841
FBgn0036560	CG5895	1.0449	0.363025	0.568097	0.641873	0.347426	-1.52522	0.543686	-0.879156
FBgn0020236	ATPCL	243.031	84.4388	158.334	70.0794	0.34744	-1.52516	0.651497	-0.618169
FBgn0010213	Sod2	744.845	259.133	531.62	261.401	0.347902	-1.52325	0.713732	-0.486545
FBgn0058263	MFS17	50.1032	17.4623	28.8958	17.7893	0.348527	-1.52066	0.576726	-0.794043
FBgn0263773	fok	1217.19	424.281	995.8	477.167	0.348574	-1.52046	0.818114	-0.289626
FBgn0031515	CG9664	17.1015	5.96133	13.5569	6.7501	0.348585	-1.52042	0.792732	-0.335096
FBgn0034783	CG9825	0.144419	0.0503568	0.199379	0.0339114	0.348685	-1.52	1.38056	0.465253
FBgn0038947	Sar1	754.824	263.258	640.643	247.136	0.348767	-1.51966	0.848732	-0.23662
FBgn0260463	Unc-115b	0.101675	0.0354638	0.0614391	0	0.348796	-1.51955	0.604269	-0.726736
FBgn0039111	PTPMT1	118.534	41.3522	90.6292	35.5306	0.348864	-1.51926	0.764584	-0.387253
FBgn0000078	Amy-d	113.184	39.4937	62.3449	32.1697	0.348934	-1.51898	0.550828	-0.860327
FBgn0260648	Rrp40	160.737	56.0993	85.9739	66.7048	0.349013	-1.51865	0.534873	-0.902731
FBgn0036454	CG17839	14.1906	4.95302	11.5166	3.53836	0.349035	-1.51856	0.811565	-0.301221
FBgn0038140	PK2-R1	0.103822	0.0362556	0.189283	0.206016	0.349209	-1.51784	1.82315	0.866433
FBgn0030968	CG7322	1626.65	568.248	1767.06	479.055	0.349336	-1.51731	1.08632	0.119447
FBgn0043043	Desat2	55.8302	19.5205	56.0427	18.6194	0.349641	-1.51606	1.00381	0.00548074
FBgn0029718	mRpL30	207.3	72.5355	136.454	94.372	0.349906	-1.51496	0.658244	-0.603305
FBgn0038243	CG8066	212.145	74.2543	128.913	93.7833	0.350017	-1.5145	0.607665	-0.718653
FBgn0052463	Tengl2	0.240409	0.0841737	0.0462497	0.137074	0.350127	-1.51405	0.192379	-2.37797
FBgn0053512	dpr4	1.12127	0.392853	0.749325	0.557072	0.350364	-1.51307	0.668282	-0.58147
FBgn0262358	CG43056	0.542371	0.190054	0.893506	2.04522	0.350413	-1.51287	1.64741	0.720197
FBgn0052793	CG32793	0.473552	0.165956	0.528582	0.374802	0.350449	-1.51272	1.11621	0.158604
FBgn0083961	CG34125	558.817	195.867	467.006	91.758	0.350503	-1.5125	0.835705	-0.258935
FBgn0083953	CG34117	663.175	232.479	372.754	262.616	0.350555	-1.51229	0.562075	-0.831166
FBgn0032833	COX4	2523.52	884.8	1762.15	955.349	0.350621	-1.51201	0.69829	-0.518101
FBgn0014032	Sptr	148.588	52.1044	107.738	50.1834	0.350664	-1.51184	0.725079	-0.46379
FBgn0034938	CG3803	84.1668	29.5176	46.9966	29.0742	0.350704	-1.51168	0.558375	-0.840695
FBgn0002626	RpL32	6845.57	2402.73	6263.52	2435.24	0.35099	-1.5105	0.914974	-0.128197
FBgn0039801	Npc2h	46.7974	16.4312	22.4897	14.2825	0.351114	-1.50999	0.480576	-1.05716
FBgn0039970	CG17508	188.24	66.1087	105.378	84.9355	0.351194	-1.50966	0.559807	-0.837
FBgn0039635	CG11876	1178.56	413.96	851.454	359.859	0.351242	-1.50946	0.722453	-0.469025
FBgn0038590	CG12320	30.8097	10.8376	20.2052	11.2182	0.351759	-1.50734	0.655806	-0.608658
FBgn0034033	CG8204	46.0416	16.2051	32.2158	20.732	0.351966	-1.50649	0.699711	-0.51517
FBgn0034706	CG11275	142.3	50.1109	82.059	48.8824	0.35215	-1.50574	0.576662	-0.794202
FBgn0050104	NT5E-2	17.1523	6.04258	13.7403	4.9529	0.35229	-1.50517	0.801076	-0.319989
FBgn0042094	Adk3	41.4132	14.5909	33.3157	15.4756	0.352325	-1.50502	0.804471	-0.313888
FBgn0260942	bond	15.0856	5.31599	7.73287	5.87528	0.352388	-1.50476	0.512599	-0.964096
FBgn0039341	CG5112	540.747	190.802	360.625	38.9379	0.352849	-1.50288	0.666902	-0.584454
FBgn0040907	mRpL33	399.494	141.002	217.613	167.694	0.352951	-1.50246	0.544722	-0.876409
FBgn0051041	CG31041	142.811	50.4103	57.4053	39.6675	0.352986	-1.50232	0.401967	-1.31485
FBgn0032001	CG8360	213.767	75.4814	166.59	64.5797	0.353101	-1.50185	0.779306	-0.359737
FBgn0037007	CG5059	83.0445	29.3283	47.0204	22.7297	0.353164	-1.50159	0.566207	-0.820598
FBgn0030615	Cyp4s3	2.27079	0.801973	1.14333	1.30915	0.353169	-1.50157	0.503494	-0.989952
FBgn0032034	Rcd4	260.338	92.0375	273.258	96.4494	0.353531	-1.50009	1.04963	0.0698778
FBgn0039504	CG14260	45.7275	16.1732	44.0141	14.1397	0.353687	-1.49946	0.96253	-0.0550963
FBgn0032393	CG12264	712.419	251.983	459.471	309.38	0.353701	-1.4994	0.644945	-0.632752
FBgn0000079	Amy-p	179.59	63.5484	116.399	32.7649	0.353853	-1.49878	0.648137	-0.625628
FBgn0038871	CG3337	60.3961	21.398	34.7892	29.0204	0.354294	-1.49698	0.576017	-0.795816
FBgn0033872	CG6329	5.86019	2.07665	4.54787	2.75828	0.354366	-1.49669	0.776062	-0.365756
FBgn0040575	CG15922	370.788	131.411	187.888	192.741	0.35441	-1.49651	0.506726	-0.980722
FBgn0045473	Gr85a	0.149307	0.0529573	0	0	0.354687	-1.49538	0	/
FBgn0036410	CG8100	0.0627996	0.0222914	0	0	0.354961	-1.49427	0	/
FBgn0034928	CG13562	23.2141	8.24041	24.2045	3.19302	0.354974	-1.49421	1.04266	0.0602739
FBgn0036717	CG13731	0.481519	0.171023	1.02031	0.146379	0.355174	-1.4934	2.11894	1.08334
FBgn0029118	Sucb	101.543	36.0726	64.5798	49.9659	0.355245	-1.49312	0.635985	-0.652936
FBgn0011653	mas	0.110681	0.0393772	0.0299559	0.0405283	0.355772	-1.49098	0.270651	-1.8855
FBgn0032282	CG7299	4.01493	1.42849	1.56515	3.26942	0.355794	-1.49088	0.389832	-1.35907
FBgn0033366	Ance-4	6.2057	2.20831	3.12341	1.57358	0.355852	-1.49065	0.503313	-0.990472
FBgn0029093	cathD	2639.69	939.385	1279.84	792.801	0.355869	-1.49058	0.484845	-1.04441
FBgn0039051	CG17109	3.92777	1.39817	1.78271	0.826278	0.35597	-1.49017	0.453873	-1.13964
FBgn0037534	CG2781	28.2635	10.0657	14.5247	7.38943	0.356138	-1.48949	0.513903	-0.960432
FBgn0052856	CG32856	79.0115	28.1518	39.3232	25.9423	0.3563	-1.48884	0.49769	-1.00668
FBgn0033058	CCHa2-R	0.842299	0.300122	0.224906	0.267234	0.356313	-1.48878	0.267014	-1.90501
FBgn0263353	CG11000	16.2458	5.78922	12.917	5.77032	0.356352	-1.48863	0.795098	-0.330796
FBgn0262362	CG43060	0.209241	0.0745816	0.00635209	0	0.356439	-1.48827	0.0303578	-5.04179
FBgn0038450	CG17560	2120.71	756.11	1900.82	683.759	0.356536	-1.48788	0.896313	-0.157925
FBgn0028381	Decay	41.3759	14.7589	28.1335	10.2371	0.356703	-1.48721	0.679949	-0.556502
FBgn0036667	CG9669	1122.57	400.594	826.806	576.669	0.356854	-1.48659	0.73653	-0.441185
FBgn0027556	CG4928	19.5156	6.96431	18.2148	15.1844	0.356859	-1.48658	0.933346	-0.0995167
FBgn0030319	CG2533	3.12561	1.11589	1.38788	1.99635	0.357015	-1.48594	0.444035	-1.17125
FBgn0039310	CG11878	18.4681	6.59485	11.1982	5.02054	0.357094	-1.48562	0.606354	-0.721769
FBgn0260746	Ect3	5.52853	1.97527	3.64119	2.24427	0.357287	-1.48485	0.658618	-0.602486
FBgn0004057	Zw	176.739	63.1848	152.786	38.2955	0.357503	-1.48397	0.864472	-0.210108
FBgn0031010	CG8028	2.80202	1.00181	1.09921	1.11894	0.357531	-1.48386	0.392292	-1.35
FBgn0038861	CG7009	94.6645	33.8674	52.8214	29.7656	0.357762	-1.48293	0.557985	-0.841701
FBgn0261954	east	191.496	68.5109	118.723	59.1495	0.357767	-1.48291	0.619976	-0.689715
FBgn0261089	Sytalpha	0.373521	0.133637	0.330781	0.331668	0.357776	-1.48287	0.885575	-0.175313
FBgn0053267	CG33267	1.34293	0.480891	1.24388	0.643384	0.358091	-1.4816	0.926243	-0.110537
FBgn0051777	CG31777	116.119	41.5825	47.6486	30.5778	0.358102	-1.48156	0.410343	-1.2851
FBgn0035777	CG8563	0.133184	0.0476942	0.0684548	0.123513	0.358108	-1.48154	0.513987	-0.960197
FBgn0038678	mRpL55	284.764	102.034	129.52	120.39	0.358311	-1.48072	0.454833	-1.13659
FBgn0033787	CG13321	168.193	60.2699	119.046	49.6824	0.358338	-1.48061	0.707794	-0.498599
FBgn0050062	CG30062	0.354676	0.127094	0	0.131555	0.358338	-1.48061	0	/
FBgn0037608	mRpL19	184.834	66.2597	118.717	81.954	0.358482	-1.48003	0.64229	-0.638704
FBgn0001134	Grd	0.252881	0.0906759	0.144159	0.291001	0.358571	-1.47967	0.570067	-0.810798
FBgn0033654	Sobp	9.9002	3.55088	8.76208	2.92491	0.358668	-1.47928	0.885041	-0.176184
FBgn0085212	CG34183	137.224	49.2321	92.3225	53.9355	0.358772	-1.47886	0.672787	-0.571779
FBgn0036390	CG13738	2.38184	0.854679	2.29531	1.37716	0.358831	-1.47862	0.963671	-0.0533875
FBgn0039031	Gbp3	18.7345	6.72331	13.0052	6.45211	0.358873	-1.47845	0.694185	-0.526609
FBgn0024361	Tsp2A	166.83	59.879	87.0984	52.0228	0.358922	-1.47826	0.522079	-0.937661
FBgn0262536	CG43090	7.53684	2.70695	1.8594	2.01049	0.359162	-1.47729	0.246708	-2.01912
FBgn0014391	sun	1280.58	460.017	684.039	546.992	0.359226	-1.47704	0.534163	-0.904647
FBgn0264775	CG44013	24.2846	8.72432	10.163	12.1469	0.359253	-1.47693	0.418496	-1.25672
FBgn0031865	Nha1	13.947	5.01207	11.0855	4.54885	0.359365	-1.47648	0.79483	-0.331281
FBgn0039406	RpL34a	1261.6	453.38	1042.9	498.448	0.359369	-1.47646	0.826649	-0.274654
FBgn0035719	tow	3.17569	1.14171	3.31156	2.7201	0.359516	-1.47587	1.04278	0.0604409
FBgn0267365	l(2)SH0834	70.4144	25.3581	29.9624	24.9869	0.360127	-1.47342	0.425515	-1.23272
FBgn0038405	CG8927	2.3827	0.858244	2.96352	0.427496	0.360198	-1.47314	1.24377	0.314714
FBgn0038398	sxe2	0.817463	0.294467	1.43844	0.599527	0.360221	-1.47305	1.75964	0.81528
FBgn0051712	CG31712	107.726	38.8365	55.2412	39.9402	0.360512	-1.47188	0.512794	-0.96355
FBgn0053054	CG33054	192.459	69.3998	94.2483	76.2319	0.360595	-1.47155	0.489706	-1.03001
FBgn0053217	CG33217	1.27228	0.45942	0.860086	0.580323	0.3611	-1.46953	0.676019	-0.564863
FBgn0011206	bol	15.2685	5.51356	13.4812	4.72636	0.361107	-1.4695	0.882942	-0.179609
FBgn0032297	CG17124	18.2421	6.58896	11.6202	9.16921	0.361195	-1.46915	0.636999	-0.650637
FBgn0032330	Samuel	6.25726	2.26018	3.39126	4.19874	0.361209	-1.46909	0.541972	-0.88371
FBgn0034328	IM23	202.706	73.2365	42.9769	75.9341	0.361294	-1.46875	0.212016	-2.23776
FBgn0033543	CG12338	72.4941	26.2042	41.9204	37.5265	0.361467	-1.46807	0.578259	-0.790211
FBgn0030774	spheroide	24.3132	8.79423	19.9041	10.475	0.361706	-1.46711	0.818654	-0.288674
FBgn0050151	CG30151	9.36167	3.38658	3.76904	3.64139	0.36175	-1.46694	0.402603	-1.31257
FBgn0034318	CG14500	31.5054	11.4007	12.0793	8.49871	0.361865	-1.46648	0.383404	-1.38306
FBgn0032049	Bace	336.21	121.665	212.689	69.3283	0.361872	-1.46645	0.632608	-0.660617
FBgn0037377	CG1218	128.861	46.635	93.592	48.2081	0.361902	-1.46633	0.726302	-0.461359
FBgn0033124	Tsp42Ec	15.3615	5.55962	7.27495	6.97263	0.361919	-1.46626	0.473583	-1.07831
FBgn0014465	Cp7Fb	25.5701	9.25551	5.4283	4.04281	0.361966	-1.46607	0.212291	-2.23589
FBgn0029948	CheA7a	3.14015	1.13741	2.37164	1.2965	0.362215	-1.46508	0.755263	-0.404948
FBgn0051921	CG31921	0.0810002	0.0293653	0.0502517	0.00416735	0.362534	-1.46381	0.62039	-0.688753
FBgn0250871	pot	8.04802	2.91792	7.31286	3.11853	0.362564	-1.46369	0.908653	-0.138198
FBgn0260768	CG42566	11.7561	4.26339	6.87994	3.66265	0.362653	-1.46334	0.585223	-0.772942
FBgn0051029	CG31029	0.568968	0.206478	0.367861	0.238996	0.362899	-1.46236	0.646541	-0.629187
FBgn0041605	cpx	10.4977	3.80964	9.0297	4.55737	0.362902	-1.46235	0.86016	-0.217323
FBgn0039698	CG7789	323.914	117.605	244.867	107.718	0.363075	-1.46166	0.755963	-0.403612
FBgn0264339	CG43795	0.893392	0.324408	0.731112	0.329908	0.363119	-1.46148	0.818355	-0.289201
FBgn0038771	CG4390	580.637	210.844	432.513	176.035	0.363125	-1.46146	0.744894	-0.424893
FBgn0012037	Ance	28.6695	10.4115	19.0183	10.5359	0.363156	-1.46134	0.663364	-0.592128
FBgn0033820	CG4716	254.723	92.5338	138.188	92.08	0.363272	-1.46088	0.542503	-0.882297
FBgn0020764	Alas	4041.33	1468.59	2896.8	1365.67	0.363393	-1.4604	0.716794	-0.48037
FBgn0034490	CG9864	23.9284	8.69991	14.904	7.27403	0.363581	-1.45965	0.622858	-0.683024
FBgn0030796	CG4829	1.22304	0.444714	1.17989	0.419662	0.363614	-1.45952	0.964719	-0.0518192
FBgn0032803	CG13082	5.42101	1.97201	2.9724	3.61166	0.363772	-1.45889	0.548311	-0.866933
FBgn0000064	Ald	1148.46	418.127	908.796	594.641	0.364076	-1.45769	0.791317	-0.337672
FBgn0001148	gsb	0.159061	0.0579417	0.0120346	0.0593756	0.364273	-1.45691	0.0756603	-3.72432
FBgn0260657	CG42540	6.56723	2.39333	4.28972	2.60553	0.364435	-1.45627	0.653201	-0.614401
FBgn0035343	CG16762	23.28	8.49355	12.309	5.26759	0.364843	-1.45465	0.528737	-0.919377
FBgn0002735	E(spl)mgamma-HLH	2.5479	0.930011	3.84857	1.22356	0.365011	-1.45399	1.51049	0.595014
FBgn0031044	MKP-4	56.5187	20.6395	42.2361	18.3237	0.36518	-1.45332	0.747294	-0.420252
FBgn0050010	CG30010	49.1251	17.9525	28.232	17.0362	0.365445	-1.45228	0.574696	-0.799129
FBgn0039324	CG10553	1.70673	0.624052	1.47671	0.665494	0.365642	-1.4515	0.865228	-0.208848
FBgn0261041	stj	2.70533	0.989865	2.79454	1.52338	0.365894	-1.4505	1.03298	0.0468062
FBgn0266526	CG45093	721.171	263.951	536.895	328.23	0.366003	-1.45007	0.744477	-0.425701
FBgn0263257	Cngl	1.8096	0.662544	1.43291	1.14365	0.366127	-1.44958	0.791838	-0.336723
FBgn0052445	CG32445	0.183095	0.0670668	0	0	0.366295	-1.44892	0	/
FBgn0266417	CG45057	11.1012	4.06735	5.56666	4.11455	0.366388	-1.44855	0.501447	-0.995832
FBgn0036183	CG6083	0.259113	0.0949464	0.310763	0.216479	0.366429	-1.4484	1.19933	0.262233
FBgn0027600	obst-B	7.55868	2.77028	3.62548	3.0572	0.366503	-1.4481	0.479645	-1.05996
FBgn0263852	l(2)k12914	1070.85	392.524	653.929	367.319	0.366554	-1.4479	0.610663	-0.71155
FBgn0063667	CG32335	0.872723	0.320083	0.719816	0.406864	0.366764	-1.44708	0.824793	-0.277896
FBgn0040512	zetaCOP	575.477	211.071	410.674	235.434	0.366776	-1.44703	0.713624	-0.486765
FBgn0039925	Kif3C	0.230202	0.084438	0.104718	0.101845	0.3668	-1.44694	0.454896	-1.13639
FBgn0031184	CG14615	33.4112	12.2569	27.0964	11.9735	0.36685	-1.44674	0.810998	-0.302231
FBgn0036618	Cpr72Eb	0.533485	0.195758	0.416494	0.21599	0.366942	-1.44638	0.780704	-0.357152
FBgn0035816	CG13685	2.03034	0.745375	1.55729	0.991595	0.367118	-1.44568	0.767009	-0.382684
FBgn0003435	sm	9.15902	3.36469	6.41689	4.56992	0.367364	-1.44472	0.700609	-0.513319
FBgn0034936	CG2970	584.929	214.886	387.869	211.704	0.367371	-1.44469	0.663104	-0.592692
FBgn0083167	Neb-cGP	1703.12	625.83	1043.59	625.494	0.367461	-1.44434	0.612752	-0.706625
FBgn0267001	Ten-a	18.5529	6.82023	10.9479	12.2291	0.36761	-1.44375	0.590091	-0.760991
FBgn0027496	epsilonCOP	216.487	79.597	133.991	59.2206	0.367676	-1.44349	0.618933	-0.692144
FBgn0051229	CG31229	192.111	70.6566	107.837	80.0858	0.36779	-1.44304	0.561327	-0.833088
FBgn0034443	cer	223.627	82.2659	126.248	78.289	0.367871	-1.44273	0.564547	-0.824834
FBgn0029573	CG14770	10.3877	3.82163	12.7748	3.49735	0.3679	-1.44262	1.2298	0.298424
FBgn0038631	CG7695	21.0476	7.74503	9.2846	10.1348	0.367977	-1.44231	0.441124	-1.18074
FBgn0052283	Drsl3	6.88849	2.53534	2.49509	6.32611	0.368055	-1.44201	0.362211	-1.4651
FBgn0032013	Scgalpha	1.01553	0.373843	0.527021	0.599812	0.368126	-1.44173	0.518962	-0.946301
FBgn0031700	CG14022	21.777	8.0176	17.6503	8.63353	0.368168	-1.44156	0.810502	-0.303113
FBgn0035763	CG8602	243.726	89.7973	131.74	102.234	0.368435	-1.44052	0.540525	-0.887567
FBgn0036500	CG7275	79.091	29.1469	50.9922	23.4607	0.368524	-1.44017	0.644728	-0.633237
FBgn0032298	CG6724	50.5852	18.6616	31.2044	20.5418	0.368914	-1.43864	0.616868	-0.696966
FBgn0263397	Ih	8.80413	3.24845	8.08038	5.27523	0.368969	-1.43843	0.917794	-0.123757
FBgn0265726	Nna1	5.08703	1.87783	4.92578	1.97388	0.369141	-1.43776	0.968302	-0.0464714
FBgn0037714	CG9396	4.08233	1.50734	2.35046	3.62314	0.369235	-1.43739	0.575764	-0.79645
FBgn0259171	Pde9	13.948	5.15369	11.4625	4.82419	0.369493	-1.43638	0.821802	-0.283137
FBgn0033818	CG4712	0.0960003	0.0354726	0.137469	0.0315941	0.369505	-1.43633	1.43196	0.517996
FBgn0032774	CG17549	134.92	49.867	70.0359	54.2989	0.369604	-1.43595	0.519092	-0.945938
FBgn0262869	Gfrl	4.35996	1.6117	2.94438	2.57226	0.369659	-1.43573	0.675323	-0.566351
FBgn0026324	Taf10b	310.588	114.89	172.593	112.218	0.369911	-1.43475	0.555698	-0.847628
FBgn0005619	Hdc	0.278353	0.10309	0.684178	0.277785	0.370357	-1.43301	2.45795	1.29746
FBgn0266557	kis	122.028	45.1958	64.1029	53.986	0.370372	-1.43295	0.525313	-0.928751
FBgn0085383	CG34354	1.17236	0.434366	0.872261	0.472277	0.370506	-1.43243	0.744021	-0.426584
FBgn0031942	CG7203	20.5766	7.62714	28.1852	4.45246	0.370671	-1.43179	1.36977	0.453933
FBgn0033381	GstE13	198.594	73.6147	155.849	68.4622	0.370679	-1.43176	0.784762	-0.349673
FBgn0262599	SmydA-3	10.7649	3.9928	11.875	2.02621	0.370909	-1.43086	1.10312	0.141593
FBgn0003380	Sh	9.89149	3.66895	8.71979	5.8427	0.37092	-1.43082	0.881545	-0.181894
FBgn0038597	CG8064	36.6735	13.6063	27.5725	15.2802	0.371012	-1.43046	0.751837	-0.411508
FBgn0052647	CG32647	25.9199	9.6227	21.8753	18.9603	0.371248	-1.42955	0.843958	-0.244757
FBgn0000014	abd-A	1.21215	0.450075	1.05638	0.776189	0.371303	-1.42933	0.871493	-0.198439
FBgn0262022	CG42833	5.33367	1.98173	2.83993	1.29036	0.371551	-1.42837	0.532453	-0.909273
FBgn0034405	Jheh2	233.448	86.8085	164.446	64.8097	0.371854	-1.42719	0.704422	-0.505487
FBgn0030157	CG1468	22.8041	8.47986	15.5756	7.94933	0.371857	-1.42718	0.683018	-0.550005
FBgn0034576	ND-B14.7	687.906	255.803	446.114	278.97	0.371857	-1.42718	0.64851	-0.624799
FBgn0040759	CG13177	7.01437	2.61125	6.18684	2.49149	0.372271	-1.42557	0.882024	-0.181111
FBgn0266354	CG45002	1.21693	0.453418	0.865048	0.549255	0.372592	-1.42433	0.710845	-0.492394
FBgn0029502	COQ7	375.4	139.903	270.639	142.026	0.372677	-1.424	0.720935	-0.472059
FBgn0040352	CG14416	0.81458	0.303683	0.443853	0.729588	0.372809	-1.42349	0.544886	-0.875974
FBgn0032260	CG13144	16.5316	6.17297	15.3412	13.6848	0.373404	-1.42119	0.927992	-0.107815
FBgn0028370	kek3	1.41004	0.526618	1.01092	0.594285	0.373477	-1.42091	0.716944	-0.480067
FBgn0010228	HmgZ	416.724	155.74	357.048	193.48	0.373725	-1.41995	0.856797	-0.222974
FBgn0033438	Mmp2	4.51476	1.68728	2.70258	2.1783	0.373725	-1.41995	0.59861	-0.740312
FBgn0041711	yellow-e	1.21474	0.454625	0.663603	0.203662	0.374257	-1.4179	0.546292	-0.872255
FBgn0051823	CG31823	0.606186	0.226898	0.138604	0.220073	0.374304	-1.41772	0.228649	-2.12879
FBgn0031713	CG7277	406.083	152.004	286.69	144.907	0.374318	-1.41767	0.705989	-0.502283
FBgn0026398	Or22a	0.328635	0.123079	0.0976434	0.0328007	0.374516	-1.4169	0.297118	-1.75089
FBgn0037061	CG12975	142.424	53.3604	83.5729	60.628	0.374659	-1.41635	0.586789	-0.769085
FBgn0039536	unc80	1.38644	0.519642	1.12084	0.535667	0.374803	-1.4158	0.80843	-0.306805
FBgn0053306	CG33306	6.07372	2.27794	1.99931	0.957871	0.375049	-1.41485	0.329174	-1.60308
FBgn0037726	CG9492	1.41218	0.529646	0.751611	0.835416	0.375056	-1.41482	0.532235	-0.909866
FBgn0053460	CG33460	0.330686	0.124027	0.158821	0.182602	0.37506	-1.41481	0.480277	-1.05806
FBgn0033863	CG13337	1.11674	0.419129	0.932069	0.740698	0.375315	-1.41383	0.834634	-0.260785
FBgn0038641	CG7708	2.57034	0.964963	1.7305	1.6161	0.375422	-1.41341	0.673257	-0.57077
FBgn0000442	Pkg21D	5.251	1.97213	3.18838	1.43082	0.375572	-1.41284	0.607195	-0.719769
FBgn0041622	Or69a	1.48525	0.557905	1.02438	0.710912	0.37563	-1.41261	0.689702	-0.535955
FBgn0052432	CG32432	0.998489	0.375379	0.83255	0.661314	0.375947	-1.4114	0.83381	-0.26221
FBgn0038892	CG15498	0.098213	0.0369357	0	0.136844	0.376078	-1.4109	0	/
FBgn0026562	SPARC	84.5709	31.8057	52.3801	28.6501	0.376083	-1.41088	0.619363	-0.691143
FBgn0039993	CG17691	131.393	49.4189	74.4847	64.865	0.376115	-1.41075	0.566885	-0.818872
FBgn0264255	para	7.49646	2.8211	6.6961	5.67947	0.376324	-1.40995	0.893235	-0.162888
FBgn0051869	CG31869	5.47207	2.05978	3.15489	1.74175	0.376417	-1.4096	0.576544	-0.794497
FBgn0040074	retinin	57.4042	21.6131	61.8652	19.5857	0.376507	-1.40925	1.07771	0.107972
FBgn0002543	robo2	1.62176	0.610691	1.61113	1.43063	0.376561	-1.40905	0.993445	-0.00948743
FBgn0036474	Or71a	0.656368	0.247193	0.433258	0.16551	0.376607	-1.40887	0.660084	-0.599279
FBgn0025455	CycT	192.275	72.4371	127.138	66.2552	0.376737	-1.40837	0.66123	-0.596776
FBgn0051665	wry	1.24961	0.470872	1.01109	0.445674	0.376815	-1.40807	0.809124	-0.305566
FBgn0031941	ATPsynGL	0.131431	0.0495257	0	0	0.376819	-1.40806	0	/
FBgn0085254	CG34225	0.526264	0.198357	0	0.142437	0.376915	-1.40769	0	/
FBgn0003710	tipE	2.61281	0.985064	2.10164	1.47013	0.377013	-1.40731	0.80436	-0.314087
FBgn0035600	Cyt-c1	227.643	85.8306	169.201	107.562	0.37704	-1.40721	0.743273	-0.428035
FBgn0038080	CG12279	154.687	58.3264	91.9154	54.5322	0.377061	-1.40713	0.594202	-0.750973
FBgn0051337	CG31337	0.757428	0.285633	0.0640447	0.0766658	0.377109	-1.40695	0.0845555	-3.56396
FBgn0005586	Rab3	1.36911	0.516317	1.15104	0.863281	0.377119	-1.40691	0.840721	-0.2503
FBgn0025839	ND-B14.5A	1397.1	527.026	1024.62	681.817	0.377229	-1.40649	0.733391	-0.447346
FBgn0040786	CG14104	28.8616	10.8923	32.2702	7.20769	0.377398	-1.40584	1.1181	0.161051
FBgn0000427	43435	14.7737	5.57605	4.69388	3.78552	0.377431	-1.40572	0.317719	-1.65418
FBgn0000037	mAChR-A	1.12248	0.42368	0.555268	0.455682	0.37745	-1.40564	0.49468	-1.01543
FBgn0033691	CG8860	689.103	260.26	449.049	102.898	0.377679	-1.40477	0.651643	-0.617847
FBgn0283472	S6k	118.65	44.8178	88.5395	55.8446	0.377731	-1.40457	0.746224	-0.422319
FBgn0037222	CG14642	0.770784	0.291185	0.226623	0.157468	0.377778	-1.40439	0.294016	-1.76603
FBgn0032233	dpr19	0.84058	0.317564	0.585748	0.326003	0.377792	-1.40434	0.696838	-0.521105
FBgn0037298	CG2604	439.564	166.119	296.399	101.322	0.377918	-1.40386	0.674302	-0.568533
FBgn0053774	CG33774	476.27	180.007	267.965	437.812	0.377952	-1.40373	0.562633	-0.829735
FBgn0261402	Ir75b	0.058787	0.0222588	0.152613	0.042628	0.378635	-1.40112	2.59603	1.37631
FBgn0030776	CG4653	45.8352	17.3579	38.8495	12.9224	0.378702	-1.40086	0.847591	-0.23856
FBgn0014857	His3.3A	1373.16	520.207	908.765	447.954	0.378839	-1.40034	0.661806	-0.595521
FBgn0027491	Cdk5alpha	1.69941	0.643937	0.975923	0.82696	0.378918	-1.40004	0.574272	-0.800195
FBgn0031463	G6P	0.551627	0.209039	0.442045	0.402013	0.37895	-1.39992	0.801348	-0.3195
FBgn0085391	trv	5.02414	1.9049	3.88248	2.62335	0.379149	-1.39916	0.772765	-0.371898
FBgn0040361	CG14627	0.272435	0.103321	0.088932	0.0200276	0.37925	-1.39878	0.326434	-1.61514
FBgn0010408	RpS9	6728.23	2552.41	5610.38	2521.61	0.379358	-1.39837	0.833857	-0.262129
FBgn0030608	Lsd-2	945.101	358.583	563.248	495.681	0.379412	-1.39816	0.595966	-0.746698
FBgn0004644	hh	3.18335	1.20865	2.33808	0.973177	0.379679	-1.39715	0.734472	-0.445221
FBgn0039078	CG4374	0.303871	0.11541	0.203271	0.238384	0.379799	-1.39669	0.668938	-0.580055
FBgn0003255	rk	0.176609	0.0670854	0.0168926	0.0317488	0.379853	-1.39649	0.0956497	-3.3861
FBgn0052260	CG32260	3.11147	1.18251	3.48074	1.05713	0.380049	-1.39574	1.11868	0.161798
FBgn0038273	CG14860	46.8275	17.8155	43.0604	25.4803	0.38045	-1.39422	0.919554	-0.120994
FBgn0039309	CG11891	5.631	2.14344	2.51625	2.06243	0.38065	-1.39346	0.446857	-1.16212
FBgn0031423	CG3557	0.632178	0.240866	0.586657	0.148898	0.38101	-1.3921	0.927993	-0.107814
FBgn0031505	ND-B14.5B	949.609	361.857	580.08	330.821	0.381059	-1.39191	0.610862	-0.711082
FBgn0033423	CG1809	12.8905	4.91211	7.57238	4.79092	0.381064	-1.39189	0.587439	-0.76749
FBgn0029837	Tsp5D	1.44499	0.55065	0.660332	0.575769	0.381075	-1.39185	0.45698	-1.1298
FBgn0041183	Tep1	0.115005	0.0438358	0.0595183	0.06612	0.381164	-1.39152	0.517528	-0.950291
FBgn0015286	Rala	33.4905	12.7708	16.8237	20.1823	0.381326	-1.3909	0.502342	-0.993257
FBgn0064237	Idgf5	4.04293	1.54504	1.90159	1.28845	0.382158	-1.38776	0.470349	-1.0882
FBgn0035817	CG7409	17.3857	6.64422	9.53621	7.97445	0.382166	-1.38773	0.548509	-0.866413
FBgn0050479	CG30479	4.79707	1.83354	4.43618	1.14403	0.382221	-1.38752	0.924769	-0.112836
FBgn0037754	CG8500	2.2437	0.857697	2.0419	1.3518	0.382269	-1.38734	0.910059	-0.135968
FBgn0039835	mRpL32	123.082	47.0591	77.0917	51.9768	0.382339	-1.38707	0.626344	-0.674972
FBgn0024941	RSG7	2.71024	1.03639	2.15843	1.24852	0.382398	-1.38685	0.796398	-0.328438
FBgn0040318	HGTX	0.0751519	0.0288066	0.0204801	0.0177247	0.383312	-1.38341	0.272516	-1.87559
FBgn0030484	GstT4	200.471	76.8509	136.816	54.2426	0.383352	-1.38326	0.682473	-0.551157
FBgn0038236	Cyp313a1	1.00148	0.383922	0.390976	0.534109	0.383355	-1.38325	0.390398	-1.35698
FBgn0004858	elB	9.63659	3.69471	8.70241	2.82266	0.383404	-1.38306	0.903059	-0.147108
FBgn0029906	xit	107.825	41.3484	67.9034	48.117	0.383477	-1.38279	0.629756	-0.667136
FBgn0004227	nonA	161.218	61.8451	118.024	76.9853	0.383612	-1.38228	0.732077	-0.449933
FBgn0283508	nw	0.329245	0.126316	0.804333	0.157602	0.383654	-1.38212	2.44296	1.28863
FBgn0033813	fsd	109.538	42.0262	65.6286	62.2358	0.383668	-1.38207	0.59914	-0.739035
FBgn0002945	nkd	4.85198	1.86331	3.36387	2.77417	0.384031	-1.38071	0.693298	-0.528452
FBgn0082585	sprt	33.2778	12.781	18.5189	21.1485	0.38407	-1.38056	0.556494	-0.845562
FBgn0013342	nSyb	9.14368	3.51595	8.95743	4.38765	0.384522	-1.37886	0.979631	-0.0296901
FBgn0051410	Npc2e	148.427	57.0793	83.2354	70.9762	0.384561	-1.37871	0.560783	-0.834484
FBgn0069242	eca	489.913	188.438	429.174	179.486	0.384636	-1.37844	0.876021	-0.190963
FBgn0037543	CG10903	76.3034	29.3659	37.3126	39.5433	0.384857	-1.37761	0.489003	-1.03208
FBgn0085230	CG34201	0.252941	0.0974033	0.321246	0.0575861	0.385083	-1.37676	1.27004	0.344878
FBgn0038130	CG8630	1.80212	0.694359	0.943515	0.503481	0.385301	-1.37594	0.523558	-0.933578
FBgn0039737	CG7920	912.36	351.661	939.327	252.79	0.385441	-1.37542	1.02956	0.0420243
FBgn0028543	NimB2	67.5181	26.0249	39.1241	24.5658	0.385451	-1.37538	0.579461	-0.787217
FBgn0033340	CG13751	500.978	193.133	374.951	289.435	0.385512	-1.37515	0.748438	-0.418045
FBgn0003093	Pkc98E	112.568	43.4057	84.8737	45.3957	0.385595	-1.37484	0.753977	-0.407407
FBgn0000303	ChAT	28.4287	10.9662	22.0132	11.5452	0.385744	-1.37428	0.77433	-0.368979
FBgn0027560	Tps1	334.221	128.927	177.731	99.3534	0.385754	-1.37425	0.531777	-0.911107
FBgn0031538	CG3246	20.5183	7.9165	14.1881	9.82491	0.385826	-1.37398	0.691485	-0.53223
FBgn0037347	CG1427	29.8536	11.5198	19.3987	7.73241	0.385876	-1.37379	0.649794	-0.621945
FBgn0051551	CG31551	0.394841	0.152394	0.240442	0.199332	0.385963	-1.37347	0.608959	-0.715583
FBgn0038202	CG12402	0.684198	0.264223	0.544656	0.170023	0.386179	-1.37266	0.79605	-0.329069
FBgn0086447	l(2)37Cg	227.066	87.7555	156.36	123.906	0.386476	-1.37155	0.68861	-0.53824
FBgn0034229	CG4847	39.3472	15.2083	19.1709	11.8557	0.386515	-1.3714	0.487224	-1.03734
FBgn0004924	Top1	260.153	100.557	166.64	200.789	0.38653	-1.37135	0.640546	-0.642626
FBgn0019929	Ser7	6.12206	2.36713	4.23254	4.63334	0.386656	-1.37088	0.691359	-0.532493
FBgn0010786	l(3)02640	924.855	357.724	691.461	325.48	0.386789	-1.37038	0.747643	-0.419579
FBgn0032285	CG17108	1163.57	450.181	597.227	389.305	0.386896	-1.36998	0.513271	-0.962207
FBgn0011770	Gip	276.014	106.808	197.859	115.199	0.386966	-1.36972	0.716844	-0.480269
FBgn0030840	p-cup	0.287445	0.111252	0	0.0695532	0.387038	-1.36945	0	/
FBgn0038613	Vha100-4	3.92846	1.52068	2.94661	1.28105	0.387093	-1.36925	0.750067	-0.414908
FBgn0034060	CG8370	36.9066	14.2868	31.3198	15.4403	0.387107	-1.3692	0.848623	-0.236804
FBgn0032387	CG16965	1.46183	0.566078	1.39408	0.40988	0.387239	-1.3687	0.953654	-0.0684622
FBgn0036877	CG9452	5.96753	2.31152	3.0739	2.99972	0.38735	-1.36829	0.515104	-0.957064
FBgn0003513	ss	2.12741	0.82457	1.8603	0.85916	0.387593	-1.36738	0.874444	-0.193563
FBgn0031485	CG9643	152.925	59.2969	102.853	69.6003	0.387752	-1.3668	0.672572	-0.57224
FBgn0262782	Mdh1	1958.67	759.632	1328.27	682.277	0.387831	-1.3665	0.678149	-0.560326
FBgn0035593	CG4603	208.599	80.9033	154.546	161.519	0.387841	-1.36646	0.740876	-0.432696
FBgn0036136	Ufd1-like	558.882	216.789	478.582	236.798	0.387898	-1.36625	0.85632	-0.223778
FBgn0260234	Xport-B	5.1486	1.99806	5.48945	3.04324	0.388078	-1.36558	1.0662	0.0924814
FBgn0264395	CG43843	0.266661	0.103486	0.129751	0.166412	0.388081	-1.36557	0.486577	-1.03926
FBgn0023441	fus	170.202	66.0747	138.4	65.4293	0.388213	-1.36508	0.813151	-0.298404
FBgn0041712	yellow-d	65.7162	25.5284	38.5689	21.1282	0.388464	-1.36415	0.586901	-0.768811
FBgn0039481	Cpr97Eb	2.09179	0.812956	1.19435	0.87981	0.388641	-1.36349	0.57097	-0.808512
FBgn0262001	CG42819	0.810004	0.314874	2.87585	0	0.388731	-1.36315	3.55041	1.82799
FBgn0052834	CG32834	15.8903	6.17883	7.7837	4.31357	0.388843	-1.36274	0.48984	-1.02962
FBgn0030913	CG6123	1.63494	0.635996	0.869497	0.826724	0.389003	-1.36215	0.531822	-0.910985
FBgn0031770	CG13995	2.29762	0.894231	1.97173	2.17275	0.389199	-1.36142	0.858162	-0.220678
FBgn0003861	trp	35.0452	13.6428	39.307	10.5397	0.389292	-1.36108	1.12161	0.165569
FBgn0039875	sip3	147.805	57.5527	127.967	48.6089	0.389383	-1.36074	0.865783	-0.207923
FBgn0087012	5-HT2A	1.59321	0.620403	1.70959	0.560427	0.389404	-1.36066	1.07305	0.101714
FBgn0035262	CG18171	17.1417	6.68086	18.6461	10.1439	0.389743	-1.3594	1.08776	0.121364
FBgn0051704	CG31704	13.4057	5.22592	6.21371	12.9462	0.389828	-1.35909	0.463513	-1.10932
FBgn0030160	CG9691	128.687	50.1668	71.7105	43.8516	0.389836	-1.35906	0.557247	-0.84361
FBgn0264829	CG44037	75.3698	29.4028	45.4197	28.2331	0.390114	-1.35803	0.602625	-0.730668
FBgn0036805	Chmp1	260.647	101.706	148.001	108.122	0.390206	-1.35769	0.567822	-0.81649
FBgn0033297	Mal-A8	18.1257	7.07381	13.4487	6.44514	0.390264	-1.35748	0.741969	-0.43057
FBgn0024836	stan	0.219334	0.085629	0.122633	0.12385	0.390405	-1.35696	0.559115	-0.838782
FBgn0033623	CG13202	1.22157	0.476943	0.0917688	0.482787	0.390434	-1.35685	0.0751237	-3.73459
FBgn0039804	CG15544	0.176412	0.0689099	0.214379	0.130881	0.390619	-1.35617	1.21522	0.281215
FBgn0030271	CG15202	4.04211	1.57933	5.12745	2.21108	0.390719	-1.3558	1.26851	0.343133
FBgn0013972	Gycalpha99B	5.48921	2.14525	3.46059	1.42542	0.390812	-1.35545	0.630435	-0.665581
FBgn0263051	CG43346	279.403	109.351	181.875	114.026	0.391374	-1.35338	0.650941	-0.6194
FBgn0038700	CG3734	3.98523	1.55982	1.42528	1.10511	0.3914	-1.35328	0.357641	-1.48342
FBgn0010415	Sdc	100.758	39.4463	79.6183	79.3936	0.391495	-1.35293	0.790193	-0.339722
FBgn0030981	CG14191	4.55794	1.78458	4.65966	2.53526	0.391532	-1.3528	1.02232	0.0318428
FBgn0039424	ppk15	0.183629	0.0718981	0.0721942	0.0581738	0.39154	-1.35277	0.393152	-1.34684
FBgn0016120	ATPsynD	2053.66	804.268	1861.17	559.871	0.391627	-1.35245	0.90627	-0.141988
FBgn0033480	mRpL42	242.266	94.9186	148.96	127.106	0.391795	-1.35183	0.614861	-0.701667
FBgn0029769	frma	9.01329	3.53245	6.37772	3.86242	0.391916	-1.35138	0.707591	-0.499013
FBgn0036481	CG16959	1.23973	0.485952	0.575384	0.41777	0.391982	-1.35114	0.46412	-1.10743
FBgn0033089	CG17266	165.635	64.9301	103.321	76.1906	0.392007	-1.35105	0.623787	-0.680874
FBgn0033949	CG10131	9.30071	3.64647	6.33146	5.52337	0.392064	-1.35084	0.68075	-0.554803
FBgn0036663	CG9674	43.0724	16.8906	33.5246	19.123	0.392144	-1.35054	0.778331	-0.361544
FBgn0053276	Urm1	43.8242	17.1873	24.7179	30.9251	0.392187	-1.35038	0.564024	-0.826172
FBgn0033819	CG4714	0.534228	0.209522	0.55884	0.321189	0.392196	-1.35035	1.04607	0.0649797
FBgn0035481	CG12605	8.75665	3.4366	7.71549	2.83074	0.392456	-1.3494	0.881101	-0.182621
FBgn0262801	twr	1067.37	418.969	692.174	351.32	0.392525	-1.34914	0.648486	-0.624854
FBgn0011582	Dop1R1	0.708714	0.278289	0.722299	0.354364	0.392668	-1.34862	1.01917	0.0273926
FBgn0016976	stnA	1.95877	0.769292	1.73748	0.86785	0.392742	-1.34834	0.887026	-0.172952
FBgn0033906	CG8331	1199.44	471.086	756.475	550.667	0.392755	-1.3483	0.63069	-0.664997
FBgn0034293	CG14495	4.06536	1.59724	1.82985	0.777608	0.39289	-1.3478	0.450108	-1.15166
FBgn0036990	mRpL15	150.137	59.0206	88.1048	63.3912	0.393112	-1.34699	0.586829	-0.768987
FBgn0032240	CG17768	319.438	125.586	220.41	103.004	0.393147	-1.34686	0.689993	-0.535346
FBgn0063649	CG6006	11.4864	4.5174	11.2966	3.66972	0.393282	-1.34636	0.983476	-0.0240381
FBgn0038837	CG3822	0.371948	0.146392	0.194901	0.213869	0.393582	-1.34526	0.524001	-0.932359
FBgn0038274	Nup93-2	39.484	15.542	14.7075	13.5095	0.393628	-1.3451	0.372493	-1.42472
FBgn0040653	IM4	321.462	126.548	68.1621	89.4353	0.393664	-1.34496	0.212038	-2.23761
FBgn0054039	CG34039	40.3883	15.9006	28.3086	10.719	0.393693	-1.34486	0.700911	-0.512697
FBgn0004580	Cbp53E	2.6442	1.0417	2.46697	1.90897	0.393957	-1.34389	0.932974	-0.100091
FBgn0031479	Prx6005	68.0019	26.8066	45.7614	27.5714	0.394204	-1.34299	0.672943	-0.571444
FBgn0037121	Rpb8	205.066	80.8482	129.706	111.088	0.394255	-1.3428	0.632509	-0.660843
FBgn0085256	CG34227	486.695	191.969	447.695	231.359	0.394434	-1.34214	0.919868	-0.120502
FBgn0038144	CG8870	0.352373	0.139012	0.291324	0.238742	0.394502	-1.34189	0.826749	-0.274479
FBgn0036973	Rbbp5	28.3361	11.1826	17.3804	10.6295	0.394641	-1.34139	0.613366	-0.70518
FBgn0034194	CG15611	9.95085	3.92856	6.9471	4.40913	0.394796	-1.34082	0.698141	-0.518409
FBgn0044812	TotC	55.7243	22.0048	9.46984	18.8754	0.394887	-1.34049	0.169941	-2.55689
FBgn0000233	btd	0.423163	0.167228	0.0532327	0.206164	0.395186	-1.3394	0.125797	-2.99083
FBgn0035520	CG11586	240.877	95.1926	191.902	150.654	0.395192	-1.33938	0.79668	-0.327927
FBgn0028496	CG30116	3.91258	1.54672	2.96781	2.07152	0.39532	-1.33891	0.75853	-0.398722
FBgn0010019	Cyp4g1	33008.3	13055.2	23924.2	7135.71	0.395513	-1.3382	0.724793	-0.464358
FBgn0030897	Frq1	3.62226	1.43283	3.52383	3.16005	0.395562	-1.33802	0.972826	-0.0397458
[truncated: 11,176 more rows]

## Sheet: List 2
#	FlyBase ID	Symbol	H2O young	H2O aged	fold_change(H2O young vs H2O aged)	log2(fold_change)(H2O young vs H2O aged)	test_stat	p_value	q_value	significant
1	FBgn0052557	CG32557	59.6177	2723.5	45.6827	5.51358	123.864	5e-05	0.000113329	yes
2	FBgn0052208	825-Oak	1.11678	34.4218	30.8224	4.94591	15.0922	0.0026	0.00509614	yes
3	FBgn0038017	CG4115	0.968625	26.8534	27.7232	4.79302	5.06767	5e-05	0.000113329	yes
4	FBgn0001224	Hsp23	140.545	3796.94	27.0158	4.75573	135.423	5e-05	0.000113329	yes
5	FBgn0003060	CG9757	0.0757287	1.98666	26.2339	4.71336	3.05166	0.0026	0.00509614	yes
6	FBgn0030078	CG10970	39.6183	873.946	22.0591	4.46331	24.7503	5e-05	0.000113329	yes
7	FBgn0005616	msl-2	1.54976	33.9137	21.8832	4.45175	3.14009	0.0062	0.0116051	yes
8	FBgn0039028	CG13840	5.78468	112.078	19.375	4.27612	33.3655	5e-05	0.000113329	yes
9	FBgn0027570	Nep2	5.57703	106.638	19.1209	4.25708	36.0136	5e-05	0.000113329	yes
10	FBgn0010041	GstD5	3.33344	62.6553	18.796	4.23235	16.7947	5e-05	0.000113329	yes
11	FBgn0030841	CG8568	0.618747	11.1713	18.0547	4.1743	23.9955	5e-05	0.000113329	yes
12	FBgn0267336	Glut4EF	21.5226	366.658	17.036	4.09051	64.8785	5e-05	0.000113329	yes
13	FBgn0052214	CG32214	19.4592	320.812	16.4864	4.0432	13.4946	5e-05	0.000113329	yes
14	FBgn0031613	HP6	0.676497	10.682	15.7902	3.98095	2.96734	0.021	0.0361599	yes
15	FBgn0036873	CG18294	10.1277	154.823	15.2871	3.93425	6.64759	5e-05	0.000113329	yes
16	FBgn0039645	CG11898	1.93846	28.8895	14.9033	3.89756	4.19107	5e-05	0.000113329	yes
17	FBgn0029589	CG14810	0.796148	11.7159	14.7157	3.87929	3.67885	0.0015	0.00301406	yes
18	FBgn0003312	sad	64.1185	927.346	14.463	3.85429	34.0776	5e-05	0.000113329	yes
19	FBgn0033708	CG8850	0.0253722	0.357277	14.0814	3.81572	1.18686	0.01995	0.0344879	yes
20	FBgn0033644	Tret1-2	0.177908	2.46814	13.8731	3.79422	3.69925	0.02625	0.0441436	yes
21	FBgn0034352	CG17669	9.89282	134.15	13.5603	3.76133	41.1217	5e-05	0.000113329	yes
22	FBgn0261990	CG42808	24.178	321.613	13.3019	3.73356	43.5144	5e-05	0.000113329	yes
23	FBgn0029681	CG15239	0.400258	5.2072	13.0096	3.70151	8.81938	5e-05	0.000113329	yes
24	FBgn0036871	CG14096	7.04459	88.2562	12.5282	3.64711	10.3914	5e-05	0.000113329	yes
25	FBgn0085341	CG34312	0.139921	1.74065	12.4402	3.63694	1.50133	0.02895	0.0483119	yes
26	FBgn0039937	fd102C	0.0167496	0.20826	12.4337	3.63619	1.66122	0.0027	0.00528109	yes
27	FBgn0053469	CG33469	0.608717	7.43166	12.2087	3.60984	4.27294	5e-05	0.000113329	yes
28	FBgn0250904	CG34434	0.77984	9.44889	12.1164	3.5989	15.5637	5e-05	0.000113329	yes
29	FBgn0032167	CG5853	6.01354	72.3679	12.0342	3.58906	7.79457	5e-05	0.000113329	yes
30	FBgn0035452	CG10359	1.96015	23.204	11.8379	3.56534	15.7587	5e-05	0.000113329	yes
31	FBgn0033830	CG10814	0.234678	2.71531	11.5704	3.53236	5.27754	0.0044	0.00839201	yes
32	FBgn0013279	Hsp70Bc	1.03613	11.7881	11.377	3.50805	14.2822	5e-05	0.000113329	yes
33	FBgn0037042	CG12984	0.176917	1.99503	11.2766	3.49527	1.57774	0.0271	0.0454754	yes
34	FBgn0050471	CG30471	0.0236791	0.264474	11.1691	3.48144	2.06264	0.00295	0.00574185	yes
35	FBgn0033307	CG14752	13.8054	145.628	10.5486	3.39897	14.2278	5e-05	0.000113329	yes
36	FBgn0030573	nmdyn-D6	0.949574	9.8144	10.3356	3.36955	7.91069	5e-05	0.000113329	yes
37	FBgn0001223	Hsp22	276.699	2830.62	10.23	3.35473	153.178	5e-05	0.000113329	yes
38	FBgn0001225	Hsp26	593.171	5539.1	9.33812	3.22313	176.61	5e-05	0.000113329	yes
39	FBgn0052213	CG32213	8.92892	83.1664	9.31427	3.21944	11.5712	5e-05	0.000113329	yes
40	FBgn0032638	SPH93	0.405482	3.77157	9.30145	3.21745	2.76501	5e-05	0.000113329	yes
41	FBgn0037165	CG11437	1.49943	13.6524	9.10506	3.18666	5.90536	5e-05	0.000113329	yes
42	FBgn0005638	slbo	0.552934	4.9654	8.9801	3.16673	11.2263	5e-05	0.000113329	yes
43	FBgn0042206	GstD10	9.44361	81.2057	8.59901	3.10417	19.9566	5e-05	0.000113329	yes
44	FBgn0033395	Cyp4p2	15.135	128.854	8.51364	3.08979	16.7437	5e-05	0.000113329	yes
45	FBgn0001229	Hsp67Bc	0.923941	7.84188	8.48743	3.08533	7.60837	5e-05	0.000113329	yes
46	FBgn0038647	CG14302	6.1995	52.3155	8.43866	3.07701	5.36882	5e-05	0.000113329	yes
47	FBgn0037956	CG6959	0.798399	6.71995	8.41678	3.07327	16.5308	5e-05	0.000113329	yes
48	FBgn0033207	CG12826	41.3667	344.057	8.31725	3.05611	36.8567	5e-05	0.000113329	yes
49	FBgn0035022	CG11413	2.13569	17.6427	8.26089	3.04629	3.80406	0.0003	0.000646489	yes
50	FBgn0037296	Prosbeta2R2	0.121256	0.980033	8.08235	3.01477	3.3329	0.00235	0.00463247	yes
51	FBgn0053542	upd3	0.83072	6.67639	8.03687	3.00663	14.1582	5e-05	0.000113329	yes
52	FBgn0034736	gas	2.1495	16.6821	7.76092	2.95623	5.11562	5e-05	0.000113329	yes
53	FBgn0039008	CG6972	0.790112	6.01369	7.61119	2.92812	5.46358	5e-05	0.000113329	yes
54	FBgn0259098	CG42246	9.14832	69.3505	7.58068	2.92233	5.07502	5e-05	0.000113329	yes
55	FBgn0010040	GstD4	1.24129	9.25853	7.4588	2.89894	5.82971	5e-05	0.000113329	yes
56	FBgn0260817	gkt	0.376333	2.7952	7.42746	2.89287	6.54615	5e-05	0.000113329	yes
57	FBgn0026878	CG4325	2.58747	18.9772	7.33427	2.87465	6.19406	5e-05	0.000113329	yes
58	FBgn0037166	CG11426	4.69876	34.134	7.26447	2.86086	24.725	5e-05	0.000113329	yes
59	FBgn0267967	corolla	0.373914	2.68435	7.17906	2.8438	8.64887	5e-05	0.000113329	yes
60	FBgn0259977	Tdc1	1.74598	12.53	7.17649	2.84328	4.55753	5e-05	0.000113329	yes
61	FBgn0050383	CG30383	0.167044	1.16954	7.00139	2.80764	2.63022	0.0002	0.000436332	yes
62	FBgn0051864	Qtzl	0.530077	3.59477	6.7816	2.76163	4.86472	5e-05	0.000113329	yes
63	FBgn0264747	CG44005	0.974259	6.49306	6.66461	2.73652	10.0389	5e-05	0.000113329	yes
64	FBgn0263132	Cht6	1.48444	9.83977	6.62861	2.72871	14.597	5e-05	0.000113329	yes
65	FBgn0029907	Atx-1	3.45967	22.8501	6.60471	2.7235	8.94193	5e-05	0.000113329	yes
66	FBgn0050045	Cpr49Aa	0.745329	4.8291	6.47915	2.6958	4.12674	0.0029	0.00564957	yes
67	FBgn0031775	CG9150	0.272987	1.75618	6.4332	2.68553	2.96819	0.0157	0.0276471	yes
68	FBgn0032521	CG7110	1.09094	6.99609	6.4129	2.68097	15.3906	5e-05	0.000113329	yes
69	FBgn0038804	CG10877	2.63998	16.9295	6.41274	2.68094	5.42687	5e-05	0.000113329	yes
70	FBgn0033815	CG4676	1.28714	8.24902	6.4088	2.68005	5.67053	5e-05	0.000113329	yes
71	FBgn0038348	AOX2	0.333033	2.12731	6.38769	2.67529	6.55625	5e-05	0.000113329	yes
72	FBgn0001227	Hsp67Ba	1.61735	10.3245	6.38359	2.67437	8.56795	5e-05	0.000113329	yes
73	FBgn0029766	CG15784	307.171	1949.26	6.34585	2.66581	239.348	5e-05	0.000113329	yes
74	FBgn0000044	Act57B	61.6249	387.596	6.2896	2.65297	2.07594	5e-05	0.000113329	yes
75	FBgn0036872	CG12519	29.1292	183.169	6.28816	2.65264	15.2432	5e-05	0.000113329	yes
76	FBgn0052029	Cpr66D	2.66048	16.4239	6.17328	2.62603	8.89148	5e-05	0.000113329	yes
77	FBgn0033135	Tsp42En	2.05115	12.6404	6.16259	2.62353	3.5384	5e-05	0.000113329	yes
78	FBgn0034411	CG18605	0.222922	1.37165	6.15305	2.6213	3.3169	0.00225	0.0044441	yes
79	FBgn0033130	Tsp42Ei	2.37802	14.4522	6.07741	2.60345	8.7032	5e-05	0.000113329	yes
80	FBgn0030170	CG2990	0.445791	2.70046	6.05768	2.59877	9.13989	5e-05	0.000113329	yes
81	FBgn0003444	smo	0.37621	2.26451	6.01927	2.58959	3.42359	0.0001	0.0002223	yes
82	FBgn0036836	CG11619	0.0720047	0.432104	6.00105	2.58521	3.04496	0.00035	0.000750309	yes
83	FBgn0036850	Gem2	2.73753	16.2032	5.91891	2.56533	12.1042	5e-05	0.000113329	yes
84	FBgn0063493	GstE7	11.6636	68.1009	5.83875	2.54567	16.6561	5e-05	0.000113329	yes
85	FBgn0036330	CG11263	1.08525	6.32177	5.82517	2.5423	6.2076	5e-05	0.000113329	yes
86	FBgn0032414	CG17211	0.172847	1.00453	5.81167	2.53895	7.38668	5e-05	0.000113329	yes
87	FBgn0001230	Hsp68	23.6001	136.822	5.79752	2.53544	33.9734	5e-05	0.000113329	yes
88	FBgn0034647	pirk	7.41218	42.7225	5.76382	2.52703	25.2723	5e-05	0.000113329	yes
89	FBgn0038705	CG11626	0.0271109	0.154298	5.69136	2.50878	1.29436	0.01245	0.0222885	yes
90	FBgn0031058	CG14227	0.425524	2.3706	5.57101	2.47794	4.24485	0.0008	0.00166557	yes
91	FBgn0035727	CG10063	3.19058	17.7533	5.56429	2.4762	2.62155	5e-05	0.000113329	yes
92	FBgn0015037	Cyp4p1	3.18939	17.6798	5.54332	2.47075	7.07073	5e-05	0.000113329	yes
93	FBgn0030662	CG9220	0.463685	2.53396	5.46483	2.45018	8.33729	5e-05	0.000113329	yes
94	FBgn0034724	babos	32.6344	176.684	5.41404	2.43671	4.14069	5e-05	0.000113329	yes
95	FBgn0031820	Daxx	1.73769	9.40603	5.41295	2.43642	8.19687	5e-05	0.000113329	yes
96	FBgn0038741	CG17186	2.32911	12.5298	5.37965	2.42752	14.1996	5e-05	0.000113329	yes
97	FBgn0039124	tbrd-1	0.108299	0.57873	5.34382	2.41787	2.6666	0.00165	0.00330128	yes
98	FBgn0027106	Inx7	4.11811	21.9157	5.32179	2.41191	13.0002	5e-05	0.000113329	yes
99	FBgn0011576	Cyp4d2	11.851	62.9391	5.31087	2.40895	3.16519	5e-05	0.000113329	yes
100	FBgn0030904	upd2	0.288196	1.51768	5.26614	2.39675	4.55575	5e-05	0.000113329	yes
101	FBgn0016983	smid	4.12407	21.4463	5.20028	2.37859	15.8555	5e-05	0.000113329	yes
102	FBgn0026378	Rep	1.88269	9.72888	5.16754	2.36948	4.59645	5e-05	0.000113329	yes
103	FBgn0037265	spartin	1.08449	5.58785	5.15251	2.36527	5.20428	5e-05	0.000113329	yes
104	FBgn0030638	CG11655	4.9138	25.0173	5.09123	2.34801	7.79229	5e-05	0.000113329	yes
105	FBgn0039329	CG10669	0.397772	2.02204	5.08341	2.3458	6.53827	5e-05	0.000113329	yes
106	FBgn0023216	Parg	2.01315	10.2248	5.07901	2.34455	8.12928	5e-05	0.000113329	yes
107	FBgn0028544	CG16884	4.16931	21.0349	5.04518	2.3349	5.54335	5e-05	0.000113329	yes
108	FBgn0051391	CG31391	0.0739815	0.371733	5.02468	2.32903	2.14176	0.00295	0.00574185	yes
109	FBgn0038205	Kif19A	0.182321	0.910329	4.993	2.31991	3.29811	0.0002	0.000436332	yes
110	FBgn0040972	CG16978	27.8659	138.857	4.98304	2.31702	13.4259	5e-05	0.000113329	yes
111	FBgn0051694	CG31694	4.49239	22.2992	4.96377	2.31144	24.3876	5e-05	0.000113329	yes
112	FBgn0010258	Rbp4	0.279234	1.38024	4.94295	2.30538	3.85083	0.0017	0.00339689	yes
113	FBgn0262104	CG42857	2.23398	10.9933	4.92095	2.29893	12.1079	5e-05	0.000113329	yes
114	FBgn0033051	Strica	0.418539	2.04994	4.89785	2.29215	3.55672	5e-05	0.000113329	yes
115	FBgn0033633	Smyd4-3	1.21416	5.93607	4.88903	2.28955	9.21341	5e-05	0.000113329	yes
116	FBgn0036289	CG10657	5.15999	25.0998	4.86431	2.28224	4.19679	5e-05	0.000113329	yes
117	FBgn0010287	Trf	2.56604	12.141	4.73141	2.24228	8.72378	5e-05	0.000113329	yes
118	FBgn0002542	lds	2.80769	13.2526	4.72011	2.23882	12.0405	5e-05	0.000113329	yes
119	FBgn0039818	CG11318	0.111746	0.527068	4.71666	2.23776	2.61469	0.00125	0.0025549	yes
120	FBgn0036536	CG12713	1.90861	8.96999	4.69975	2.23259	2.7938	0.0078	0.0144057	yes
121	FBgn0031012	CG8051	2.79904	13.126	4.68946	2.22942	6.23992	5e-05	0.000113329	yes
122	FBgn0023091	dimm	0.434649	2.0234	4.65525	2.21886	2.69231	5e-05	0.000113329	yes
123	FBgn0032705	Grip71	3.87088	17.8516	4.61177	2.20532	13.765	5e-05	0.000113329	yes
124	FBgn0023395	Chd3	3.06599	14.0314	4.57647	2.19423	18.7747	5e-05	0.000113329	yes
125	FBgn0050403	CG30403	1.3817	6.26065	4.53112	2.17986	2.7592	5e-05	0.000113329	yes
126	FBgn0034447	CG7744	4.59766	20.7767	4.51897	2.176	20.0599	5e-05	0.000113329	yes
127	FBgn0010323	Gsc	0.195847	0.882022	4.50363	2.17109	2.88764	5e-05	0.000113329	yes
128	FBgn0032782	Rab9	8.96284	40.2307	4.48861	2.16627	20.2187	5e-05	0.000113329	yes
129	FBgn0085354	CG34325	6.01672	26.8628	4.46469	2.15856	16.8684	5e-05	0.000113329	yes
130	FBgn0039170	CG13609	0.892718	3.97438	4.452	2.15445	4.64507	5e-05	0.000113329	yes
131	FBgn0040743	CG15919	2.9802	13.2175	4.43511	2.14896	2.71766	5e-05	0.000113329	yes
132	FBgn0032929	Mcm10	3.08973	13.6725	4.42514	2.14573	8.66863	5e-05	0.000113329	yes
133	FBgn0025185	az2	1.21513	5.35518	4.40708	2.13982	8.27023	5e-05	0.000113329	yes
134	FBgn0004053	zen	0.0634217	0.278439	4.39028	2.13432	1.40285	0.0274	0.0459328	yes
135	FBgn0030274	Lint-1	5.36566	23.4603	4.3723	2.1284	9.6284	5e-05	0.000113329	yes
136	FBgn0051183	CG31183	0.326463	1.41512	4.3347	2.11593	6.75652	5e-05	0.000113329	yes
137	FBgn0038014	CG10041	0.830008	3.53277	4.25631	2.0896	4.86275	5e-05	0.000113329	yes
138	FBgn0033926	Arc1	105.444	448.127	4.24991	2.08743	86.868	5e-05	0.000113329	yes
139	FBgn0002962	nos	7.31299	30.9981	4.23877	2.08365	18.0505	5e-05	0.000113329	yes
140	FBgn0030082	HP1b	6.83086	28.8083	4.21738	2.07635	11.7385	5e-05	0.000113329	yes
141	FBgn0037755	CG12945	1.4127	5.95066	4.21226	2.07459	3.45249	5e-05	0.000113329	yes
142	FBgn0032816	Nf-YB	2.05531	8.65683	4.21193	2.07448	4.6947	5e-05	0.000113329	yes
143	FBgn0026404	Dronc	3.88637	16.3588	4.20927	2.07357	16.8423	5e-05	0.000113329	yes
144	FBgn0040832	CG8012	4.29948	17.9373	4.17197	2.06072	4.25553	5e-05	0.000113329	yes
145	FBgn0025838	CG2652	2.27907	9.48941	4.16372	2.05787	7.91203	5e-05	0.000113329	yes
146	FBgn0010768	sqz	0.816421	3.39578	4.15935	2.05636	10.9143	5e-05	0.000113329	yes
147	FBgn0063492	GstE8	3.51968	14.6196	4.15367	2.05438	14.0925	5e-05	0.000113329	yes
148	FBgn0038747	RhoGAP92B	3.27285	13.5802	4.14935	2.05289	15.4109	5e-05	0.000113329	yes
149	FBgn0030931	Xrcc2	0.889751	3.69055	4.14785	2.05236	5.2998	5e-05	0.000113329	yes
150	FBgn0030970	CG7326	0.75157	3.11418	4.14357	2.05088	3.47764	5e-05	0.000113329	yes
151	FBgn0033846	mip120	4.44616	18.2963	4.11508	2.04092	6.07653	5e-05	0.000113329	yes
152	FBgn0039328	CHKov2	1.18407	4.81636	4.06763	2.02419	8.1863	5e-05	0.000113329	yes
153	FBgn0259183	CG42287	1.05248	4.26363	4.05103	2.01828	1.45424	0.02625	0.0441436	yes
154	FBgn0035426	CG12078	0.259293	1.04621	4.03486	2.01252	2.06517	0.00215	0.00425557	yes
155	FBgn0264324	spg	1.02533	4.11772	4.01599	2.00576	3.12661	5e-05	0.000113329	yes
156	FBgn0037802	Sirt6	1.20175	4.81936	4.01029	2.00371	6.56922	5e-05	0.000113329	yes
157	FBgn0000032	Acph-1	4.80478	19.2569	4.00786	2.00284	14.5789	5e-05	0.000113329	yes
158	FBgn0036486	Msh6	1.48059	5.90158	3.98597	1.99493	8.93017	5e-05	0.000113329	yes
159	FBgn0036714	CG7692	0.951164	3.79033	3.98494	1.99456	12.9872	5e-05	0.000113329	yes
160	FBgn0267408	AOX1	179.438	713.576	3.97673	1.99159	107.423	5e-05	0.000113329	yes
161	FBgn0001987	Gli	0.342654	1.3609	3.97164	1.98974	6.10042	5e-05	0.000113329	yes
162	FBgn0037958	CG6962	13.2109	52.1532	3.94774	1.98103	8.80119	5e-05	0.000113329	yes
163	FBgn0010235	Klc	4.7669	18.7829	3.94028	1.9783	7.52832	5e-05	0.000113329	yes
164	FBgn0000158	bam	1.45736	5.72012	3.92499	1.97269	4.99555	5e-05	0.000113329	yes
165	FBgn0022709	Adk1	28.2042	110.517	3.91846	1.97028	11.5191	5e-05	0.000113329	yes
166	FBgn0039336	CG4553	1.97574	7.66728	3.88071	1.95632	4.55154	5e-05	0.000113329	yes
167	FBgn0261984	Ire1	2.70911	10.4524	3.85824	1.94794	6.92527	5e-05	0.000113329	yes
168	FBgn0011706	rpr	0.303724	1.16646	3.84053	1.9413	4.45876	5e-05	0.000113329	yes
169	FBgn0034246	Dcr-2	1.63514	6.25689	3.82652	1.93603	9.98403	5e-05	0.000113329	yes
170	FBgn0030938	CG15047	6.3568	24.2745	3.81867	1.93307	6.07553	5e-05	0.000113329	yes
171	FBgn0014906	Hydr2	2.15551	8.22254	3.81466	1.93156	12.8967	5e-05	0.000113329	yes
172	FBgn0027537	Nup93-1	4.56316	17.3944	3.81192	1.93052	16.0163	5e-05	0.000113329	yes
173	FBgn0038401	CG5916	1.71897	6.53262	3.80031	1.92611	10.5794	5e-05	0.000113329	yes
174	FBgn0036849	CG14079	0.997278	3.78572	3.79605	1.9245	3.59361	5e-05	0.000113329	yes
175	FBgn0037638	CG8379	3.03101	11.4855	3.78933	1.92194	3.76801	5e-05	0.000113329	yes
176	FBgn0038717	CG17751	0.230647	0.873925	3.78902	1.92182	2.36789	0.002	0.00397046	yes
177	FBgn0029856	CG11700	0.621265	2.35301	3.78745	1.92123	5.445	5e-05	0.000113329	yes
178	FBgn0035725	Mis12	5.106	19.3142	3.78265	1.9194	11.4074	5e-05	0.000113329	yes
179	FBgn0034223	Tes	1.51086	5.70758	3.7777	1.91751	11.9068	5e-05	0.000113329	yes
180	FBgn0037634	hng2	1.94911	7.33001	3.7607	1.911	9.81182	5e-05	0.000113329	yes
181	FBgn0034249	RhoGAP54D	3.68382	13.7946	3.74465	1.90483	17.0267	5e-05	0.000113329	yes
182	FBgn0038595	CG7142	8.09574	30.1467	3.72377	1.89676	8.60934	5e-05	0.000113329	yes
183	FBgn0038588	CG7156	2.97054	11.0412	3.7169	1.8941	8.87313	5e-05	0.000113329	yes
184	FBgn0261266	zuc	3.17722	11.7716	3.705	1.88948	7.78114	5e-05	0.000113329	yes
185	FBgn0030506	Lig4	1.53848	5.69537	3.70195	1.88829	9.53604	5e-05	0.000113329	yes
186	FBgn0036887	CG9231	8.59849	31.6779	3.68412	1.88132	15.8281	5e-05	0.000113329	yes
187	FBgn0261538	CG42662	1.60921	5.91255	3.67419	1.87743	2.25477	0.00495	0.00938214	yes
188	FBgn0003483	spn-E	2.89434	10.6086	3.66529	1.87393	17.2493	5e-05	0.000113329	yes
189	FBgn0003480	spn-B	3.40462	12.4557	3.65847	1.87125	4.50721	5e-05	0.000113329	yes
190	FBgn0037151	CG7130	31.2721	114.345	3.65645	1.87044	19.1433	5e-05	0.000113329	yes
191	FBgn0040092	lectin-46Cb	0.897405	3.27676	3.65137	1.86844	1.65472	0.01215	0.0217834	yes
192	FBgn0038390	Rbf2	2.82867	10.3156	3.6468	1.86663	4.7978	5e-05	0.000113329	yes
193	FBgn0264493	rdx	15.3863	56.0119	3.64037	1.86408	10.7716	5e-05	0.000113329	yes
194	FBgn0029771	CG12730	4.90939	17.7587	3.61729	1.85491	10.3645	5e-05	0.000113329	yes
195	FBgn0028700	RfC38	5.85855	21.1614	3.61205	1.85282	5.41489	5e-05	0.000113329	yes
196	FBgn0032079	CG31886	0.570354	2.05803	3.60834	1.85133	6.02545	5e-05	0.000113329	yes
197	FBgn0031144	CG1529	5.23892	18.8891	3.60553	1.85021	5.5327	5e-05	0.000113329	yes
198	FBgn0025686	Amnionless	6.2806	22.6309	3.6033	1.84932	2.48325	0.00475	0.00902134	yes
199	FBgn0040212	Dhap-at	0.989183	3.56318	3.60214	1.84886	4.51438	5e-05	0.000113329	yes
200	FBgn0024889	Kap-alpha1	10.3014	37.0654	3.59809	1.84723	23.5568	5e-05	0.000113329	yes
201	FBgn0003459	stwl	1.14412	4.11289	3.59481	1.84591	6.012	5e-05	0.000113329	yes
202	FBgn0037844	CG4570	62.9016	225.546	3.5857	1.84225	38.7048	5e-05	0.000113329	yes
203	FBgn0036364	CG14109	15.1723	54.3428	3.58171	1.84065	14.2806	5e-05	0.000113329	yes
204	FBgn0283473	S6KL	2.30889	8.26031	3.57761	1.83899	1.67963	0.0162	0.028458	yes
205	FBgn0038966	pinta	4.82902	17.257	3.5736	1.83738	11.106	5e-05	0.000113329	yes
206	FBgn0038608	WRNexo	6.3257	22.5921	3.57148	1.83652	21.4878	5e-05	0.000113329	yes
207	FBgn0026876	CG11403	3.3707	12.0109	3.56333	1.83322	13.7131	5e-05	0.000113329	yes
208	FBgn0052100	CG32100	1.41164	5.02801	3.56182	1.83262	2.95557	5e-05	0.000113329	yes
209	FBgn0036970	Spn77Bc	0.479668	1.70495	3.55444	1.82962	4.30518	5e-05	0.000113329	yes
210	FBgn0259978	vlc	4.57461	16.2448	3.55108	1.82826	19.0924	5e-05	0.000113329	yes
211	FBgn0035780	CG18417	0.170647	0.60556	3.54861	1.82725	2.09458	0.0066	0.0123059	yes
212	FBgn0036501	CG7272	4.40908	15.6416	3.54759	1.82684	5.6757	5e-05	0.000113329	yes
213	FBgn0031484	CG3165	4.00934	14.1986	3.54138	1.82432	2.61164	0.00245	0.00481839	yes
214	FBgn0038460	CG18622	2.9829	10.5585	3.53968	1.82362	10.3317	5e-05	0.000113329	yes
215	FBgn0035873	CG13670	1.01644	3.59548	3.53733	1.82266	4.56186	5e-05	0.000113329	yes
216	FBgn0015513	mbc	1.53081	5.41083	3.53462	1.82156	17.5715	5e-05	0.000113329	yes
217	FBgn0261786	mi	2.49738	8.79146	3.52027	1.81569	12.3707	5e-05	0.000113329	yes
218	FBgn0030699	CG8578	6.79093	23.8066	3.50565	1.80968	15.3821	5e-05	0.000113329	yes
219	FBgn0030309	CG1572	57.676	201.458	3.49293	1.80444	6.94417	5e-05	0.000113329	yes
220	FBgn0002552	lin	4.80548	16.7518	3.48598	1.80156	11.1249	5e-05	0.000113329	yes
221	FBgn0259985	Mppe	2.36298	8.22602	3.48121	1.79958	9.06937	5e-05	0.000113329	yes
222	FBgn0000083	AnxB9	93.2282	323.936	3.47466	1.79687	11.1468	5e-05	0.000113329	yes
223	FBgn0264953	Piezo	0.510676	1.77275	3.47138	1.79551	10.6809	5e-05	0.000113329	yes
224	FBgn0033215	CG1942	2.67433	9.28045	3.4702	1.79501	6.66685	5e-05	0.000113329	yes
225	FBgn0032906	RPA2	17.7586	61.5804	3.46764	1.79396	15.6873	5e-05	0.000113329	yes
226	FBgn0086779	step	3.59977	12.4648	3.46267	1.79188	5.78585	5e-05	0.000113329	yes
227	FBgn0033392	CG8027	2.4475	8.47175	3.46139	1.79135	10.9058	5e-05	0.000113329	yes
228	FBgn0036624	RAF2	2.23173	7.70333	3.45173	1.78732	15.0147	5e-05	0.000113329	yes
229	FBgn0037616	CG8136	3.75667	12.9305	3.44201	1.78325	9.7852	5e-05	0.000113329	yes
230	FBgn0024177	zpg	23.7652	81.7967	3.44187	1.78319	16.7146	5e-05	0.000113329	yes
231	FBgn0061197	CG13164	0.525663	1.80915	3.44165	1.7831	6.65771	5e-05	0.000113329	yes
232	FBgn0039464	CG6330	4.28662	14.7437	3.43947	1.78219	4.91776	5e-05	0.000113329	yes
233	FBgn0041094	scyl	9.81233	33.7368	3.4382	1.78166	95.1437	5e-05	0.000113329	yes
234	FBgn0034636	twz	0.419656	1.44174	3.43553	1.78053	4.18132	5e-05	0.000113329	yes
235	FBgn0032517	CG7099	1.04165	3.5777	3.43465	1.78016	4.76768	5e-05	0.000113329	yes
236	FBgn0086251	del	4.61613	15.8394	3.43132	1.77876	6.88715	5e-05	0.000113329	yes
237	FBgn0034914	CG5554	9.36042	32.1124	3.43066	1.77849	16.4311	5e-05	0.000113329	yes
238	FBgn0023509	mip130	4.57802	15.6687	3.42259	1.77509	3.80729	5e-05	0.000113329	yes
239	FBgn0032036	CG13384	2.29374	7.82722	3.41243	1.7708	9.54723	5e-05	0.000113329	yes
240	FBgn0037811	CG12592	0.496469	1.6924	3.40887	1.7693	7.05577	5e-05	0.000113329	yes
241	FBgn0085444	mute	3.13026	10.6653	3.40716	1.76857	3.50593	5e-05	0.000113329	yes
242	FBgn0002673	twe	3.26225	11.109	3.40532	1.76779	7.84287	5e-05	0.000113329	yes
243	FBgn0036423	CG3919	1.97949	6.73967	3.40475	1.76755	5.25201	5e-05	0.000113329	yes
244	FBgn0036240	CG6928	1.63675	5.57268	3.40472	1.76754	7.55061	5e-05	0.000113329	yes
245	FBgn0030501	BthD	9.83167	33.4628	3.40357	1.76705	4.05655	5e-05	0.000113329	yes
246	FBgn0030744	CG9992	6.79478	23.053	3.39275	1.76246	10.6526	5e-05	0.000113329	yes
247	FBgn0028341	Ptpmeg2	28.3852	95.9522	3.38036	1.75718	6.07582	5e-05	0.000113329	yes
248	FBgn0035321	CG1275	15.2948	51.5986	3.3736	1.75429	8.68271	5e-05	0.000113329	yes
249	FBgn0040233	cana	1.71635	5.78983	3.37334	1.75418	19.9677	5e-05	0.000113329	yes
250	FBgn0037556	CG9636	2.17835	7.33308	3.36635	1.75118	14.627	5e-05	0.000113329	yes
251	FBgn0052594	be	1.70347	5.73415	3.36616	1.7511	5.67918	5e-05	0.000113329	yes
252	FBgn0037098	Wnk	2.56396	8.62502	3.36394	1.75015	23.5248	5e-05	0.000113329	yes
253	FBgn0036565	CG5235	0.778681	2.61346	3.35627	1.74686	7.63598	5e-05	0.000113329	yes
254	FBgn0041579	AttC	8.2422	27.6536	3.35512	1.74637	6.81142	5e-05	0.000113329	yes
255	FBgn0003082	phr	2.82605	9.47768	3.35368	1.74574	9.33204	5e-05	0.000113329	yes
256	FBgn0037338	Snm1	2.59442	8.68356	3.34701	1.74287	6.2525	5e-05	0.000113329	yes
257	FBgn0024248	chico	0.910387	3.04091	3.34024	1.73995	5.14006	5e-05	0.000113329	yes
258	FBgn0037950	HisCl1	1.69179	5.64472	3.33654	1.73835	2.95385	0.0001	0.0002223	yes
259	FBgn0033979	Cyp6a19	21.7574	72.564	3.33514	1.73775	16.0271	5e-05	0.000113329	yes
260	FBgn0038079	NijC	80.4806	267.97	3.32962	1.73536	10.5626	5e-05	0.000113329	yes
261	FBgn0037944	CG6923	2.52828	8.41046	3.32655	1.73403	12.4566	5e-05	0.000113329	yes
262	FBgn0261238	Alh	6.7962	22.3821	3.29333	1.71954	9.50842	5e-05	0.000113329	yes
263	FBgn0040778	CG17977	1.22894	4.03536	3.28361	1.71529	7.41136	5e-05	0.000113329	yes
264	FBgn0004367	mei-41	1.08803	3.57095	3.28203	1.71459	7.5429	5e-05	0.000113329	yes
265	FBgn0003654	sw	0.353831	1.1606	3.2801	1.71374	2.95676	5e-05	0.000113329	yes
266	FBgn0030294	Pa1	2.57123	8.42815	3.27787	1.71276	13.7478	5e-05	0.000113329	yes
267	FBgn0032105	borr	35.6747	116.685	3.27081	1.70965	23.871	5e-05	0.000113329	yes
268	FBgn0033021	CG10417	4.83416	15.7713	3.26247	1.70597	20.8374	5e-05	0.000113329	yes
269	FBgn0015295	Shark	6.43073	20.9524	3.25817	1.70406	4.14572	5e-05	0.000113329	yes
270	FBgn0261356	CG42633	0.234025	0.761506	3.25395	1.70219	2.05589	0.0257	0.0433016	yes
271	FBgn0014931	CG2678	0.774589	2.51495	3.24682	1.69903	5.87407	5e-05	0.000113329	yes
272	FBgn0052581	CG32581	2.33887	7.58011	3.24093	1.69641	7.57176	5e-05	0.000113329	yes
273	FBgn0040232	cmet	1.43288	4.62054	3.22465	1.68914	11.2709	5e-05	0.000113329	yes
274	FBgn0000317	ck	1.33536	4.2787	3.20415	1.67995	13.7798	5e-05	0.000113329	yes
275	FBgn0086898	dgo	2.21769	7.10428	3.20346	1.67963	11.9327	5e-05	0.000113329	yes
276	FBgn0031420	Atxn7	1.29125	4.13141	3.19954	1.67786	6.96537	5e-05	0.000113329	yes
277	FBgn0038981	CG5346	3.45791	10.9685	3.172	1.66539	11.2628	5e-05	0.000113329	yes
278	FBgn0032024	CG14273	1.05154	3.33056	3.16732	1.66327	3.96105	5e-05	0.000113329	yes
279	FBgn0030361	CG1492	0.625943	1.97408	3.15377	1.65708	2.32152	0.00295	0.00574185	yes
280	FBgn0034271	Vps54L	2.07317	6.53071	3.15011	1.6554	12.2983	5e-05	0.000113329	yes
281	FBgn0040837	CG8620	12.131	38.2121	3.14995	1.65533	9.08588	5e-05	0.000113329	yes
282	FBgn0003416	sl	1.00876	3.17581	3.14823	1.65455	14.4601	5e-05	0.000113329	yes
283	FBgn0031534	Snx1	7.92016	24.8656	3.13953	1.65055	17.5358	5e-05	0.000113329	yes
284	FBgn0034634	CG10494	2.08767	6.54222	3.13374	1.64789	4.07573	5e-05	0.000113329	yes
285	FBgn0003087	pim	14.6572	45.7928	3.12425	1.64351	20.865	5e-05	0.000113329	yes
286	FBgn0037141	DNApol-eta	2.425	7.5745	3.12351	1.64317	10.5447	5e-05	0.000113329	yes
287	FBgn0035375	pgant6	4.94697	15.4488	3.12288	1.64288	13.6888	5e-05	0.000113329	yes
288	FBgn0031540	CG3238	2.14736	6.69646	3.11846	1.64083	11.481	5e-05	0.000113329	yes
289	FBgn0035449	CG14971	3.56882	11.1084	3.11263	1.63813	8.10675	5e-05	0.000113329	yes
290	FBgn0038470	CG18213	0.612039	1.90496	3.11248	1.63807	8.36121	5e-05	0.000113329	yes
291	FBgn0030407	CG2543	0.458187	1.42492	3.10991	1.63687	3.18295	5e-05	0.000113329	yes
292	FBgn0011656	Mef2	1.66971	5.19191	3.10947	1.63666	8.22833	5e-05	0.000113329	yes
293	FBgn0036116	CG7888	5.49017	17.0683	3.10888	1.6364	2.63645	0.00095	0.00196486	yes
294	FBgn0026379	Pten	1.25917	3.91227	3.10702	1.63554	11.4688	5e-05	0.000113329	yes
295	FBgn0036396	CG17359	3.84536	11.9226	3.10052	1.6325	3.11245	5e-05	0.000113329	yes
296	FBgn0036913	Usp32	1.80617	5.59907	3.09997	1.63225	12.7713	5e-05	0.000113329	yes
297	FBgn0250788	beta-Spec	4.39114	13.5853	3.0938	1.62938	22.0504	5e-05	0.000113329	yes
298	FBgn0032821	CdGAPr	2.8625	8.85516	3.09351	1.62924	13.362	5e-05	0.000113329	yes
299	FBgn0038816	Lrrk	0.494642	1.52988	3.0929	1.62896	5.47585	5e-05	0.000113329	yes
300	FBgn0039303	CG11857	8.9942	27.8113	3.09214	1.6286	19.2523	5e-05	0.000113329	yes
301	FBgn0264855	AP-2alpha	3.99708	12.3382	3.0868	1.62611	15.3946	5e-05	0.000113329	yes
302	FBgn0036187	RIOK1	5.06677	15.6391	3.0866	1.62602	14.3509	5e-05	0.000113329	yes
303	FBgn0034542	Fem-1	8.3516	25.7486	3.08307	1.62437	16.3056	5e-05	0.000113329	yes
304	FBgn0028426	JhI-1	2.17883	6.71732	3.08299	1.62433	10.9348	5e-05	0.000113329	yes
305	FBgn0037134	CG7407	7.76529	23.9278	3.08138	1.62357	12.6354	5e-05	0.000113329	yes
306	FBgn0029518	CG13376	0.518549	1.5961	3.07801	1.622	1.32104	0.02995	0.0498456	yes
307	FBgn0010263	Rbp9	6.14433	18.8969	3.0755	1.62082	4.71654	5e-05	0.000113329	yes
308	FBgn0086532	Spt-I	11.4457	35.1798	3.07363	1.61994	4.18381	5e-05	0.000113329	yes
309	FBgn0038532	CG14322	0.762	2.34106	3.07226	1.6193	3.66566	5e-05	0.000113329	yes
310	FBgn0010317	CycJ	4.77898	14.6747	3.07068	1.61856	5.21591	5e-05	0.000113329	yes
311	FBgn0038889	Fancm	0.97703	2.99825	3.06874	1.61764	11.1524	5e-05	0.000113329	yes
312	FBgn0032910	CG9265	5.01822	15.3853	3.06589	1.6163	5.9035	5e-05	0.000113329	yes
313	FBgn0027495	Smyd4-4	4.48813	13.758	3.06542	1.61608	11.0922	5e-05	0.000113329	yes
314	FBgn0003169	put	3.78262	11.5922	3.0646	1.61569	7.39029	5e-05	0.000113329	yes
315	FBgn0023416	Ac3	0.35008	1.07266	3.06404	1.61543	5.30468	5e-05	0.000113329	yes
316	FBgn0261458	capt	25.1974	77.1513	3.06188	1.61442	12.5452	5e-05	0.000113329	yes
317	FBgn0263112	Mitf	2.69992	8.25881	3.05891	1.61302	10.0236	5e-05	0.000113329	yes
318	FBgn0003655	swa	30.9834	94.6228	3.05398	1.61069	28.0024	5e-05	0.000113329	yes
319	FBgn0028978	trbl	8.10905	24.7563	3.05292	1.61019	18.0971	5e-05	0.000113329	yes
320	FBgn0036906	CG14102	1.00303	3.05533	3.0461	1.60697	3.03214	5e-05	0.000113329	yes
321	FBgn0000283	Cp190	10.9487	33.3003	3.04148	1.60478	19.3615	5e-05	0.000113329	yes
322	FBgn0051875	CG31875	6.54281	19.8873	3.03957	1.60386	7.66854	5e-05	0.000113329	yes
323	FBgn0032635	CG15141	10.0896	30.6676	3.03953	1.60384	11.5607	5e-05	0.000113329	yes
324	FBgn0032961	CG1416	10.8007	32.8055	3.03735	1.60281	16.6368	5e-05	0.000113329	yes
325	FBgn0029936	CG4617	3.79731	11.5295	3.03623	1.60228	9.98003	5e-05	0.000113329	yes
326	FBgn0038772	mdlc	9.56071	28.9956	3.03279	1.60065	3.05654	5e-05	0.000113329	yes
327	FBgn0001612	Grip91	3.20418	9.71589	3.03225	1.60039	2.0746	5e-05	0.000113329	yes
328	FBgn0050344	CG30344	4.52736	13.7247	3.0315	1.60004	11.3394	5e-05	0.000113329	yes
329	FBgn0033153	Gadd45	8.55788	25.9268	3.02958	1.59912	16.8687	5e-05	0.000113329	yes
330	FBgn0086350	tef	2.77419	8.40126	3.02837	1.59854	10.5078	5e-05	0.000113329	yes
331	FBgn0035702	CG10147	0.511892	1.5496	3.0272	1.59799	4.15999	5e-05	0.000113329	yes
332	FBgn0259233	CG42331	0.733719	2.21928	3.0247	1.59679	2.01209	0.00305	0.00592672	yes
333	FBgn0000147	aurA	12.9561	39.1827	3.02427	1.59659	12.4869	5e-05	0.000113329	yes
334	FBgn0036847	CG11577	2.64735	7.9889	3.0177	1.59345	10.0626	5e-05	0.000113329	yes
335	FBgn0243513	cnir	3.96514	11.9641	3.01732	1.59326	7.24062	5e-05	0.000113329	yes
336	FBgn0038674	CG14285	9.15931	27.6089	3.0143	1.59182	1.84124	0.00455	0.0086632	yes
337	FBgn0033890	Ctf4	7.28688	21.9426	3.01125	1.59036	14.4314	5e-05	0.000113329	yes
338	FBgn0033491	CG18011	0.618096	1.85626	3.00319	1.5865	1.95869	0.001	0.00206336	yes
339	FBgn0034618	CG9485	2.00799	6.01001	2.99305	1.58161	4.09498	5e-05	0.000113329	yes
340	FBgn0033212	LRR	4.03213	12.0642	2.99202	1.58112	10.1214	5e-05	0.000113329	yes
341	FBgn0003209	raw	3.78833	11.3244	2.98929	1.5798	14.2657	5e-05	0.000113329	yes
342	FBgn0000615	exu	54.2489	162.145	2.98891	1.57962	2.99574	5e-05	0.000113329	yes
343	FBgn0037850	CG14695	3.83015	11.4372	2.9861	1.57826	3.06381	0.00015	0.000329675	yes
344	FBgn0051678	CG31678	2.84484	8.48781	2.98358	1.57704	7.73577	5e-05	0.000113329	yes
345	FBgn0033134	Tsp42El	14.7362	43.9214	2.98051	1.57556	14.2631	5e-05	0.000113329	yes
346	FBgn0030808	RhoGAP15B	1.56673	4.66633	2.97839	1.57454	3.88163	5e-05	0.000113329	yes
347	FBgn0039449	CG6425	3.39647	10.113	2.9775	1.5741	11.916	5e-05	0.000113329	yes
348	FBgn0026738	CG7857	7.5623	22.5167	2.97749	1.5741	10.1538	5e-05	0.000113329	yes
349	FBgn0004889	tws	9.42654	28.0308	2.9736	1.57221	8.01802	5e-05	0.000113329	yes
350	FBgn0033980	Cyp6a20	2.26182	6.71551	2.96907	1.57002	9.22029	5e-05	0.000113329	yes
351	FBgn0032390	dgt2	16.1693	47.9593	2.96607	1.56855	8.61953	5e-05	0.000113329	yes
352	FBgn0028894	GMF	4.02646	11.9207	2.96059	1.56588	4.06061	5e-05	0.000113329	yes
353	FBgn0038206	twf	14.7763	43.723	2.959	1.56511	5.50315	5e-05	0.000113329	yes
354	FBgn0052451	SPoCk	3.42029	10.1041	2.95416	1.56276	21.3555	5e-05	0.000113329	yes
355	FBgn0031250	Ent1	2.10203	6.18863	2.94412	1.55783	2.12291	0.00515	0.0097402	yes
356	FBgn0030859	CG12990	0.983597	2.89484	2.94312	1.55734	1.96984	0.00415	0.00793726	yes
357	FBgn0000047	Act88F	32.2977	94.9977	2.94131	1.55646	19.2116	5e-05	0.000113329	yes
358	FBgn0038476	kuk	49.1012	144.135	2.93547	1.55359	42.5372	5e-05	0.000113329	yes
359	FBgn0010431	mtrm	22.54	66.0425	2.93001	1.55091	11.034	5e-05	0.000113329	yes
360	FBgn0003159	CG2841	3.68742	10.8029	2.92966	1.55074	19.4421	5e-05	0.000113329	yes
361	FBgn0000662	fl(2)d	6.56441	19.1529	2.91769	1.54483	18.1319	5e-05	0.000113329	yes
362	FBgn0034403	CG18190	17.3079	50.4059	2.91231	1.54216	16.0856	5e-05	0.000113329	yes
363	FBgn0004872	piwi	6.16147	17.9177	2.90802	1.54003	7.85322	5e-05	0.000113329	yes
364	FBgn0036316	CG10960	9.79136	28.4644	2.90709	1.53958	19.9593	5e-05	0.000113329	yes
365	FBgn0030507	CG11164	25.1323	72.9373	2.90213	1.53711	7.61112	5e-05	0.000113329	yes
366	FBgn0052365	CG32365	7.00462	20.3194	2.90086	1.53648	15.8233	5e-05	0.000113329	yes
367	FBgn0038765	CG4424	3.57845	10.3787	2.90033	1.53622	7.97026	5e-05	0.000113329	yes
368	FBgn0042185	CG18769	7.39636	21.4212	2.89618	1.53415	11.4298	5e-05	0.000113329	yes
369	FBgn0041150	hoe1	7.77178	22.4953	2.89448	1.53331	10.9304	5e-05	0.000113329	yes
370	FBgn0033653	CG13192	9.68981	28.037	2.89345	1.53279	11.3708	5e-05	0.000113329	yes
371	FBgn0000239	bur	6.43402	18.6005	2.89096	1.53155	21.8484	5e-05	0.000113329	yes
372	FBgn0037234	CG9795	2.10078	6.07058	2.88968	1.53091	11.5465	5e-05	0.000113329	yes
373	FBgn0040259	Ugt86Da	2.43444	7.03469	2.88965	1.5309	7.6882	5e-05	0.000113329	yes
374	FBgn0022699	D19B	4.22929	12.1966	2.88384	1.52799	10.5201	5e-05	0.000113329	yes
375	FBgn0000212	brm	9.10982	26.2433	2.88077	1.52645	3.19296	5e-05	0.000113329	yes
376	FBgn0259749	mmy	22.8919	65.8794	2.87785	1.52499	19.765	5e-05	0.000113329	yes
377	FBgn0030391	Rab40	7.29958	20.9783	2.87391	1.52301	23.8246	5e-05	0.000113329	yes
378	FBgn0036104	CG6418	4.83819	13.9011	2.8732	1.52266	4.79147	5e-05	0.000113329	yes
379	FBgn0001222	Hsf	8.01659	23.0236	2.87199	1.52205	18.9527	5e-05	0.000113329	yes
380	FBgn0011828	Pxn	5.62291	16.1474	2.87172	1.52192	4.96736	5e-05	0.000113329	yes
381	FBgn0027532	CG7139	3.65109	10.4829	2.87117	1.52164	15.8383	5e-05	0.000113329	yes
382	FBgn0027932	Akap200	33.1166	95.0567	2.87036	1.52123	22.2818	5e-05	0.000113329	yes
383	FBgn0260741	CG3281	3.06534	8.79038	2.86767	1.51988	9.1206	5e-05	0.000113329	yes
384	FBgn0010044	GstD8	0.714463	2.04336	2.85999	1.51601	2.42453	0.0094	0.0171431	yes
385	FBgn0031159	CG11566	0.269303	0.767629	2.85043	1.51118	1.55814	0.00975	0.0177451	yes
386	FBgn0030959	CG6961	7.70236	21.9532	2.85019	1.51106	13.5695	5e-05	0.000113329	yes
387	FBgn0034098	krimp	7.38767	21.034	2.84718	1.50953	18.1547	5e-05	0.000113329	yes
388	FBgn0037472	CG10098	10.1231	28.7909	2.84408	1.50795	4.78122	5e-05	0.000113329	yes
389	FBgn0010812	unc-45	6.98693	19.8623	2.84278	1.5073	11.0278	5e-05	0.000113329	yes
390	FBgn0033677	CG8321	19.2162	54.5394	2.8382	1.50497	5.3347	5e-05	0.000113329	yes
391	FBgn0039958	CG12567	3.25244	9.22854	2.83742	1.50458	15.5188	5e-05	0.000113329	yes
392	FBgn0040020	MED21	5.9202	16.7956	2.837	1.50437	3.02574	5e-05	0.000113329	yes
393	FBgn0030963	CG7101	6.49334	18.388	2.83182	1.50173	9.7346	5e-05	0.000113329	yes
394	FBgn0016794	dos	7.55233	21.3826	2.83126	1.50144	16.2862	5e-05	0.000113329	yes
395	FBgn0032178	Spn31A	0.503941	1.42575	2.8292	1.5004	2.98049	5e-05	0.000113329	yes
396	FBgn0003218	rdgB	7.70991	21.803	2.82792	1.49974	8.8429	5e-05	0.000113329	yes
397	FBgn0039623	CG1951	2.15677	6.09839	2.82756	1.49956	8.95358	5e-05	0.000113329	yes
398	FBgn0034788	CG13532	0.362679	1.02483	2.82572	1.49862	4.19269	5e-05	0.000113329	yes
399	FBgn0040298	Myt1	8.87042	25.0632	2.82548	1.49849	13.0146	5e-05	0.000113329	yes
400	FBgn0038295	Gyc88E	0.140745	0.397507	2.82431	1.4979	2.37896	0.00035	0.000750309	yes
401	FBgn0026147	CG16833	3.58601	10.1258	2.8237	1.49758	5.0939	5e-05	0.000113329	yes
402	FBgn0025682	scf	27.1063	76.5299	2.82333	1.4974	20.3332	5e-05	0.000113329	yes
403	FBgn0030955	CG6891	52.2706	147.557	2.82294	1.4972	19.7912	5e-05	0.000113329	yes
404	FBgn0263278	Fic	8.4221	23.7541	2.82045	1.49593	13.5692	5e-05	0.000113329	yes
405	FBgn0033784	SCCRO3	5.19535	14.6525	2.82031	1.49585	13.6883	5e-05	0.000113329	yes
406	FBgn0033128	Tsp42Eg	6.35632	17.9042	2.81676	1.49404	9.98883	5e-05	0.000113329	yes
407	FBgn0000246	c(3)G	1.24039	3.49104	2.81447	1.49286	12.5613	5e-05	0.000113329	yes
408	FBgn0039747	AdoR	2.71578	7.63275	2.81052	1.49084	11.3623	5e-05	0.000113329	yes
409	FBgn0015805	HDAC1	22.8809	64.2843	2.80952	1.49032	23.784	5e-05	0.000113329	yes
410	FBgn0014179	gcm	0.117072	0.32882	2.8087	1.4899	0.999755	0.0111	0.020026	yes
411	FBgn0025740	PlexB	0.297729	0.835671	2.80682	1.48894	7.64374	5e-05	0.000113329	yes
412	FBgn0051849	CG31849	1.7399	4.88185	2.80582	1.48843	3.96646	5e-05	0.000113329	yes
413	FBgn0058006	CG40006	0.737477	2.06708	2.80291	1.48692	7.27174	5e-05	0.000113329	yes
414	FBgn0015520	nonA-l	1.84694	5.17185	2.80023	1.48554	9.96306	5e-05	0.000113329	yes
415	FBgn0032481	CG16972	2.43698	6.82056	2.79878	1.48479	5.09661	5e-05	0.000113329	yes
416	FBgn0023512	eIF2B-epsilon	5.12159	14.3196	2.79593	1.48333	2.83227	5e-05	0.000113329	yes
417	FBgn0051457	CG31457	12.3695	34.5693	2.79472	1.4827	13.0936	5e-05	0.000113329	yes
418	FBgn0030803	CG4880	7.56483	21.1358	2.79396	1.48231	10.101	5e-05	0.000113329	yes
419	FBgn0031643	CG3008	16.595	46.3252	2.79152	1.48105	22.7957	5e-05	0.000113329	yes
420	FBgn0034179	CG6805	4.23201	11.7846	2.78463	1.47749	10.4572	5e-05	0.000113329	yes
421	FBgn0016641	PTP-ER	2.57538	7.15435	2.77798	1.47404	13.9315	5e-05	0.000113329	yes
422	FBgn0003390	shf	0.302781	0.840312	2.77531	1.47265	1.83566	0.0068	0.0126532	yes
423	FBgn0051360	CG31360	3.42104	9.48161	2.77156	1.4707	3.10466	5e-05	0.000113329	yes
424	FBgn0260464	CG9288	7.09848	19.6649	2.7703	1.47004	11.5954	5e-05	0.000113329	yes
425	FBgn0030628	CG9114	6.28759	17.4153	2.76979	1.46978	5.2577	5e-05	0.000113329	yes
426	FBgn0032730	CG10431	0.329571	0.912423	2.76852	1.46911	3.0185	5e-05	0.000113329	yes
427	FBgn0262169	magu	1.71681	4.75247	2.7682	1.46895	1.92133	0.02115	0.0363808	yes
428	FBgn0027514	CG1024	2.33955	6.47434	2.76734	1.4685	8.44812	5e-05	0.000113329	yes
429	FBgn0032231	CG5056	13.3566	36.9066	2.76317	1.46632	16.3124	5e-05	0.000113329	yes
430	FBgn0026238	gus	27.5558	76.0681	2.76051	1.46494	9.71764	5e-05	0.000113329	yes
431	FBgn0034183	SmydA-6	0.241155	0.663943	2.75318	1.4611	2.48267	0.0015	0.00301406	yes
432	FBgn0011648	Mad	3.95361	10.8816	2.75232	1.46064	9.33381	5e-05	0.000113329	yes
433	FBgn0036302	sowah	2.69817	7.42195	2.75073	1.45982	8.04225	5e-05	0.000113329	yes
434	FBgn0015402	ksr	2.17265	5.96826	2.747	1.45786	5.13683	5e-05	0.000113329	yes
435	FBgn0019960	Mitofilin	17.5123	48.0769	2.74532	1.45697	23.0476	5e-05	0.000113329	yes
436	FBgn0002431	hyd	4.63475	12.7219	2.74489	1.45676	9.76442	5e-05	0.000113329	yes
437	FBgn0031284	CG3876	4.2801	11.7374	2.74232	1.4554	2.0714	0.01505	0.0265883	yes
438	FBgn0033072	CG17994	0.347218	0.951808	2.74124	1.45483	2.93979	0.00125	0.0025549	yes
439	FBgn0033549	mms4	12.3564	33.8695	2.74105	1.45473	6.26775	5e-05	0.000113329	yes
440	FBgn0050021	metro	1.32625	3.63479	2.74065	1.45452	3.17435	5e-05	0.000113329	yes
441	FBgn0004101	bs	5.45803	14.9448	2.73813	1.45319	10.0892	5e-05	0.000113329	yes
442	FBgn0039273	shams	5.4239	14.8439	2.73676	1.45247	12.0206	5e-05	0.000113329	yes
443	FBgn0001965	Sos	4.30523	11.776	2.73528	1.45169	15.9519	5e-05	0.000113329	yes
444	FBgn0038928	Fadd	5.99477	16.3918	2.73435	1.4512	4.45428	5e-05	0.000113329	yes
445	FBgn0260771	Larp7	9.42824	25.7535	2.73153	1.44971	12.9821	5e-05	0.000113329	yes
446	FBgn0032018	CG7806	2.83829	7.74492	2.72873	1.44823	11.7145	5e-05	0.000113329	yes
447	FBgn0038072	CG6225	0.410092	1.11891	2.72844	1.44807	3.60688	5e-05	0.000113329	yes
448	FBgn0260748	CG5004	5.07857	13.8554	2.72821	1.44795	12.0378	5e-05	0.000113329	yes
449	FBgn0010389	htl	0.216575	0.589274	2.72088	1.44407	3.18691	5e-05	0.000113329	yes
450	FBgn0028380	fal	5.07812	13.8157	2.72063	1.44394	8.69592	5e-05	0.000113329	yes
451	FBgn0030833	CG8915	2.20627	5.99149	2.71566	1.44131	2.64928	5e-05	0.000113329	yes
452	FBgn0032363	Dlg5	2.87506	7.80608	2.7151	1.44101	15.5506	5e-05	0.000113329	yes
453	FBgn0033693	CG13175	2.53333	6.87421	2.71351	1.44016	3.07556	5e-05	0.000113329	yes
454	FBgn0035146	CG13893	9.27869	25.1769	2.71341	1.44011	4.63399	5e-05	0.000113329	yes
455	FBgn0016034	mael	10.3086	27.9655	2.71283	1.4398	6.43835	5e-05	0.000113329	yes
456	FBgn0051139	CG31139	9.81547	26.6	2.71001	1.43829	9.35138	5e-05	0.000113329	yes
457	FBgn0036556	CG5830	13.9284	37.7035	2.70695	1.43667	47.1216	5e-05	0.000113329	yes
458	FBgn0259139	glo	23.5483	63.7298	2.70634	1.43635	22.0692	5e-05	0.000113329	yes
459	FBgn0085260	CG34231	1.40686	3.80742	2.70632	1.43634	2.37987	0.0007	0.0014653	yes
460	FBgn0024920	Ts	11.3064	30.5877	2.70534	1.43581	3.95126	5e-05	0.000113329	yes
461	FBgn0033127	Tsp42Ef	46.5362	125.761	2.70243	1.43426	24.9963	5e-05	0.000113329	yes
462	FBgn0034366	Atg7	2.44889	6.60104	2.69552	1.43057	2.78806	5e-05	0.000113329	yes
463	FBgn0001281	janB	56.2204	151.443	2.69374	1.42961	9.73183	5e-05	0.000113329	yes
464	FBgn0028717	Lnk	8.95505	24.1029	2.69154	1.42844	16.6464	5e-05	0.000113329	yes
465	FBgn0261671	tweek	1.64627	4.42549	2.68819	1.42664	3.11068	5e-05	0.000113329	yes
466	FBgn0034187	CG6967	3.44747	9.26689	2.68803	1.42655	3.11817	5e-05	0.000113329	yes
467	FBgn0020312	CG4050	6.21294	16.6854	2.68559	1.42524	14.6848	5e-05	0.000113329	yes
468	FBgn0040340	TRAM	18.6419	50.0444	2.68451	1.42466	3.52372	5e-05	0.000113329	yes
469	FBgn0010309	pigeon	6.81387	18.2787	2.68257	1.42362	13.8907	5e-05	0.000113329	yes
470	FBgn0037261	CG9775	20.3113	54.4788	2.68219	1.42341	19.9321	5e-05	0.000113329	yes
471	FBgn0050037	CG30037	1.79825	4.82253	2.68179	1.4232	6.30986	5e-05	0.000113329	yes
472	FBgn0025739	pon	6.72591	18.0357	2.68153	1.42305	15.5563	5e-05	0.000113329	yes
473	FBgn0032873	CG2614	6.06796	16.2637	2.68026	1.42237	6.06812	5e-05	0.000113329	yes
474	FBgn0037622	CG8202	2.51763	6.7414	2.67768	1.42098	9.64587	5e-05	0.000113329	yes
475	FBgn0001341	l(1)1Bi	3.64384	9.74701	2.67493	1.4195	5.42457	5e-05	0.000113329	yes
476	FBgn0052732	CG32732	9.50547	25.3635	2.66831	1.41593	14.4925	5e-05	0.000113329	yes
477	FBgn0032943	Tsp39D	1.40518	3.74691	2.6665	1.41495	13.0274	5e-05	0.000113329	yes
478	FBgn0034389	Mctp	1.39399	3.71198	2.66285	1.41297	6.61261	5e-05	0.000113329	yes
479	FBgn0050421	Usp15-31	3.15004	8.37245	2.65789	1.41028	16.7886	5e-05	0.000113329	yes
480	FBgn0017430	Nelf-E	5.71773	15.1665	2.65254	1.40737	7.11354	5e-05	0.000113329	yes
481	FBgn0001218	Hsc70-3	190.142	503.606	2.64858	1.40522	88.9055	5e-05	0.000113329	yes
482	FBgn0002878	mus101	2.68725	7.10708	2.64474	1.40312	12.5264	5e-05	0.000113329	yes
483	FBgn0284249	Adf1	5.93257	15.6675	2.64093	1.40105	8.04661	5e-05	0.000113329	yes
484	FBgn0053052	CG33052	8.47852	22.3856	2.64027	1.40068	12.837	5e-05	0.000113329	yes
485	FBgn0034583	CG10527	116.504	307.297	2.63765	1.39926	26.1294	5e-05	0.000113329	yes
486	FBgn0000346	comt	2.57018	6.77814	2.63722	1.39902	7.68404	5e-05	0.000113329	yes
487	FBgn0003963	ush	6.35739	16.7493	2.63462	1.3976	3.92876	5e-05	0.000113329	yes
488	FBgn0031018	CG12200	1.81651	4.77722	2.62989	1.39501	2.91663	5e-05	0.000113329	yes
489	FBgn0039065	Rad60	8.36348	21.9728	2.62723	1.39354	15.5754	5e-05	0.000113329	yes
490	FBgn0038296	CG6752	1.94091	5.08475	2.61978	1.38945	3.51078	5e-05	0.000113329	yes
491	FBgn0040079	pkaap	5.05126	13.2251	2.61818	1.38857	12.2184	5e-05	0.000113329	yes
492	FBgn0263118	tx	0.807695	2.11301	2.6161	1.38742	2.97077	5e-05	0.000113329	yes
493	FBgn0033713	CG8841	2.99309	7.83004	2.61604	1.38738	4.02472	5e-05	0.000113329	yes
494	FBgn0005386	ash1	5.22035	13.6476	2.61431	1.38643	24.9293	5e-05	0.000113329	yes
495	FBgn0022893	Df31	52.9428	138.301	2.61227	1.3853	24.4198	5e-05	0.000113329	yes
496	FBgn0262737	mub	3.83525	10.0029	2.60815	1.38303	8.32573	5e-05	0.000113329	yes
497	FBgn0263084	HP1Lcsd	1.45516	3.79226	2.60608	1.38188	2.25237	0.0097	0.0176616	yes
498	FBgn0031904	CG5149	6.50717	16.953	2.60528	1.38144	14.2934	5e-05	0.000113329	yes
499	FBgn0030500	Ndc80	6.4622	16.8345	2.60507	1.38133	12.0224	5e-05	0.000113329	yes
500	FBgn0027864	Ogg1	4.45749	11.6065	2.60382	1.38063	10.0105	5e-05	0.000113329	yes
501	FBgn0028523	CG5888	0.837714	2.18005	2.60238	1.37983	2.82705	5e-05	0.000113329	yes
502	FBgn0034839	CG13540	0.392661	1.02126	2.60087	1.37899	1.55559	0.01515	0.0267466	yes
503	FBgn0038012	CG10013	1.46491	3.80926	2.60034	1.3787	5.28262	5e-05	0.000113329	yes
504	FBgn0261983	l(2)gd1	3.80039	9.87614	2.59872	1.3778	6.07383	5e-05	0.000113329	yes
505	FBgn0039510	CG3339	0.0528203	0.137073	2.59508	1.37578	2.46624	0.00135	0.00274017	yes
506	FBgn0000524	dx	6.01271	15.6003	2.59455	1.37548	17.1189	5e-05	0.000113329	yes
507	FBgn0016036	mei-P22	1.07758	2.79482	2.59361	1.37496	3.85548	5e-05	0.000113329	yes
508	FBgn0031519	CG3326	2.59001	6.71644	2.59321	1.37474	3.25555	5e-05	0.000113329	yes
509	FBgn0034498	CG16868	5.64398	14.6122	2.58899	1.37239	17.2282	5e-05	0.000113329	yes
510	FBgn0029659	CG16782	0.886824	2.29425	2.58704	1.3713	2.25296	0.0007	0.0014653	yes
511	FBgn0003139	PpV	7.55266	19.538	2.5869	1.37122	14.5017	5e-05	0.000113329	yes
512	FBgn0001986	Mtr4	4.38843	11.3486	2.58603	1.37073	11.6583	5e-05	0.000113329	yes
513	FBgn0036317	CG10948	3.11738	8.06077	2.58575	1.37058	12.29	5e-05	0.000113329	yes
514	FBgn0014007	Ptp69D	1.32718	3.43079	2.58502	1.37018	13.1812	5e-05	0.000113329	yes
515	FBgn0030794	CG13005	2.68645	6.94315	2.58451	1.36989	8.98416	5e-05	0.000113329	yes
516	FBgn0032362	spz4	0.273572	0.706792	2.58357	1.36937	1.70539	0.02395	0.0405646	yes
517	FBgn0265767	zyd	3.97173	10.2534	2.5816	1.36826	9.0206	5e-05	0.000113329	yes
518	FBgn0035769	CTCF	8.93442	23.052	2.58013	1.36745	11.4951	5e-05	0.000113329	yes
519	FBgn0027949	msb1l	21.4839	55.4212	2.57966	1.36718	14.0618	5e-05	0.000113329	yes
520	FBgn0010038	GstD2	250.61	645.999	2.57771	1.36609	34.3553	5e-05	0.000113329	yes
521	FBgn0000394	cv	6.89377	17.7592	2.57612	1.3652	4.60591	5e-05	0.000113329	yes
522	FBgn0003598	Su(var)3-7	6.11037	15.7358	2.57526	1.36471	4.52334	5e-05	0.000113329	yes
523	FBgn0051156	CG31156	1.367	3.51724	2.57296	1.36343	4.18256	5e-05	0.000113329	yes
524	FBgn0037071	CG7632	14.3437	36.8438	2.56864	1.36101	3.42812	5e-05	0.000113329	yes
525	FBgn0004362	HmgD	68.0014	174.638	2.56815	1.36073	11.5127	5e-05	0.000113329	yes
526	FBgn0086694	Bre1	5.82136	14.9026	2.55999	1.35613	17.5959	5e-05	0.000113329	yes
527	FBgn0086708	stv	15.0376	38.4426	2.55643	1.35413	32.9119	5e-05	0.000113329	yes
528	FBgn0034976	CG4049	2.48237	6.3438	2.55554	1.35363	15.9709	5e-05	0.000113329	yes
529	FBgn0264560	garz	3.16472	8.0857	2.55495	1.35329	14.6027	5e-05	0.000113329	yes
530	FBgn0039972	CG17018	6.1879	15.7995	2.55329	1.35235	24.3008	5e-05	0.000113329	yes
531	FBgn0017551	Rca1	11.8869	30.3445	2.55277	1.35206	12.6395	5e-05	0.000113329	yes
532	FBgn0025388	CG12179	2.00523	5.117	2.55183	1.35153	12.2132	5e-05	0.000113329	yes
533	FBgn0020513	ade5	26.7832	68.3418	2.55167	1.35144	19.2733	5e-05	0.000113329	yes
534	FBgn0039415	CG6142	0.491934	1.25467	2.55048	1.35077	2.99031	5e-05	0.000113329	yes
535	FBgn0001981	esg	0.112889	0.287877	2.55009	1.35054	2.00796	0.0163	0.0286205	yes
536	FBgn0051898	CG31898	5.11292	13.0344	2.54931	1.35011	4.73405	5e-05	0.000113329	yes
537	FBgn0038391	GATAe	0.523635	1.33488	2.54926	1.35007	3.08022	5e-05	0.000113329	yes
538	FBgn0035969	CG4476	16.1979	41.2797	2.54846	1.34962	19.4275	5e-05	0.000113329	yes
539	FBgn0033260	Cul4	3.81525	9.72099	2.54793	1.34932	3.70948	5e-05	0.000113329	yes
540	FBgn0010406	RNaseX25	5.35867	13.6457	2.54647	1.3485	7.878	5e-05	0.000113329	yes
541	FBgn0014269	prod	12.6332	32.1568	2.54542	1.3479	13.899	5e-05	0.000113329	yes
542	FBgn0025866	CalpB	2.51788	6.40888	2.54535	1.34786	8.27812	5e-05	0.000113329	yes
543	FBgn0010382	CycE	9.37854	23.8578	2.54387	1.34703	24.8605	5e-05	0.000113329	yes
544	FBgn0003292	rt	3.50632	8.91678	2.54306	1.34657	12.5868	5e-05	0.000113329	yes
545	FBgn0283440	solo	47.9144	121.845	2.54297	1.34651	5.25474	5e-05	0.000113329	yes
546	FBgn0039492	CG6051	6.51047	16.5541	2.54269	1.34636	19.968	5e-05	0.000113329	yes
547	FBgn0036331	CG14117	1.57409	4.00122	2.54193	1.34592	2.61697	0.00015	0.000329675	yes
548	FBgn0052195	CG32195	6.77503	17.2209	2.54182	1.34586	9.6983	5e-05	0.000113329	yes
549	FBgn0037746	CG8478	9.00471	22.8764	2.54049	1.34511	3.98601	5e-05	0.000113329	yes
550	FBgn0011202	dia	6.65091	16.8791	2.53786	1.34361	6.36779	5e-05	0.000113329	yes
551	FBgn0025631	moody	6.69276	16.9742	2.5362	1.34267	4.03978	5e-05	0.000113329	yes
552	FBgn0051342	CG31342	7.18666	18.2211	2.53541	1.34222	16.2274	5e-05	0.000113329	yes
553	FBgn0035091	CG3829	4.27886	10.8466	2.53493	1.34195	6.33889	5e-05	0.000113329	yes
554	FBgn0032170	CG4658	6.16764	15.6083	2.53068	1.33952	2.69334	0.0001	0.0002223	yes
555	FBgn0263855	BubR1	3.43493	8.69164	2.53037	1.33935	15.4723	5e-05	0.000113329	yes
556	FBgn0037482	CG10055	3.95212	9.98907	2.52752	1.33773	12.6839	5e-05	0.000113329	yes
557	FBgn0027574	CG5815	5.73533	14.4933	2.52702	1.33744	15.5525	5e-05	0.000113329	yes
558	FBgn0262473	Tl	7.25995	18.3413	2.52637	1.33707	25.5449	5e-05	0.000113329	yes
559	FBgn0011737	Wee1	7.57602	19.1376	2.52608	1.33689	8.00461	5e-05	0.000113329	yes
560	FBgn0051612	CG31612	0.367625	0.926576	2.52044	1.33368	4.56972	5e-05	0.000113329	yes
561	FBgn0037717	CG8301	2.41562	6.08282	2.51812	1.33235	8.35614	5e-05	0.000113329	yes
562	FBgn0033474	CG1407	1.96639	4.95099	2.51781	1.33217	2.00435	0.0163	0.0286205	yes
563	FBgn0035040	CG4741	13.0651	32.8857	2.51706	1.33175	5.43576	5e-05	0.000113329	yes
564	FBgn0035111	CG16940	5.3845	13.5525	2.51695	1.33167	16.3288	5e-05	0.000113329	yes
565	FBgn0037670	Ibf1	2.68117	6.74836	2.51695	1.33167	6.80516	5e-05	0.000113329	yes
566	FBgn0032876	Cen	8.19564	20.6266	2.51678	1.33158	8.83276	5e-05	0.000113329	yes
567	FBgn0032935	Atg18b	1.28798	3.24002	2.51558	1.33089	6.33159	5e-05	0.000113329	yes
568	FBgn0024245	dnt	3.02925	7.61164	2.51271	1.32925	9.1644	5e-05	0.000113329	yes
569	FBgn0037117	CG11248	2.628	6.60143	2.51196	1.32881	11.0037	5e-05	0.000113329	yes
570	FBgn0038727	CG7432	1.31705	3.30817	2.5118	1.32872	8.13191	5e-05	0.000113329	yes
571	FBgn0024555	flfl	4.6905	11.7808	2.51163	1.32863	5.11423	5e-05	0.000113329	yes
572	FBgn0031836	CG11050	10.1924	25.5946	2.51115	1.32835	16.5027	5e-05	0.000113329	yes
573	FBgn0034442	CG11257	1.38465	3.47662	2.51083	1.32816	3.0252	5e-05	0.000113329	yes
574	FBgn0035370	Non2	66.5867	167.175	2.51064	1.32805	32.8232	5e-05	0.000113329	yes
575	FBgn0004598	Fur2	8.31574	20.8746	2.51025	1.32783	22.6633	5e-05	0.000113329	yes
576	FBgn0000405	CycB	265.885	667.152	2.50918	1.32721	67.1264	5e-05	0.000113329	yes
577	FBgn0024332	Mcm3	15.101	37.8801	2.50845	1.3268	6.25229	5e-05	0.000113329	yes
578	FBgn0262732	mbf1	32.4584	81.3798	2.5072	1.32608	10.7508	5e-05	0.000113329	yes
579	FBgn0036199	Bmcp	8.30308	20.815	2.5069	1.32591	13.1599	5e-05	0.000113329	yes
580	FBgn0035902	CG6683	5.5057	13.7771	2.50233	1.32328	3.03043	0.00015	0.000329675	yes
581	FBgn0013995	Calx	3.92318	9.81642	2.50216	1.32317	4.52674	5e-05	0.000113329	yes
582	FBgn0052350	Vps11	0.986515	2.4681	2.50184	1.32299	11.0586	5e-05	0.000113329	yes
583	FBgn0063670	CG40228	18.888	47.2406	2.50109	1.32256	4.98026	5e-05	0.000113329	yes
584	FBgn0039754	CG9747	4.43178	11.0842	2.50107	1.32255	8.60433	5e-05	0.000113329	yes
585	FBgn0051216	Naam	4.58227	11.4574	2.50038	1.32215	10.3041	5e-05	0.000113329	yes
586	FBgn0010398	Lrr47	2.13476	5.337	2.50005	1.32196	5.61245	5e-05	0.000113329	yes
587	FBgn0002609	E(spl)m3-HLH	1.16228	2.90534	2.49969	1.32175	4.24894	5e-05	0.000113329	yes
588	FBgn0266580	Gp210	2.73942	6.84586	2.49902	1.32136	14.484	5e-05	0.000113329	yes
589	FBgn0003969	vap	3.45734	8.63447	2.49743	1.32044	8.43425	5e-05	0.000113329	yes
590	FBgn0032681	CG10283	0.679065	1.68832	2.48624	1.31397	2.78996	5e-05	0.000113329	yes
591	FBgn0035025	uri	5.61693	13.9578	2.48495	1.31322	8.0123	5e-05	0.000113329	yes
592	FBgn0013308	Odc2	0.275713	0.684302	2.48194	1.31147	1.6803	0.01235	0.0221194	yes
593	FBgn0261279	lqfR	8.48911	21.0453	2.47909	1.30981	14.0867	5e-05	0.000113329	yes
594	FBgn0039764	CG15535	2.83912	7.03709	2.47862	1.30953	6.28557	5e-05	0.000113329	yes
595	FBgn0036942	CG7328	2.65112	6.56883	2.47776	1.30903	7.97126	5e-05	0.000113329	yes
596	FBgn0004797	mdy	3.78854	9.37804	2.47537	1.30765	5.78624	5e-05	0.000113329	yes
597	FBgn0011774	Irbp	14.6866	36.345	2.4747	1.30726	15.5679	5e-05	0.000113329	yes
598	FBgn0032751	CG17343	16.3157	40.3714	2.47439	1.30707	5.62731	5e-05	0.000113329	yes
599	FBgn0019990	Gcn2	2.13548	5.28364	2.47422	1.30697	4.1924	5e-05	0.000113329	yes
600	FBgn0011335	l(3)j2D3	5.8855	14.5523	2.47257	1.30601	12.1582	5e-05	0.000113329	yes
601	FBgn0050467	CG30467	12.6008	31.1511	2.47215	1.30577	5.44394	5e-05	0.000113329	yes
602	FBgn0015615	SMC3	8.09484	20.0057	2.47141	1.30533	20.5598	5e-05	0.000113329	yes
603	FBgn0026263	bip1	14.2204	35.1382	2.47097	1.30508	14.8887	5e-05	0.000113329	yes
604	FBgn0250816	AGO3	2.75111	6.79427	2.46965	1.30431	16.1814	5e-05	0.000113329	yes
605	FBgn0031270	CG13689	7.17278	17.6918	2.46652	1.30247	3.2345	5e-05	0.000113329	yes
606	FBgn0031868	Rat1	5.52624	13.6171	2.46408	1.30105	6.6593	5e-05	0.000113329	yes
607	FBgn0000228	Bsg25D	6.75786	16.6479	2.46349	1.3007	16.7037	5e-05	0.000113329	yes
608	FBgn0041184	Socs36E	7.74224	19.0657	2.46256	1.30016	16.8565	5e-05	0.000113329	yes
609	FBgn0010315	CycD	11.3523	27.9501	2.46206	1.29987	18.424	5e-05	0.000113329	yes
610	FBgn0038828	CG17270	3.11663	7.67017	2.46105	1.29927	5.87728	5e-05	0.000113329	yes
611	FBgn0050046	CG30046	0.72394	1.78112	2.46031	1.29885	2.98623	5e-05	0.000113329	yes
612	FBgn0029713	CG11436	4.14241	10.189	2.45968	1.29846	4.44401	5e-05	0.000113329	yes
613	FBgn0037465	CG1105	6.75742	16.6038	2.45712	1.29697	8.5935	5e-05	0.000113329	yes
614	FBgn0032688	CG15160	2.74273	6.73867	2.45692	1.29685	6.74431	5e-05	0.000113329	yes
615	FBgn0011747	Ank	2.7146	6.668	2.45635	1.29651	17.2487	5e-05	0.000113329	yes
616	FBgn0037980	DCAF12	7.38608	18.1424	2.4563	1.29649	6.06635	5e-05	0.000113329	yes
617	FBgn0039234	nct	4.51068	11.0769	2.45571	1.29614	5.95429	5e-05	0.000113329	yes
618	FBgn0015038	Cyp9b1	1.12584	2.76374	2.45482	1.29562	1.51083	0.02875	0.0480071	yes
619	FBgn0039094	CG10184	302.794	743.115	2.45419	1.29525	51.2222	5e-05	0.000113329	yes
620	FBgn0262167	ana1	2.47359	6.07065	2.45419	1.29524	11.2925	5e-05	0.000113329	yes
621	FBgn0015546	spel1	3.0452	7.46938	2.45284	1.29445	7.61116	5e-05	0.000113329	yes
622	FBgn0260004	Snmp1	0.88516	2.16908	2.45049	1.29307	1.66403	0.02925	0.0487775	yes
623	FBgn0250850	rig	5.75591	14.0883	2.44762	1.29138	13.9822	5e-05	0.000113329	yes
624	FBgn0026761	Trap1	8.93242	21.8538	2.44657	1.29076	12.779	5e-05	0.000113329	yes
625	FBgn0036007	path	13.3689	32.6969	2.44574	1.29027	28.3916	5e-05	0.000113329	yes
626	FBgn0000611	exd	3.28026	8.01485	2.44336	1.28886	10.101	5e-05	0.000113329	yes
627	FBgn0023081	gek	1.69234	4.12228	2.43585	1.28442	9.81375	5e-05	0.000113329	yes
628	FBgn0027066	Eb1	9.716	23.6529	2.43443	1.28358	2.13812	5e-05	0.000113329	yes
629	FBgn0037759	CG8526	3.71076	9.03142	2.43385	1.28324	7.43658	5e-05	0.000113329	yes
630	FBgn0036282	Smyd4-2	0.653806	1.59067	2.43294	1.2827	3.45574	5e-05	0.000113329	yes
631	FBgn0266347	nAChRalpha4	3.55257	8.63581	2.43086	1.28147	3.36595	0.00015	0.000329675	yes
632	FBgn0036732	Oatp74D	0.983891	2.38957	2.42869	1.28018	2.87287	0.0003	0.000646489	yes
633	FBgn0031871	Fgop2	13.7593	33.3677	2.4251	1.27805	6.85337	5e-05	0.000113329	yes
634	FBgn0010226	GstS1	24.1832	58.6435	2.42497	1.27797	13.0037	5e-05	0.000113329	yes
635	FBgn0031115	CG11710	3.65116	8.85238	2.42454	1.27771	7.6181	5e-05	0.000113329	yes
636	FBgn0040236	c11.1	6.91507	16.7526	2.42262	1.27657	9.58883	5e-05	0.000113329	yes
637	FBgn0016080	xmas-1	5.05819	12.2496	2.42174	1.27604	11.3341	5e-05	0.000113329	yes
638	FBgn0051475	CG31475	0.214357	0.519091	2.42162	1.27597	2.51006	5e-05	0.000113329	yes
639	FBgn0015321	Ubc4	37.9979	92.0078	2.42139	1.27584	7.92783	5e-05	0.000113329	yes
640	FBgn0250732	gfzf	4.8782	11.8114	2.42126	1.27575	7.2572	5e-05	0.000113329	yes
641	FBgn0260397	Su(var)3-3	1.99783	4.82904	2.41714	1.2733	9.54737	5e-05	0.000113329	yes
642	FBgn0051249	CG31249	7.05711	17.0517	2.41624	1.27277	5.98047	5e-05	0.000113329	yes
643	FBgn0000667	Actn	14.423	34.8464	2.41603	1.27263	2.11191	5e-05	0.000113329	yes
644	FBgn0030706	CG8909	0.497269	1.19993	2.41304	1.27085	7.14999	5e-05	0.000113329	yes
645	FBgn0259680	Pkcdelta	0.478928	1.15477	2.41116	1.26972	3.65688	5e-05	0.000113329	yes
646	FBgn0031834	CG13766	1.41497	3.40768	2.40831	1.26802	2.10676	0.00125	0.0025549	yes
647	FBgn0038320	Sra-1	1.52953	3.68023	2.40612	1.26671	4.63568	5e-05	0.000113329	yes
648	FBgn0001180	hb	12.3181	29.6367	2.40595	1.26661	21.4445	5e-05	0.000113329	yes
649	FBgn0085327	CG34298	20.4759	49.2521	2.40537	1.26626	7.2276	5e-05	0.000113329	yes
650	FBgn0025628	CG4199	52.7548	126.864	2.40479	1.26591	3.53454	5e-05	0.000113329	yes
651	FBgn0039966	Rab21	17.9252	43.1021	2.40455	1.26577	11.7173	5e-05	0.000113329	yes
652	FBgn0036062	CG6685	3.91891	9.42265	2.40441	1.26568	3.22927	5e-05	0.000113329	yes
653	FBgn0032796	CG10188	4.624	11.106	2.40182	1.26413	16.1099	5e-05	0.000113329	yes
654	FBgn0031351	CG14352	10.6785	25.636	2.40071	1.26346	1.87812	0.0006	0.00126283	yes
655	FBgn0030466	CG15744	3.13495	7.52544	2.4005	1.26333	12.2183	5e-05	0.000113329	yes
656	FBgn0259818	CG42399	0.222758	0.534472	2.39934	1.26264	1.51824	0.01705	0.0298283	yes
657	FBgn0035510	Cpr64Aa	2.82704	6.78162	2.39884	1.26234	1.67369	0.00525	0.00991814	yes
658	FBgn0263601	mib1	9.34952	22.4199	2.39797	1.26181	2.81651	5e-05	0.000113329	yes
659	FBgn0039863	CG1815	5.19739	12.4499	2.39541	1.26028	18.924	5e-05	0.000113329	yes
660	FBgn0261532	cdm	6.47553	15.5099	2.39516	1.26012	6.47154	5e-05	0.000113329	yes
661	FBgn0040294	POSH	10.0529	24.0697	2.3943	1.25961	9.17203	5e-05	0.000113329	yes
662	FBgn0035101	p130CAS	3.97466	9.51382	2.39362	1.25919	6.97711	5e-05	0.000113329	yes
663	FBgn0029820	CG16721	9.54353	22.8092	2.39002	1.25702	8.65457	5e-05	0.000113329	yes
664	FBgn0031851	Aatf	7.16603	17.1239	2.38959	1.25676	12.2417	5e-05	0.000113329	yes
665	FBgn0051989	Cap-D3	1.81676	4.34072	2.38926	1.25656	1.57099	0.01145	0.0206079	yes
666	FBgn0030817	CG4991	29.3493	70.0601	2.38711	1.25527	23.0037	5e-05	0.000113329	yes
667	FBgn0063495	GstE5	10.3956	24.8122	2.3868	1.25507	6.90277	5e-05	0.000113329	yes
668	FBgn0036194	CG11652	13.6847	32.6446	2.38548	1.25428	12.9132	5e-05	0.000113329	yes
669	FBgn0036660	CG13025	3.93232	9.37504	2.3841	1.25344	8.6227	5e-05	0.000113329	yes
670	FBgn0003334	Scm	2.69271	6.41849	2.38365	1.25318	10.9627	5e-05	0.000113329	yes
671	FBgn0011692	pav	8.18838	19.5123	2.38293	1.25274	17.8944	5e-05	0.000113329	yes
672	FBgn0087021	Spc25	20.0343	47.6558	2.37871	1.25018	3.33707	5e-05	0.000113329	yes
673	FBgn0039507	mrt	7.09416	16.8704	2.37807	1.24979	5.62978	5e-05	0.000113329	yes
674	FBgn0035157	CG13894	0.409372	0.973122	2.37711	1.24921	2.67929	0.0002	0.000436332	yes
675	FBgn0061476	Zwilch	8.67082	20.6103	2.37697	1.24912	12.3755	5e-05	0.000113329	yes
676	FBgn0039130	CG5854	12.5596	29.8494	2.37662	1.24892	9.3428	5e-05	0.000113329	yes
677	FBgn0035689	CG7376	1.78599	4.24091	2.37454	1.24765	2.98829	5e-05	0.000113329	yes
678	FBgn0052226	Pex23	3.9147	9.29318	2.37392	1.24727	4.69019	5e-05	0.000113329	yes
679	FBgn0038316	CG6276	10.622	25.2055	2.37295	1.24669	9.96977	5e-05	0.000113329	yes
680	FBgn0036922	CG14182	5.63513	13.3629	2.37136	1.24571	3.44946	5e-05	0.000113329	yes
681	FBgn0052655	CG32655	0.179837	0.425647	2.36685	1.24297	1.44381	0.02305	0.0393009	yes
682	FBgn0023458	Rbcn-3A	3.3782	7.99289	2.36602	1.24246	15.2739	5e-05	0.000113329	yes
683	FBgn0027521	CG3679	9.84462	23.2849	2.36524	1.24199	4.0534	5e-05	0.000113329	yes
684	FBgn0086757	cbs	7.23809	17.103	2.36292	1.24057	15.0333	5e-05	0.000113329	yes
685	FBgn0036763	TrpRS-m	6.91132	16.3235	2.36185	1.23992	11.9492	5e-05	0.000113329	yes
686	FBgn0029825	CG12728	1.60956	3.8009	2.36145	1.23968	9.33385	5e-05	0.000113329	yes
687	FBgn0261456	hpo	4.04697	9.55002	2.3598	1.23866	7.4808	5e-05	0.000113329	yes
688	FBgn0013718	nuf	6.26077	14.766	2.3585	1.23786	11.9737	5e-05	0.000113329	yes
689	FBgn0050263	stum	0.732887	1.72818	2.35804	1.23759	2.38282	5e-05	0.000113329	yes
690	FBgn0037447	Neurochondrin	7.01501	16.5129	2.35394	1.23508	10.9675	5e-05	0.000113329	yes
691	FBgn0032224	Sps2	6.80136	15.9756	2.34888	1.23197	10.6789	5e-05	0.000113329	yes
692	FBgn0034300	CG5098	3.99491	9.38306	2.34875	1.2319	13.2129	5e-05	0.000113329	yes
693	FBgn0003068	per	3.17705	7.46085	2.34836	1.23165	7.92708	5e-05	0.000113329	yes
694	FBgn0040465	Dlip3	6.95087	16.3199	2.34789	1.23136	9.19016	5e-05	0.000113329	yes
695	FBgn0001169	H	3.63478	8.53389	2.34784	1.23134	3.82215	5e-05	0.000113329	yes
696	FBgn0036733	U4-U6-60K	10.8294	25.4219	2.34749	1.23112	12.6755	5e-05	0.000113329	yes
697	FBgn0263782	Hmgcr	5.54184	13.002	2.34615	1.23029	1.61782	0.0141	0.0250278	yes
698	FBgn0002775	msl-3	9.48264	22.2308	2.34437	1.2292	10.1468	5e-05	0.000113329	yes
699	FBgn0052712	CG32712	1.29881	3.04259	2.3426	1.22811	2.22084	0.01955	0.0338403	yes
700	FBgn0265988	mv	1.40973	3.30092	2.34153	1.22745	3.99052	5e-05	0.000113329	yes
701	FBgn0033519	CG11825	19.6879	46.0954	2.34131	1.22731	8.29303	5e-05	0.000113329	yes
702	FBgn0026371	SAK	1.00157	2.34476	2.34108	1.22718	4.32274	5e-05	0.000113329	yes
703	FBgn0026427	Su(var)2-HP2	3.7136	8.69347	2.34098	1.22711	5.14444	5e-05	0.000113329	yes
704	FBgn0031608	CG15435	9.63918	22.5631	2.34077	1.22698	1.93749	0.00505	0.00956036	yes
705	FBgn0032514	CG9302	7.00451	16.3859	2.33934	1.2261	12.0243	5e-05	0.000113329	yes
706	FBgn0003742	tra2	10.5922	24.7696	2.33848	1.22556	1.82113	0.01	0.0181707	yes
707	FBgn0028494	CG6424	6.78213	15.8597	2.33845	1.22556	9.66302	5e-05	0.000113329	yes
708	FBgn0032848	nesd	5.86208	13.696	2.33637	1.22427	9.70992	5e-05	0.000113329	yes
709	FBgn0086370	sra	21.5868	50.4262	2.33597	1.22403	4.13235	5e-05	0.000113329	yes
710	FBgn0032979	Clamp	6.08639	14.2163	2.33575	1.22389	5.72838	5e-05	0.000113329	yes
711	FBgn0034430	mip40	16.1892	37.8119	2.33562	1.22381	13.2484	5e-05	0.000113329	yes
712	FBgn0261239	Hr39	4.643	10.8432	2.33539	1.22366	3.02353	5e-05	0.000113329	yes
713	FBgn0053057	CG33057	6.2718	14.6449	2.33504	1.22344	5.57088	5e-05	0.000113329	yes
714	FBgn0032955	CG2201	5.76392	13.4588	2.33501	1.22342	5.68563	5e-05	0.000113329	yes
715	FBgn0035476	CG12766	2.03119	4.74159	2.33439	1.22304	3.60117	5e-05	0.000113329	yes
716	FBgn0017414	cag	7.80707	18.2214	2.33396	1.22278	4.09928	5e-05	0.000113329	yes
717	FBgn0040211	hgo	0.74552	1.73976	2.33362	1.22257	2.75868	0.00015	0.000329675	yes
718	FBgn0260243	E(var)3-9	12.2937	28.6857	2.33337	1.22241	14.3927	5e-05	0.000113329	yes
719	FBgn0031799	Pez	5.74757	13.3993	2.3313	1.22113	14.2001	5e-05	0.000113329	yes
720	FBgn0021944	Coprox	119.678	278.208	2.32464	1.21701	28.3041	5e-05	0.000113329	yes
721	FBgn0025681	CG3558	7.20066	16.7377	2.32447	1.2169	18.11	5e-05	0.000113329	yes
722	FBgn0032345	CG14921	2.74953	6.38702	2.32295	1.21596	4.35576	5e-05	0.000113329	yes
723	FBgn0032420	CG6583	4.24797	9.86398	2.32205	1.2154	6.74355	5e-05	0.000113329	yes
724	FBgn0052056	scramb1	11.4993	26.6976	2.32167	1.21517	13.4025	5e-05	0.000113329	yes
725	FBgn0015296	Shc	10.6644	24.7489	2.3207	1.21456	9.8067	5e-05	0.000113329	yes
726	FBgn0035462	IntS10	3.02424	7.01679	2.32018	1.21424	8.13685	5e-05	0.000113329	yes
727	FBgn0259710	CG42364	8.58339	19.9124	2.31988	1.21405	5.42371	5e-05	0.000113329	yes
728	FBgn0035144	Kah	0.562031	1.30364	2.31952	1.21382	3.86193	5e-05	0.000113329	yes
729	FBgn0036340	SRm160	11.4577	26.5735	2.31927	1.21368	20.8219	5e-05	0.000113329	yes
730	FBgn0033978	Cyp6a23	3.06609	7.09849	2.31516	1.21111	7.28417	5e-05	0.000113329	yes
731	FBgn0031037	CG14207	146.077	338.09	2.31446	1.21068	16.0625	5e-05	0.000113329	yes
732	FBgn0039379	CG5886	10.1493	23.4746	2.31293	1.20972	15.2974	5e-05	0.000113329	yes
733	FBgn0036661	CG9705	52.6606	121.798	2.31289	1.2097	11.4798	5e-05	0.000113329	yes
734	FBgn0003716	tkv	5.28555	12.2219	2.31232	1.20934	6.3691	5e-05	0.000113329	yes
735	FBgn0039296	CG10420	12.7276	29.4294	2.31225	1.2093	14.6107	5e-05	0.000113329	yes
736	FBgn0031403	CG15387	9.48933	21.9393	2.312	1.20914	8.39967	5e-05	0.000113329	yes
737	FBgn0031051	Ranbp21	5.28415	12.2167	2.31195	1.20911	14.5918	5e-05	0.000113329	yes
738	FBgn0030864	CG8173	21.9346	50.6856	2.31076	1.20837	17.7387	5e-05	0.000113329	yes
739	FBgn0032421	crok	7.07263	16.3331	2.30934	1.20748	8.50701	5e-05	0.000113329	yes
740	FBgn0025815	Mcm6	26.0132	60.0658	2.30905	1.2073	19.0227	5e-05	0.000113329	yes
741	FBgn0023407	B4	2.68287	6.19082	2.30754	1.20635	15.0617	5e-05	0.000113329	yes
742	FBgn0037252	CG14650	5.46932	12.6169	2.30685	1.20593	13.68	5e-05	0.000113329	yes
743	FBgn0031752	CG9044	2.43235	5.60921	2.30609	1.20545	10.3798	5e-05	0.000113329	yes
744	FBgn0030052	CG12065	5.57534	12.8467	2.3042	1.20426	8.48198	5e-05	0.000113329	yes
745	FBgn0037078	CG12971	1.42203	3.27525	2.30322	1.20365	2.21244	0.0015	0.00301406	yes
746	FBgn0011638	La	61.024	140.477	2.302	1.20288	28.1517	5e-05	0.000113329	yes
747	FBgn0027518	Wdr24	4.43857	10.2167	2.3018	1.20276	9.67024	5e-05	0.000113329	yes
748	FBgn0052758	CG32758	7.58311	17.4546	2.30177	1.20274	5.47997	5e-05	0.000113329	yes
749	FBgn0038672	CG6005	4.39388	10.1135	2.30172	1.20271	5.46211	5e-05	0.000113329	yes
750	FBgn0033607	CG9062	5.29411	12.1825	2.30114	1.20235	5.79742	5e-05	0.000113329	yes
751	FBgn0035047	Pof	7.44582	17.1274	2.30027	1.2018	7.56414	5e-05	0.000113329	yes
752	FBgn0010097	gammaTub37C	7.55075	17.368	2.30017	1.20174	6.95575	5e-05	0.000113329	yes
753	FBgn0053346	CG33346	0.854101	1.96384	2.29931	1.2012	2.82613	5e-05	0.000113329	yes
754	FBgn0032499	Uvrag	7.58321	17.4298	2.29847	1.20067	8.95783	5e-05	0.000113329	yes
755	FBgn0030991	CG7453	11.8938	27.3336	2.29814	1.20046	14.8311	5e-05	0.000113329	yes
756	FBgn0030769	CG13012	2.21924	5.09257	2.29474	1.19833	1.74974	0.002	0.00397046	yes
757	FBgn0034114	CG4282	7.17956	16.4696	2.29396	1.19784	13.5315	5e-05	0.000113329	yes
758	FBgn0046687	Tre1	15.3868	35.2946	2.29382	1.19775	9.75418	5e-05	0.000113329	yes
759	FBgn0002948	nod	9.40562	21.5736	2.29369	1.19767	5.15235	5e-05	0.000113329	yes
760	FBgn0032059	PrBP	3.1667	7.26282	2.2935	1.19755	6.21791	5e-05	0.000113329	yes
761	FBgn0263237	Cdk7	12.7009	29.1261	2.29323	1.19738	8.15674	5e-05	0.000113329	yes
762	FBgn0026369	Sara	3.88577	8.90815	2.29251	1.19692	11.3264	5e-05	0.000113329	yes
763	FBgn0000057	adp	8.94771	20.5113	2.29235	1.19683	10.9012	5e-05	0.000113329	yes
764	FBgn0053158	CG33158	3.17185	7.26776	2.29133	1.19619	2.80956	5e-05	0.000113329	yes
765	FBgn0036684	CG3764	6.59572	15.1058	2.29024	1.1955	6.65926	5e-05	0.000113329	yes
766	FBgn0031779	CG9175	11.7691	26.9321	2.28837	1.19432	10.3063	5e-05	0.000113329	yes
767	FBgn0035690	CG10274	3.97317	9.08247	2.28595	1.19279	3.7321	5e-05	0.000113329	yes
768	FBgn0004449	Ten-m	4.88619	11.164	2.28481	1.19207	10.441	5e-05	0.000113329	yes
769	FBgn0261862	whd	25.5216	58.2759	2.2834	1.19118	5.91299	5e-05	0.000113329	yes
770	FBgn0052191	CG32191	1.42378	3.25072	2.28316	1.19104	4.57733	5e-05	0.000113329	yes
771	FBgn0035405	CG15812	18.1095	41.3336	2.28243	1.19056	15.3766	5e-05	0.000113329	yes
772	FBgn0038490	CG5285	4.15202	9.46848	2.28045	1.18932	5.04979	5e-05	0.000113329	yes
773	FBgn0037845	CG14694	0.697507	1.59012	2.27972	1.18885	2.17493	0.0053	0.0100066	yes
774	FBgn0038547	CG17803	8.83762	20.1318	2.27797	1.18775	4.5819	5e-05	0.000113329	yes
775	FBgn0000276	CecA1	12.3244	28.0575	2.27658	1.18686	4.63719	5e-05	0.000113329	yes
776	FBgn0039250	Mink	15.1848	34.5676	2.27646	1.18679	2.13794	0.01725	0.0301511	yes
777	FBgn0028895	CG17328	4.78948	10.8979	2.27538	1.1861	3.53901	5e-05	0.000113329	yes
778	FBgn0032051	CG13097	10.8698	24.7268	2.27482	1.18575	18.1312	5e-05	0.000113329	yes
779	FBgn0004108	Nrt	1.38189	3.14351	2.27479	1.18574	2.12484	5e-05	0.000113329	yes
780	FBgn0261403	sxc	3.61123	8.21351	2.27444	1.18551	16.0541	5e-05	0.000113329	yes
781	FBgn0032513	CG6565	8.06638	18.3413	2.2738	1.18511	11.5713	5e-05	0.000113329	yes
782	FBgn0026084	cib	66.3776	150.778	2.27152	1.18366	14.9824	5e-05	0.000113329	yes
783	FBgn0033050	Pngl	5.65544	12.8458	2.27141	1.18359	3.89315	5e-05	0.000113329	yes
784	FBgn0022935	D19A	8.92823	20.2792	2.27136	1.18355	14.0682	5e-05	0.000113329	yes
785	FBgn0267792	rgr	5.09055	11.5623	2.27133	1.18353	8.05153	5e-05	0.000113329	yes
786	FBgn0052625	CG32625	17.9217	40.6909	2.27048	1.183	8.85316	5e-05	0.000113329	yes
787	FBgn0037581	CG7352	6.6232	15.0261	2.26871	1.18187	10.6953	5e-05	0.000113329	yes
788	FBgn0024984	CG3457	38.3153	86.897	2.26795	1.18139	11.4028	5e-05	0.000113329	yes
789	FBgn0036842	CG3797	5.68105	12.8701	2.26544	1.17979	13.7433	5e-05	0.000113329	yes
790	FBgn0000562	egl	7.53102	17.0473	2.26361	1.17862	14.692	5e-05	0.000113329	yes
791	FBgn0031769	CG9135	13.3637	30.2478	2.26343	1.17851	19.4942	5e-05	0.000113329	yes
792	FBgn0026533	Dek	36.8401	83.3691	2.263	1.17824	6.6569	5e-05	0.000113329	yes
793	FBgn0262987	CG43295	2.50328	5.65928	2.26075	1.1768	3.90621	5e-05	0.000113329	yes
794	FBgn0264959	Src42A	3.07506	6.95078	2.26037	1.17656	12.2521	5e-05	0.000113329	yes
795	FBgn0085263	CG34234	2.90076	6.55245	2.25887	1.1756	7.77896	5e-05	0.000113329	yes
796	FBgn0032924	Nbr	18.3739	41.4844	2.25779	1.17491	12.8413	5e-05	0.000113329	yes
797	FBgn0038472	CG3995	5.14308	11.6104	2.25748	1.17472	7.92799	5e-05	0.000113329	yes
798	FBgn0027073	CG4302	13.8236	31.1893	2.25624	1.17391	3.45318	5e-05	0.000113329	yes
799	FBgn0026393	Or43b	1.36062	3.06806	2.2549	1.17306	2.02353	0.0012	0.00245717	yes
800	FBgn0267977	mh	6.8191	15.3707	2.25407	1.17253	2.67199	5e-05	0.000113329	yes
801	FBgn0259923	43347	1.96979	4.43989	2.25399	1.17248	8.16184	5e-05	0.000113329	yes
802	FBgn0032467	CG9934	9.04452	20.3653	2.25167	1.171	18.6887	5e-05	0.000113329	yes
803	FBgn0004381	Klp68D	3.70528	8.34215	2.25142	1.17084	9.90063	5e-05	0.000113329	yes
804	FBgn0031950	Herp	10.4867	23.5942	2.24992	1.16987	6.97855	5e-05	0.000113329	yes
805	FBgn0004837	Su(H)	3.02165	6.79777	2.24969	1.16972	11.6808	5e-05	0.000113329	yes
806	FBgn0026257	cav	12.2402	27.534	2.24947	1.16959	6.4343	5e-05	0.000113329	yes
807	FBgn0033075	Pld	6.31118	14.1939	2.24901	1.16929	15.2768	5e-05	0.000113329	yes
808	FBgn0261722	fwe	7.84674	17.6422	2.24835	1.16886	4.66564	5e-05	0.000113329	yes
809	FBgn0050466	CG30466	0.909219	2.04389	2.24796	1.16862	1.61731	0.0097	0.0176616	yes
810	FBgn0040207	kat80	1.57256	3.53369	2.24709	1.16806	4.59388	5e-05	0.000113329	yes
811	FBgn0035942	ValRS-m	3.03558	6.81915	2.24641	1.16762	8.07961	5e-05	0.000113329	yes
812	FBgn0036668	Zcchc7	5.50654	12.3651	2.24553	1.16705	18.5293	5e-05	0.000113329	yes
813	FBgn0039294	Cad96Cb	0.190882	0.428537	2.24504	1.16674	1.7584	0.0031	0.00601853	yes
814	FBgn0036141	wls	5.72908	12.8605	2.24478	1.16657	4.79512	5e-05	0.000113329	yes
815	FBgn0030839	CG5613	3.7818	8.48827	2.24451	1.1664	3.3565	5e-05	0.000113329	yes
816	FBgn0036921	RhoGDI	13.4132	30.1057	2.24448	1.16638	18.1568	5e-05	0.000113329	yes
817	FBgn0037979	GCC185	3.8115	8.55405	2.24427	1.16625	10.0071	5e-05	0.000113329	yes
818	FBgn0036799	CG13380	14.5077	32.558	2.24419	1.16619	5.57241	5e-05	0.000113329	yes
819	FBgn0037555	Ada2b	23.4553	52.6367	2.24413	1.16616	12.867	5e-05	0.000113329	yes
820	FBgn0037565	CG9626	0.940102	2.10965	2.24407	1.16612	6.03479	5e-05	0.000113329	yes
821	FBgn0000536	eas	3.59876	8.05653	2.2387	1.16266	4.41404	5e-05	0.000113329	yes
822	FBgn0022772	Orc1	21.186	47.3961	2.23714	1.16166	12.1214	5e-05	0.000113329	yes
823	FBgn0086906	sls	50.7854	113.523	2.23535	1.16049	131.262	5e-05	0.000113329	yes
824	FBgn0013773	Cyp6a22	10.7767	24.0781	2.23427	1.1598	11.8272	5e-05	0.000113329	yes
825	FBgn0028394	CG17834	5.97074	13.3375	2.23381	1.15951	6.16596	5e-05	0.000113329	yes
826	FBgn0028899	CG31817	0.174425	0.38933	2.23208	1.15839	6.74382	5e-05	0.000113329	yes
827	FBgn0015544	spag	9.92082	22.1402	2.23169	1.15814	14.156	5e-05	0.000113329	yes
828	FBgn0016081	fry	6.57134	14.651	2.22953	1.15674	6.10022	5e-05	0.000113329	yes
829	FBgn0038332	CG6136	10.8978	24.2806	2.22803	1.15577	4.34673	5e-05	0.000113329	yes
830	FBgn0030912	CG6023	3.59159	8.00172	2.2279	1.15569	4.5228	5e-05	0.000113329	yes
831	FBgn0011672	Mvl	8.84632	19.6968	2.22655	1.15481	10.221	5e-05	0.000113329	yes
832	FBgn0040011	Slmap	8.46519	18.8454	2.22622	1.1546	15.0484	5e-05	0.000113329	yes
833	FBgn0261797	Dhc64C	2.42793	5.40496	2.22616	1.15456	10.9531	5e-05	0.000113329	yes
834	FBgn0002906	Blm	4.26216	9.48706	2.22588	1.15438	11.4376	5e-05	0.000113329	yes
835	FBgn0036353	CG10171	5.31397	11.8271	2.22566	1.15423	7.85219	5e-05	0.000113329	yes
836	FBgn0023525	CG3191	39.9325	88.8456	2.22489	1.15374	13.295	5e-05	0.000113329	yes
837	FBgn0032401	Plzf	0.829449	1.84535	2.22479	1.15367	4.62775	5e-05	0.000113329	yes
838	FBgn0036574	elg1	13.8083	30.7068	2.22379	1.15303	5.9583	5e-05	0.000113329	yes
839	FBgn0037809	CG12818	6.06231	13.4733	2.22247	1.15216	9.58603	5e-05	0.000113329	yes
840	FBgn0010039	GstD3	97.8412	217.282	2.22076	1.15106	19.8314	5e-05	0.000113329	yes
841	FBgn0025836	RhoGAP1A	3.37196	7.48589	2.22004	1.15059	13.5453	5e-05	0.000113329	yes
842	FBgn0037757	CG8516	11.4253	25.344	2.21823	1.14941	17.1072	5e-05	0.000113329	yes
843	FBgn0014340	mof	3.97138	8.80829	2.21794	1.14922	9.81406	5e-05	0.000113329	yes
844	FBgn0040375	CG13760	10.6623	23.6193	2.21522	1.14745	11.1651	5e-05	0.000113329	yes
845	FBgn0000077	amx	9.84251	21.7894	2.21381	1.14653	4.91752	5e-05	0.000113329	yes
846	FBgn0010497	dmGlut	14.7185	32.5685	2.21276	1.14585	14.2207	5e-05	0.000113329	yes
847	FBgn0260932	cuff	3.20456	7.09013	2.21251	1.14569	2.46433	0.00025	0.000541805	yes
848	FBgn0031610	CG15436	3.56291	7.87945	2.21152	1.14504	6.93587	5e-05	0.000113329	yes
849	FBgn0010314	Cks30A	17.0822	37.7718	2.21118	1.14482	14.2043	5e-05	0.000113329	yes
850	FBgn0051998	CG31998	1.41538	3.12656	2.20899	1.14338	5.25727	5e-05	0.000113329	yes
851	FBgn0032120	CG33298	5.20985	11.5019	2.20772	1.14256	19.4157	5e-05	0.000113329	yes
852	FBgn0259227	CG42327	2.96701	6.55	2.20761	1.14249	14.1365	5e-05	0.000113329	yes
853	FBgn0052549	CG32549	22.0546	48.6868	2.20756	1.14245	15.9318	5e-05	0.000113329	yes
854	FBgn0027584	CG4757	1.41971	3.13227	2.20627	1.14161	3.53423	5e-05	0.000113329	yes
855	FBgn0035151	CG17129	5.85184	12.9106	2.20625	1.14159	12.5786	5e-05	0.000113329	yes
856	FBgn0031875	CG3430	18.8754	41.6381	2.20595	1.1414	7.5758	5e-05	0.000113329	yes
857	FBgn0036770	Prestin	6.15158	13.5586	2.20408	1.14018	15.4218	5e-05	0.000113329	yes
858	FBgn0034009	CG8155	1.67898	3.69993	2.20368	1.13992	1.96045	0.0072	0.0133541	yes
859	FBgn0035761	RhoGEF4	4.85498	10.6968	2.20326	1.13964	4.56603	5e-05	0.000113329	yes
860	FBgn0036318	Wbp2	16.5296	36.4158	2.20307	1.13951	11.4968	5e-05	0.000113329	yes
861	FBgn0015926	dah	24.326	53.5611	2.2018	1.13869	11.4135	5e-05	0.000113329	yes
862	FBgn0033185	CG1603	2.19605	4.83487	2.20162	1.13857	7.00395	5e-05	0.000113329	yes
863	FBgn0037878	CG6693	31.018	68.287	2.20153	1.13851	17.6915	5e-05	0.000113329	yes
864	FBgn0037882	CG17187	12.0671	26.5633	2.2013	1.13835	10.7713	5e-05	0.000113329	yes
865	FBgn0031990	PAPLA1	5.01358	11.0325	2.20052	1.13785	7.71198	5e-05	0.000113329	yes
866	FBgn0038551	CG7357	16.4606	36.2186	2.20032	1.13772	14.9991	5e-05	0.000113329	yes
867	FBgn0040237	bor	10.4083	22.8922	2.19942	1.13712	12.0921	5e-05	0.000113329	yes
868	FBgn0265998	Doa	12.4737	27.4342	2.19936	1.13709	16.3883	5e-05	0.000113329	yes
869	FBgn0024277	trio	5.25741	11.5504	2.19698	1.13552	3.67103	5e-05	0.000113329	yes
870	FBgn0050440	CG30440	1.18713	2.59983	2.19001	1.13094	9.16797	5e-05	0.000113329	yes
871	FBgn0266053	Patr-1	3.4669	7.59216	2.1899	1.13086	15.9483	5e-05	0.000113329	yes
872	FBgn0015553	tos	15.4803	33.8876	2.18908	1.13032	15.1532	5e-05	0.000113329	yes
873	FBgn0032157	Etl1	6.45673	14.1315	2.18865	1.13004	12.7724	5e-05	0.000113329	yes
874	FBgn0037185	CG11367	6.11203	13.3764	2.18854	1.12996	3.03665	5e-05	0.000113329	yes
875	FBgn0038304	CG12241	4.61284	10.0934	2.18811	1.12969	2.82063	5e-05	0.000113329	yes
876	FBgn0002466	sti	8.03112	17.566	2.18724	1.12911	17.149	5e-05	0.000113329	yes
877	FBgn0030028	Corp	15.4475	33.7836	2.18699	1.12895	5.79572	5e-05	0.000113329	yes
878	FBgn0031061	CG14232	12.1638	26.5878	2.18581	1.12817	3.0832	5e-05	0.000113329	yes
879	FBgn0034642	CG15674	3.58374	7.82944	2.18471	1.12744	1.50987	0.02455	0.041496	yes
880	FBgn0263979	Caf1-55	18.8471	41.175	2.18469	1.12742	15.816	5e-05	0.000113329	yes
881	FBgn0030813	CG4949	3.27557	7.15304	2.18375	1.12681	10.885	5e-05	0.000113329	yes
882	FBgn0039532	Mtl	9.57662	20.9093	2.18337	1.12656	18.1009	5e-05	0.000113329	yes
883	FBgn0038704	CG5316	3.31169	7.23064	2.18337	1.12655	8.03178	5e-05	0.000113329	yes
884	FBgn0026149	BCL7-like	7.26141	15.8469	2.18234	1.12588	2.75454	5e-05	0.000113329	yes
885	FBgn0031606	CG15439	5.16121	11.255	2.18069	1.12478	9.56534	5e-05	0.000113329	yes
886	FBgn0036395	CG17361	36.1006	78.6076	2.17746	1.12265	7.35471	5e-05	0.000113329	yes
887	FBgn0027363	Stam	8.43927	18.3711	2.17686	1.12225	13.1953	5e-05	0.000113329	yes
888	FBgn0037535	CG14463	12.4686	27.1344	2.17622	1.12183	2.8012	5e-05	0.000113329	yes
889	FBgn0036142	CG7616	2.84514	6.19152	2.17617	1.12179	7.14748	5e-05	0.000113329	yes
890	FBgn0015577	alpha-Est9	1.34858	2.93199	2.17413	1.12044	7.44241	5e-05	0.000113329	yes
891	FBgn0001084	fy	6.84092	14.869	2.17354	1.12004	3.70362	5e-05	0.000113329	yes
892	FBgn0033139	Tsp42Er	0.655354	1.42407	2.17298	1.11967	1.52712	0.0098	0.0178302	yes
893	FBgn0261387	CG17528	2.68931	5.84248	2.17248	1.11934	7.33786	5e-05	0.000113329	yes
894	FBgn0036522	CG7372	5.71551	12.4157	2.17228	1.11921	18.5993	5e-05	0.000113329	yes
895	FBgn0035436	CG12016	4.20625	9.13392	2.17151	1.1187	3.50051	5e-05	0.000113329	yes
896	FBgn0050069	CG30069	0.469355	1.0191	2.17128	1.11855	10.37	5e-05	0.000113329	yes
897	FBgn0039120	Nup98-96	13.3468	28.974	2.17086	1.11826	20.6054	5e-05	0.000113329	yes
898	FBgn0030345	CG1847	9.33637	20.2677	2.17083	1.11825	10.3303	5e-05	0.000113329	yes
899	FBgn0026192	par-6	3.42468	7.43252	2.17028	1.11788	14.4058	5e-05	0.000113329	yes
900	FBgn0023515	CG14814	45.1585	97.9675	2.16941	1.11731	33.5763	5e-05	0.000113329	yes
901	FBgn0050183	CG30183	4.52784	9.82198	2.16924	1.11719	4.53921	5e-05	0.000113329	yes
902	FBgn0029133	REG	32.751	71.0169	2.16839	1.11662	5.79745	5e-05	0.000113329	yes
903	FBgn0036038	defl	3.43028	7.43555	2.16762	1.11611	7.24649	5e-05	0.000113329	yes
904	FBgn0035537	CG11342	1.56055	3.3769	2.16392	1.11364	2.32459	0.00015	0.000329675	yes
905	FBgn0034259	P32	63.6111	137.631	2.16363	1.11345	21.7748	5e-05	0.000113329	yes
906	FBgn0001297	kay	9.23093	19.9701	2.16339	1.11329	17.2206	5e-05	0.000113329	yes
907	FBgn0052179	Krn	12.8253	27.728	2.16198	1.11235	9.73555	5e-05	0.000113329	yes
908	FBgn0262508	CG43078	13.2976	28.7337	2.16082	1.11158	12.9761	5e-05	0.000113329	yes
909	FBgn0034585	Rbpn-5	11.7217	25.3212	2.1602	1.11117	2.12542	0.00585	0.0109839	yes
910	FBgn0050495	CG30495	1.19457	2.57878	2.15875	1.11019	1.87515	0.001	0.00206336	yes
911	FBgn0036988	CG5262	3.42722	7.39388	2.1574	1.10929	7.61723	5e-05	0.000113329	yes
912	FBgn0036502	CG7841	6.56254	14.154	2.15679	1.10888	10.681	5e-05	0.000113329	yes
913	FBgn0016926	Pino	41.3931	89.2664	2.15655	1.10873	29.0949	5e-05	0.000113329	yes
914	FBgn0038872	Nelf-A	6.39792	13.7844	2.15451	1.10737	4.37018	5e-05	0.000113329	yes
915	FBgn0023172	RhoGEF2	6.93264	14.9304	2.15364	1.10677	18.3513	5e-05	0.000113329	yes
916	FBgn0263351	AP-2mu	10.5275	22.6703	2.15344	1.10664	10.8079	5e-05	0.000113329	yes
917	FBgn0030749	AnxB11	11.2133	24.1305	2.15195	1.10565	5.34582	5e-05	0.000113329	yes
918	FBgn0035049	Mmp1	2.82215	6.06875	2.1504	1.10461	3.41213	5e-05	0.000113329	yes
919	FBgn0029006	Smurf	4.04366	8.69169	2.14946	1.10398	15.1954	5e-05	0.000113329	yes
920	FBgn0034578	CG15653	11.4496	24.5806	2.14685	1.10222	2.31316	5e-05	0.000113329	yes
921	FBgn0026432	Grip163	0.619206	1.32905	2.14638	1.10191	5.59593	5e-05	0.000113329	yes
922	FBgn0013753	Bgb	25.8158	55.3809	2.14523	1.10114	13.0255	5e-05	0.000113329	yes
923	FBgn0086356	tum	25.4859	54.6572	2.14461	1.10071	18.3232	5e-05	0.000113329	yes
924	FBgn0027538	beta4GalNAcTA	5.2066	11.1608	2.14359	1.10002	8.71216	5e-05	0.000113329	yes
925	FBgn0030710	CG8924	7.20816	15.4084	2.13763	1.09602	14.9328	5e-05	0.000113329	yes
926	FBgn0259821	CG42402	0.164493	0.351625	2.13763	1.09601	3.31667	5e-05	0.000113329	yes
927	FBgn0033467	CG15863	5.18606	11.0858	2.13762	1.096	3.34514	5e-05	0.000113329	yes
928	FBgn0034081	CG10731	7.60711	16.2599	2.13746	1.0959	5.2587	5e-05	0.000113329	yes
929	FBgn0032763	CG17568	6.36198	13.5941	2.13677	1.09543	2.86627	5e-05	0.000113329	yes
930	FBgn0033749	achi	1.54846	3.30859	2.1367	1.09539	5.29158	5e-05	0.000113329	yes
931	FBgn0051445	CG31445	0.333546	0.712053	2.1348	1.0941	2.15053	0.0002	0.000436332	yes
932	FBgn0036336	ste14	22.4373	47.8701	2.13351	1.09323	10.342	5e-05	0.000113329	yes
933	FBgn0001974	l(2)35Bd	5.33645	11.3786	2.13224	1.09237	8.71967	5e-05	0.000113329	yes
934	FBgn0004643	Zw10	30.8202	65.6686	2.1307	1.09133	10.796	5e-05	0.000113329	yes
935	FBgn0000588	esc	19.9352	42.4613	2.12997	1.09083	4.97456	5e-05	0.000113329	yes
936	FBgn0039261	CG6422	6.5214	13.8898	2.12988	1.09077	10.3388	5e-05	0.000113329	yes
937	FBgn0040466	Dlip2	16.26	34.6111	2.1286	1.08991	10.75	5e-05	0.000113329	yes
938	FBgn0020407	asun	3.19899	6.79984	2.12562	1.08788	6.95703	5e-05	0.000113329	yes
939	FBgn0032135	GlcAT-S	5.4432	11.5665	2.12494	1.08743	10.4652	5e-05	0.000113329	yes
940	FBgn0029866	CG3842	14.2586	30.2668	2.1227	1.0859	6.36265	5e-05	0.000113329	yes
941	FBgn0004406	tam	7.11352	15.096	2.12216	1.08553	10.4357	5e-05	0.000113329	yes
942	FBgn0027515	CG7115	10.7116	22.7275	2.12177	1.08527	4.68796	5e-05	0.000113329	yes
943	FBgn0030974	CG7358	15.7421	33.3713	2.11988	1.08398	16.7613	5e-05	0.000113329	yes
944	FBgn0030851	CG8326	9.40195	19.9268	2.11943	1.08368	10.5082	5e-05	0.000113329	yes
945	FBgn0030243	CG2186	5.23915	11.1006	2.11878	1.08324	8.97932	5e-05	0.000113329	yes
946	FBgn0036688	Fit2	6.09704	12.9156	2.11834	1.08294	9.2052	5e-05	0.000113329	yes
947	FBgn0038491	CG5292	8.40627	17.8069	2.11829	1.0829	8.09666	5e-05	0.000113329	yes
948	FBgn0030653	CG7860	7.92934	16.7895	2.11739	1.08229	4.52765	5e-05	0.000113329	yes
949	FBgn0024846	p38b	18.3727	38.9008	2.11732	1.08223	1.99478	0.02235	0.0382822	yes
950	FBgn0034709	Swim	27.2689	57.7308	2.11709	1.08209	7.73638	5e-05	0.000113329	yes
951	FBgn0263027	CG43322	3.29455	6.97044	2.11575	1.08117	3.07805	5e-05	0.000113329	yes
952	FBgn0038478	cal1	7.3698	15.5854	2.11477	1.0805	10.5052	5e-05	0.000113329	yes
953	FBgn0024991	CG2694	9.2754	19.615	2.11473	1.08047	1.96148	0.01105	0.0199398	yes
954	FBgn0020653	Trxr-1	288.957	610.768	2.1137	1.07977	8.27368	5e-05	0.000113329	yes
955	FBgn0085438	CG34409	17.9524	37.9458	2.11369	1.07977	12.1306	5e-05	0.000113329	yes
956	FBgn0038455	CG14907	6.6761	14.1101	2.11352	1.07965	7.10197	5e-05	0.000113329	yes
957	FBgn0032262	CG7384	28.2275	59.6261	2.11234	1.07884	2.00023	0.00135	0.00274017	yes
958	FBgn0263241	Mocs1	10.2236	21.5768	2.11049	1.07758	4.52134	5e-05	0.000113329	yes
959	FBgn0028471	Nab2	17.492	36.8851	2.10868	1.07634	22.7827	5e-05	0.000113329	yes
960	FBgn0035229	pns	6.98302	14.7042	2.10571	1.0743	13.9535	5e-05	0.000113329	yes
961	FBgn0032395	CG6734	1.90039	4.00096	2.10534	1.07405	8.03956	5e-05	0.000113329	yes
962	FBgn0032817	CG10631	2.80839	5.91057	2.10461	1.07355	14.9374	5e-05	0.000113329	yes
963	FBgn0283682	Ge-1	4.98207	10.4827	2.10409	1.07319	13.8906	5e-05	0.000113329	yes
964	FBgn0011742	Arp2	25.0928	52.7749	2.10319	1.07258	14.784	5e-05	0.000113329	yes
965	FBgn0086679	p	10.1548	21.3544	2.10289	1.07238	1.5254	0.01965	0.0340012	yes
966	FBgn0002899	mus301	3.96938	8.34575	2.10253	1.07213	4.60106	5e-05	0.000113329	yes
967	FBgn0037541	CG2747	3.04993	6.41097	2.10201	1.07177	7.46434	5e-05	0.000113329	yes
968	FBgn0250874	ttm50	18.6007	39.0279	2.0982	1.06914	11.4277	5e-05	0.000113329	yes
969	FBgn0038533	CG7523	15.1498	31.7846	2.09802	1.06903	6.92049	5e-05	0.000113329	yes
970	FBgn0030764	CG9777	0.758135	1.58974	2.09691	1.06827	1.98904	0.02715	0.0455518	yes
971	FBgn0037339	Pi4KIIalpha	13.4258	28.1495	2.09667	1.06811	12.3653	5e-05	0.000113329	yes
972	FBgn0015765	p38a	10.8134	22.6715	2.09661	1.06806	10.0759	5e-05	0.000113329	yes
973	FBgn0034674	CG9304	3.55157	7.44511	2.09629	1.06784	9.40549	5e-05	0.000113329	yes
974	FBgn0033884	CG13344	10.9017	22.8521	2.0962	1.06777	3.04325	5e-05	0.000113329	yes
975	FBgn0029175	Ext2	3.29077	6.89146	2.09418	1.06638	2.77258	5e-05	0.000113329	yes
976	FBgn0030673	CG15601	6.73932	14.0984	2.09196	1.06486	6.86774	5e-05	0.000113329	yes
977	FBgn0034261	HPS4	1.4651	3.06482	2.09188	1.06481	3.03008	5e-05	0.000113329	yes
978	FBgn0003401	shu	14.3322	29.9636	2.09065	1.06395	12.4479	5e-05	0.000113329	yes
979	FBgn0037364	Rab23	6.02435	12.5886	2.08962	1.06325	11.8508	5e-05	0.000113329	yes
980	FBgn0026361	43348	6.8169	14.2441	2.08953	1.06318	8.61348	5e-05	0.000113329	yes
981	FBgn0033087	Hsepi	3.24279	6.77576	2.08948	1.06315	8.52267	5e-05	0.000113329	yes
982	FBgn0025633	CG13366	20.524	42.8696	2.08875	1.06265	16.9003	5e-05	0.000113329	yes
983	FBgn0024352	Hop	29.3987	61.3771	2.08775	1.06195	22.5139	5e-05	0.000113329	yes
984	FBgn0265574	Cdc5	5.51528	11.5119	2.08727	1.06162	4.21804	5e-05	0.000113329	yes
985	FBgn0264089	sli	1.83826	3.83135	2.08423	1.05951	8.48562	5e-05	0.000113329	yes
986	FBgn0015664	Dref	9.22684	19.2206	2.08312	1.05875	13.5322	5e-05	0.000113329	yes
987	FBgn0037218	aux	5.59631	11.6564	2.08287	1.05857	5.08569	5e-05	0.000113329	yes
988	FBgn0032456	MRP	14.8817	30.9823	2.08191	1.0579	3.72725	5e-05	0.000113329	yes
989	FBgn0011225	jar	4.55842	9.48886	2.08161	1.0577	9.91817	5e-05	0.000113329	yes
990	FBgn0086448	Gpi1	2.30263	4.78923	2.0799	1.05651	6.24059	5e-05	0.000113329	yes
991	FBgn0031170	CG1718	2.48373	5.16477	2.07944	1.05619	5.94971	5e-05	0.000113329	yes
992	FBgn0032249	TBC1D16	1.47041	3.05475	2.07748	1.05483	1.95213	0.01405	0.0249465	yes
993	FBgn0030327	FucT6	11.6942	24.274	2.07573	1.05362	11.7402	5e-05	0.000113329	yes
994	FBgn0004106	Cdk1	43.8743	91.0566	2.0754	1.05339	17.8322	5e-05	0.000113329	yes
995	FBgn0031814	retm	1.63284	3.38656	2.07403	1.05244	7.56528	5e-05	0.000113329	yes
996	FBgn0001990	wek	5.69874	11.8172	2.07365	1.05218	2.73015	5e-05	0.000113329	yes
997	FBgn0085443	spri	7.8728	16.3228	2.07332	1.05194	5.12611	5e-05	0.000113329	yes
998	FBgn0028970	betaggt-II	10.077	20.8841	2.07245	1.05134	3.42966	5e-05	0.000113329	yes
999	FBgn0028425	JhI-21	11.0534	22.8942	2.07124	1.05049	5.78742	5e-05	0.000113329	yes
1000	FBgn0037120	CG11247	4.49286	9.30231	2.07047	1.04996	10.6503	5e-05	0.000113329	yes
1001	FBgn0039459	IntS12	25.6015	52.9678	2.06893	1.04889	10.5977	5e-05	0.000113329	yes
1002	FBgn0052813	CG32813	4.10097	8.47952	2.06769	1.04802	10.4194	5e-05	0.000113329	yes
1003	FBgn0015772	Nak	9.39829	19.4318	2.06759	1.04795	18.3561	5e-05	0.000113329	yes
1004	FBgn0013348	TpnC41C	0.355393	0.734566	2.06691	1.04748	1.21451	0.0213	0.0366178	yes
1005	FBgn0019932	SamDC	3.20438	6.62273	2.06677	1.04738	5.99136	5e-05	0.000113329	yes
1006	FBgn0040238	Best1	9.73488	20.1034	2.06509	1.04621	11.5111	5e-05	0.000113329	yes
1007	FBgn0266084	Fhos	6.09001	12.5763	2.06507	1.04619	3.77409	5e-05	0.000113329	yes
1008	FBgn0004862	bap	0.489623	1.01066	2.06416	1.04556	1.92218	0.01175	0.021112	yes
1009	FBgn0014879	Set	56.9732	117.589	2.06394	1.04539	21.336	5e-05	0.000113329	yes
1010	FBgn0035644	DNApol-epsilon58	6.33477	13.0668	2.06271	1.04455	6.6262	5e-05	0.000113329	yes
1011	FBgn0034970	yki	26.8413	55.3488	2.06208	1.0441	10.0072	5e-05	0.000113329	yes
1012	FBgn0031542	CG15414	0.714785	1.47278	2.06045	1.04296	1.88865	0.0084	0.0154335	yes
1013	FBgn0041604	dlp	3.37904	6.96168	2.06025	1.04282	11.9839	5e-05	0.000113329	yes
1014	FBgn0035923	CG6511	2.46956	5.08287	2.05821	1.04139	1.70523	0.01265	0.0226252	yes
1015	FBgn0261564	Reep1	32.5005	66.8187	2.05593	1.03979	3.03484	5e-05	0.000113329	yes
1016	FBgn0026620	tacc	11.4861	23.5921	2.05397	1.03842	5.84701	5e-05	0.000113329	yes
1017	FBgn0039752	CG15530	0.215731	0.443093	2.05391	1.03837	1.52128	0.0086	0.0157748	yes
1018	FBgn0039644	CG11897	29.1876	59.8984	2.05219	1.03716	27.5543	5e-05	0.000113329	yes
1019	FBgn0003882	tub	21.6745	44.4684	2.05165	1.03678	16.1559	5e-05	0.000113329	yes
1020	FBgn0264389	opm	30.6317	62.8306	2.05116	1.03644	2.32983	0.0002	0.000436332	yes
1021	FBgn0030877	Arp8	11.9525	24.516	2.05112	1.03641	1.78221	0.00785	0.0144899	yes
1022	FBgn0014029	43345	39.8708	81.7576	2.05056	1.03602	16.8937	5e-05	0.000113329	yes
1023	FBgn0040602	CG14545	117.31	240.49	2.05004	1.03564	22.4561	5e-05	0.000113329	yes
1024	FBgn0039044	p53	16.7955	34.4285	2.04986	1.03552	6.36946	5e-05	0.000113329	yes
1025	FBgn0011704	RnrS	73.1476	149.867	2.04883	1.0348	22.8626	5e-05	0.000113329	yes
1026	FBgn0032671	CG7200	4.87987	9.98895	2.04697	1.03349	3.2599	5e-05	0.000113329	yes
1027	FBgn0035388	CG2162	28.3568	57.9864	2.04489	1.03202	17.3385	5e-05	0.000113329	yes
1028	FBgn0261680	CG42727	20.8282	42.5876	2.04471	1.03189	2.71848	5e-05	0.000113329	yes
1029	FBgn0051155	Rpb7	50.483	103.206	2.04437	1.03165	8.26592	5e-05	0.000113329	yes
1030	FBgn0027535	botv	2.69202	5.49921	2.04278	1.03054	8.07772	5e-05	0.000113329	yes
1031	FBgn0040309	Jafrac1	915.09	1869.21	2.04265	1.03044	41.2345	5e-05	0.000113329	yes
1032	FBgn0266111	ana3	5.14364	10.5028	2.0419	1.02991	13.7073	5e-05	0.000113329	yes
1033	FBgn0028506	CG4455	8.89103	18.149	2.04127	1.02947	11.7324	5e-05	0.000113329	yes
1034	FBgn0029957	CG12155	6.09178	12.4299	2.04044	1.02888	10.248	5e-05	0.000113329	yes
1035	FBgn0263346	CG43427	4.12634	8.41655	2.03971	1.02837	9.39726	5e-05	0.000113329	yes
1036	FBgn0039335	Vps33B	2.31727	4.72585	2.0394	1.02815	3.0697	5e-05	0.000113329	yes
1037	FBgn0014133	bif	34.5347	70.3848	2.03809	1.02722	32.5885	5e-05	0.000113329	yes
1038	FBgn0039642	CG11882	17.1504	34.9458	2.03761	1.02687	8.94387	5e-05	0.000113329	yes
1039	FBgn0028539	CG31731	4.64146	9.45695	2.03749	1.0268	5.4407	5e-05	0.000113329	yes
1040	FBgn0039113	CG10217	13.1423	26.7687	2.03684	1.02633	11.7154	5e-05	0.000113329	yes
1041	FBgn0010316	dap	5.49477	11.191	2.03666	1.02621	14.3177	5e-05	0.000113329	yes
1042	FBgn0039851	mey	0.756367	1.54031	2.03646	1.02606	3.23944	5e-05	0.000113329	yes
1043	FBgn0029113	Uba2	86.6582	176.471	2.0364	1.02602	10.9458	5e-05	0.000113329	yes
1044	FBgn0034362	CG5323	28.1391	57.2691	2.03521	1.02518	9.1666	5e-05	0.000113329	yes
1045	FBgn0024236	foi	6.41424	13.0501	2.03455	1.02471	8.04617	5e-05	0.000113329	yes
1046	FBgn0039904	Hcf	2.57117	5.22994	2.03407	1.02437	8.72326	5e-05	0.000113329	yes
1047	FBgn0022987	qkr54B	2.62452	5.33798	2.03389	1.02424	6.12054	5e-05	0.000113329	yes
1048	FBgn0032775	CG17544	4.52557	9.20411	2.0338	1.02418	4.31586	5e-05	0.000113329	yes
1049	FBgn0039297	CG11852	1.24438	2.53074	2.03374	1.02413	2.46452	0.00155	0.00311019	yes
1050	FBgn0035896	CG6983	7.10568	14.4504	2.03364	1.02406	6.05467	5e-05	0.000113329	yes
1051	FBgn0032450	CG5776	3.13234	6.36628	2.03244	1.02321	9.36129	5e-05	0.000113329	yes
1052	FBgn0039501	CG5987	0.24218	0.49206	2.03179	1.02276	1.70442	0.0065	0.012131	yes
1053	FBgn0040308	Jafrac2	17.7725	36.1051	2.03151	1.02256	2.75667	5e-05	0.000113329	yes
1054	FBgn0015351	CG14906	24.2686	49.2835	2.03075	1.02202	11.8848	5e-05	0.000113329	yes
1055	FBgn0011571	caz	60.1014	121.957	2.02919	1.0209	21.6368	5e-05	0.000113329	yes
1056	FBgn0034067	CG8399	53.063	107.654	2.0288	1.02062	16.6528	5e-05	0.000113329	yes
1057	FBgn0005278	Sam-S	30.0564	60.9733	2.02863	1.02051	10.1843	5e-05	0.000113329	yes
1058	FBgn0261986	RASSF8	3.46557	7.02546	2.02722	1.0195	4.06506	5e-05	0.000113329	yes
1059	FBgn0035440	CG14969	7.00963	14.2032	2.02624	1.0188	4.44402	5e-05	0.000113329	yes
1060	FBgn0000119	arr	1.99295	4.03303	2.02365	1.01696	8.5817	5e-05	0.000113329	yes
1061	FBgn0030915	CG6179	28.597	57.8338	2.02237	1.01605	11.5366	5e-05	0.000113329	yes
1062	FBgn0037981	Spt3	4.58284	9.25141	2.01871	1.01343	4.59522	5e-05	0.000113329	yes
1063	FBgn0038309	Amt	2.65565	5.35969	2.01822	1.01309	3.4817	5e-05	0.000113329	yes
1064	FBgn0038269	Rrp6	10.0413	20.2575	2.01742	1.01251	9.05195	5e-05	0.000113329	yes
1065	FBgn0025625	Sik2	4.3776	8.83143	2.01741	1.01251	2.46824	5e-05	0.000113329	yes
1066	FBgn0028509	CenG1A	4.80948	9.69516	2.01584	1.01138	4.57541	5e-05	0.000113329	yes
1067	FBgn0001149	GstD1	963.148	1941.42	2.0157	1.01128	16.3036	5e-05	0.000113329	yes
1068	FBgn0035158	CG13895	4.3958	8.85818	2.01515	1.01089	7.36518	5e-05	0.000113329	yes
1069	FBgn0015270	Orc2	14.5724	29.3585	2.01466	1.01054	3.24842	5e-05	0.000113329	yes
1070	FBgn0260747	CG5010	380.604	766.572	2.01409	1.01013	35.1654	5e-05	0.000113329	yes
1071	FBgn0004380	Klp64D	8.94471	18.0147	2.01401	1.01007	12.1432	5e-05	0.000113329	yes
1072	FBgn0052091	CG32091	21.0909	42.4653	2.01344	1.00966	24.3082	5e-05	0.000113329	yes
1073	FBgn0262619	DNA-ligI	14.2244	28.6262	2.01247	1.00897	7.51259	5e-05	0.000113329	yes
1074	FBgn0039942	CG17163	14.598	29.3729	2.01212	1.00871	10.5271	5e-05	0.000113329	yes
1075	FBgn0003249	Rh3	16.4335	33.0437	2.01075	1.00774	8.01873	5e-05	0.000113329	yes
1076	FBgn0031801	CG9498	112.852	226.815	2.00984	1.00708	23.457	5e-05	0.000113329	yes
1077	FBgn0025865	Cortactin	9.48452	19.0543	2.00899	1.00647	12.0479	5e-05	0.000113329	yes
1078	FBgn0032197	CG5694	3.55283	7.13167	2.00732	1.00527	12.0739	5e-05	0.000113329	yes
1079	FBgn0053156	CG33156	37.9718	76.2039	2.00686	1.00494	14.1387	5e-05	0.000113329	yes
1080	FBgn0036273	INPP5E	2.05876	4.13158	2.00683	1.00492	5.28361	5e-05	0.000113329	yes
1081	FBgn0259834	out	8.81805	17.6853	2.00558	1.00402	5.07503	5e-05	0.000113329	yes
1082	FBgn0004391	shtd	3.30913	6.63595	2.00535	1.00385	5.69486	5e-05	0.000113329	yes
1083	FBgn0033673	CG8298	9.27976	18.6023	2.00461	1.00332	4.98596	5e-05	0.000113329	yes
1084	FBgn0029733	CG6927	38.1675	76.5108	2.00461	1.00332	17.6335	5e-05	0.000113329	yes
1085	FBgn0053208	Mical	12.0671	24.1886	2.00451	1.00325	8.96105	5e-05	0.000113329	yes
1086	FBgn0039714	Zip99C	14.6502	29.3625	2.00424	1.00305	4.72769	5e-05	0.000113329	yes
1087	FBgn0264707	RhoGEF3	4.04579	8.10808	2.00408	1.00294	5.14724	5e-05	0.000113329	yes
1088	FBgn0040364	CG11378	12.5417	25.128	2.00356	1.00257	5.14447	5e-05	0.000113329	yes
1089	FBgn0039914	mav	3.96875	7.94322	2.00144	1.00104	13.9592	5e-05	0.000113329	yes
1090	FBgn0036059	nudE	12.7841	25.5844	2.00127	1.00092	19.5396	5e-05	0.000113329	yes
1091	FBgn0011660	Pms2	5.8273	11.6612	2.00113	1.00081	9.89623	5e-05	0.000113329	yes
1092	FBgn0085192	CG34163	13.0064	26.0149	2.00016	1.00012	5.57044	5e-05	0.000113329	yes
1093	FBgn0063491	GstE9	756.195	377.847	0.499669	-1.00095	-3.14825	5e-05	0.000113329	yes
1094	FBgn0034029	eIF2B-gamma	58.9134	29.4369	0.499664	-1.00097	-9.91799	5e-05	0.000113329	yes
1095	FBgn0025583	IM2	226.633	113.221	0.499579	-1.00121	-11.5718	5e-05	0.000113329	yes
1096	FBgn0035856	CG13679	14.355	7.17013	0.499487	-1.00148	-2.35094	0.0001	0.0002223	yes
1097	FBgn0262103	Sik3	53.7246	26.8195	0.499203	-1.0023	-5.89307	5e-05	0.000113329	yes
1098	FBgn0034050	bug	89.5228	44.6805	0.499096	-1.00261	-3.06438	5e-05	0.000113329	yes
1099	FBgn0083984	CG34148	68.7106	34.2845	0.49897	-1.00298	-7.75993	5e-05	0.000113329	yes
1100	FBgn0039494	grass	15.9773	7.97058	0.498869	-1.00327	-5.14492	5e-05	0.000113329	yes
1101	FBgn0037312	CG11999	680.754	339.592	0.498847	-1.00333	-27.8261	5e-05	0.000113329	yes
1102	FBgn0037093	Cdk12	58.8762	29.3701	0.498845	-1.00334	-8.38809	5e-05	0.000113329	yes
1103	FBgn0034488	CG11208	199.128	99.3285	0.498817	-1.00342	-24.0264	5e-05	0.000113329	yes
1104	FBgn0085426	Rgk3	0.985549	0.491538	0.498745	-1.00363	-4.83384	5e-05	0.000113329	yes
1105	FBgn0039938	Sox102F	1.52347	0.759359	0.49844	-1.00451	-4.20217	5e-05	0.000113329	yes
1106	FBgn0262738	norpA	34.8432	17.3651	0.498378	-1.00469	-54.6206	5e-05	0.000113329	yes
1107	FBgn0004914	Hnf4	125.382	62.4841	0.49835	-1.00476	-13.2321	5e-05	0.000113329	yes
1108	FBgn0030786	mRpL22	332.721	165.703	0.498024	-1.00572	-23.8991	5e-05	0.000113329	yes
1109	FBgn0017572	Mo25	37.9476	18.8942	0.497902	-1.00607	-26.7108	5e-05	0.000113329	yes
1110	FBgn0040022	Set1	34.3967	17.1259	0.497894	-1.00609	-24.7834	5e-05	0.000113329	yes
1111	FBgn0040397	CG3655	19.5712	9.74382	0.497865	-1.00617	-17.5293	5e-05	0.000113329	yes
1112	FBgn0032010	CG8086	11.5023	5.72599	0.497813	-1.00633	-4.09664	5e-05	0.000113329	yes
1113	FBgn0000053	ade3	67.456	33.5739	0.497716	-1.00661	-6.84249	5e-05	0.000113329	yes
1114	FBgn0027586	CG5867	19.9713	9.93987	0.497708	-1.00663	-6.68412	5e-05	0.000113329	yes
1115	FBgn0052441	CG32441	343.972	171.173	0.497636	-1.00683	-23.1239	5e-05	0.000113329	yes
1116	FBgn0028480	CG17841	178.419	88.7825	0.497607	-1.00692	-19.823	5e-05	0.000113329	yes
1117	FBgn0265297	pAbp	1250.35	621.272	0.496878	-1.00903	-5.8974	5e-05	0.000113329	yes
1118	FBgn0039769	CG15534	1.69656	0.842619	0.496663	-1.00966	-2.59179	0.0001	0.0002223	yes
1119	FBgn0030985	Obp18a	5.46041	2.71176	0.496622	-1.00978	-5.06453	5e-05	0.000113329	yes
1120	FBgn0033092	CG9422	108.098	53.6799	0.496586	-1.00989	-3.59736	5e-05	0.000113329	yes
1121	FBgn0026721	fat-spondin	18.1648	9.02032	0.496582	-1.0099	-5.49242	5e-05	0.000113329	yes
1122	FBgn0041097	robo3	0.440503	0.218699	0.496476	-1.0102	-2.45055	5e-05	0.000113329	yes
1123	FBgn0005664	Crys	4.57279	2.27017	0.496452	-1.01028	-2.21375	0.0003	0.000646489	yes
1124	FBgn0038326	CG5044	144.356	71.6277	0.496188	-1.01104	-3.59487	5e-05	0.000113329	yes
1125	FBgn0039902	Zip102B	23.0762	11.4465	0.496031	-1.0115	-19.9116	5e-05	0.000113329	yes
1126	FBgn0028992	sds22	48.3644	23.9892	0.496009	-1.01156	-16.8281	5e-05	0.000113329	yes
1127	FBgn0013435	Cdc2rk	26.8716	13.3254	0.495892	-1.0119	-3.5798	5e-05	0.000113329	yes
1128	FBgn0039178	CG6356	12.4173	6.15415	0.495611	-1.01272	-13.3545	5e-05	0.000113329	yes
1129	FBgn0037467	Ufl1	22.1433	10.9691	0.495369	-1.01343	-4.71432	5e-05	0.000113329	yes
1130	FBgn0259209	Mlp60A	178.592	88.4581	0.495308	-1.0136	-7.72196	5e-05	0.000113329	yes
1131	FBgn0085313	CG34284	8.33785	4.12959	0.495282	-1.01368	-2.75055	5e-05	0.000113329	yes
1132	FBgn0039651	Cyt-c1L	0.960952	0.475705	0.495035	-1.0144	-1.757	0.026	0.0437631	yes
1133	FBgn0035424	CG11505	37.4272	18.5173	0.494755	-1.01521	-34.5994	5e-05	0.000113329	yes
1134	FBgn0259244	CG42342	5.6621	2.80105	0.494702	-1.01537	-7.57525	5e-05	0.000113329	yes
1135	FBgn0035374	mRpS35	166.336	82.2787	0.494654	-1.01551	-18.6803	5e-05	0.000113329	yes
1136	FBgn0029834	CG5937	3.8495	1.90346	0.494469	-1.01605	-10.2191	5e-05	0.000113329	yes
1137	FBgn0051431	CG31431	3.44054	1.70087	0.494361	-1.01636	-3.8761	5e-05	0.000113329	yes
1138	FBgn0260468	CG7950	224.223	110.78	0.494062	-1.01724	-26.652	5e-05	0.000113329	yes
1139	FBgn0004623	Gbeta76C	5.09317	2.51589	0.493973	-1.0175	-3.87109	5e-05	0.000113329	yes
1140	FBgn0034248	CG14483	221.906	109.563	0.493736	-1.01819	-11.3414	5e-05	0.000113329	yes
1141	FBgn0032236	mRpS7	203.756	100.575	0.493605	-1.01857	-23.8448	5e-05	0.000113329	yes
1142	FBgn0005613	Sox15	0.488425	0.241074	0.493574	-1.01866	-2.39026	0.0004	0.000854268	yes
1143	FBgn0038834	RpS30	7204.88	3554.46	0.493341	-1.01935	-49.9477	5e-05	0.000113329	yes
1144	FBgn0035039	Adck	223.756	110.344	0.493144	-1.01992	-17.6268	5e-05	0.000113329	yes
1145	FBgn0000318	cl	1185.78	584.616	0.493022	-1.02028	-21.6991	5e-05	0.000113329	yes
1146	FBgn0029932	CG4607	10.1493	5.0017	0.492812	-1.02089	-6.47454	5e-05	0.000113329	yes
1147	FBgn0034351	rswl	51.0358	25.1503	0.492797	-1.02094	-13.9914	5e-05	0.000113329	yes
1148	FBgn0039020	CG17141	33.992	16.7488	0.492728	-1.02114	-3.18287	5e-05	0.000113329	yes
1149	FBgn0035360	CG1246	9.50106	4.68089	0.49267	-1.02131	-2.36883	0.00145	0.00291733	yes
1150	FBgn0034368	CG5482	96.7126	47.6452	0.492647	-1.02137	-16.4897	5e-05	0.000113329	yes
1151	FBgn0033781	CG13319	408.238	201.071	0.492534	-1.0217	-9.83617	5e-05	0.000113329	yes
1152	FBgn0040398	CG14629	163.979	80.7623	0.492516	-1.02176	-5.59251	5e-05	0.000113329	yes
1153	FBgn0038610	CG7675	18.8336	9.27014	0.492213	-1.02265	-4.84611	5e-05	0.000113329	yes
1154	FBgn0036945	Ssk	39.6056	19.4884	0.492062	-1.02309	-2.60567	5e-05	0.000113329	yes
1155	FBgn0037635	CG9837	476.055	234.243	0.49205	-1.02312	-15.9362	5e-05	0.000113329	yes
1156	FBgn0262511	Vha44	117.583	57.848	0.491976	-1.02334	-1.62061	0.0058	0.0108952	yes
1157	FBgn0037228	CG1092	0.96124	0.47285	0.491917	-1.02351	-1.84743	0.00155	0.00311019	yes
1158	FBgn0038007	Cyp313a3	0.706012	0.347196	0.491771	-1.02394	-2.25705	0.001	0.00206336	yes
1159	FBgn0035422	RpL28	5848.6	2876.15	0.491767	-1.02395	-10.8511	5e-05	0.000113329	yes
1160	FBgn0050100	CG30100	113.832	55.9243	0.491288	-1.02536	-4.80851	5e-05	0.000113329	yes
1161	FBgn0001208	Hn	12.1987	5.99235	0.491229	-1.02554	-6.01318	5e-05	0.000113329	yes
1162	FBgn0038881	CG16791	3.03811	1.49212	0.491134	-1.02581	-5.34718	5e-05	0.000113329	yes
1163	FBgn0032597	CG17904	205.741	101.018	0.490996	-1.02622	-5.41845	5e-05	0.000113329	yes
1164	FBgn0037313	CG1161	344.14	168.911	0.490821	-1.02673	-25.3903	5e-05	0.000113329	yes
1165	FBgn0262567	CG43107	110.395	54.1062	0.490115	-1.02881	-7.71162	5e-05	0.000113329	yes
1166	FBgn0032247	CG5188	30.6191	15.0044	0.490034	-1.02905	-5.94174	5e-05	0.000113329	yes
1167	FBgn0040321	GNBP3	19.678	9.6426	0.490019	-1.02909	-7.98273	5e-05	0.000113329	yes
1168	FBgn0029606	CG14052	2.62402	1.2857	0.489973	-1.02922	-2.437	0.00025	0.000541805	yes
1169	FBgn0036277	CG10418	390.849	191.307	0.489465	-1.03072	-16.7151	5e-05	0.000113329	yes
1170	FBgn0005533	RpS17	4729.55	2313.16	0.489087	-1.03184	-46.3917	5e-05	0.000113329	yes
1171	FBgn0026259	eIF5B	393.599	192.377	0.488764	-1.0328	-70.8306	5e-05	0.000113329	yes
1172	FBgn0024945	NitFhit	64.41	31.4724	0.488626	-1.0332	-8.08183	5e-05	0.000113329	yes
1173	FBgn0030438	CG15721	0.757085	0.369844	0.488511	-1.03354	-1.75522	0.0038	0.00730198	yes
1174	FBgn0024314	Plap	117.347	57.3195	0.488462	-1.03368	-6.30131	5e-05	0.000113329	yes
1175	FBgn0037899	RpL24-like	2816.9	1375.59	0.488335	-1.03406	-44.4031	5e-05	0.000113329	yes
1176	FBgn0086446	DCTN6-p27	106.075	51.7915	0.488254	-1.0343	-2.90945	5e-05	0.000113329	yes
1177	FBgn0085237	CG34208	55.6063	27.1463	0.488187	-1.0345	-1.65215	0.01005	0.0182537	yes
1178	FBgn0035805	CG7506	122.94	59.9764	0.487851	-1.03549	-15.524	5e-05	0.000113329	yes
1179	FBgn0038147	CCHa2	7.43982	3.62709	0.487524	-1.03645	-8.00589	5e-05	0.000113329	yes
1180	FBgn0262007	CG42825	25.3755	12.3581	0.487009	-1.03798	-6.5858	5e-05	0.000113329	yes
1181	FBgn0265959	rdgC	0.542632	0.264262	0.487	-1.03801	-3.87563	5e-05	0.000113329	yes
1182	FBgn0038585	Non3	179.602	87.4518	0.48692	-1.03825	-12.6258	5e-05	0.000113329	yes
1183	FBgn0038331	Ccm3	70.2619	34.2112	0.48691	-1.03827	-12.478	5e-05	0.000113329	yes
1184	FBgn0031603	CG15432	190.764	92.8827	0.486898	-1.03831	-7.06871	5e-05	0.000113329	yes
1185	FBgn0032292	EMC3	436.131	212.23	0.48662	-1.03913	-27.9254	5e-05	0.000113329	yes
1186	FBgn0031064	CG12531	1.48851	0.724165	0.486503	-1.03948	-8.09402	5e-05	0.000113329	yes
1187	FBgn0033564	Pex6	28.9074	14.0579	0.486308	-1.04006	-13.6997	5e-05	0.000113329	yes
1188	FBgn0036811	MED11	69.0471	33.5736	0.486242	-1.04025	-1.97659	0.0011	0.0022607	yes
1189	FBgn0028527	CG18507	9.11043	4.4296	0.486212	-1.04034	-7.59951	5e-05	0.000113329	yes
1190	FBgn0033104	CG15237	276.4	134.364	0.486122	-1.04062	-3.88498	5e-05	0.000113329	yes
1191	FBgn0034295	CG10911	88.2794	42.9076	0.486043	-1.04084	-15.1478	5e-05	0.000113329	yes
1192	FBgn0263973	jv	3.59176	1.74424	0.485623	-1.04209	-3.35627	5e-05	0.000113329	yes
1193	FBgn0003415	skd	27.0537	13.1343	0.48549	-1.04249	-58.0004	5e-05	0.000113329	yes
1194	FBgn0030918	CG15056	2.65703	1.28981	0.485433	-1.04266	-3.18275	5e-05	0.000113329	yes
1195	FBgn0037686	RpL34b	4197.66	2036.85	0.485235	-1.04324	-34.5608	5e-05	0.000113329	yes
1196	FBgn0033235	CG8728	124.346	60.328	0.485162	-1.04346	-22.8711	5e-05	0.000113329	yes
1197	FBgn0265725	CG44532	0.343602	0.166674	0.485079	-1.04371	-1.42431	0.02345	0.0399224	yes
1198	FBgn0034511	GNBP-like3	70.3345	34.1173	0.485072	-1.04373	-6.98942	5e-05	0.000113329	yes
1199	FBgn0034935	Orcokinin	14.3986	6.9831	0.484985	-1.04399	-3.32642	5e-05	0.000113329	yes
1200	FBgn0051815	CG31815	10.6801	5.17901	0.484921	-1.04417	-5.39962	5e-05	0.000113329	yes
1201	FBgn0267823	Gmer	52.0195	25.194	0.484318	-1.04597	-3.27152	5e-05	0.000113329	yes
1202	FBgn0032997	CG17486	39.7187	19.2356	0.484296	-1.04604	-22.8167	5e-05	0.000113329	yes
1203	FBgn0000299	Col4a1	10.1611	4.92086	0.484284	-1.04608	-22.9728	5e-05	0.000113329	yes
1204	FBgn0034743	RpS16	5603.92	2713.07	0.484138	-1.04651	-49.1942	5e-05	0.000113329	yes
1205	FBgn0033987	ckn	1.77909	0.861276	0.48411	-1.0466	-6.4337	5e-05	0.000113329	yes
1206	FBgn0032897	CG9336	250.877	121.439	0.484058	-1.04674	-15.6551	5e-05	0.000113329	yes
1207	FBgn0000179	bi	3.48092	1.68451	0.483927	-1.04715	-2.8362	0.00235	0.00463247	yes
1208	FBgn0034307	CG10914	26.7092	12.9136	0.483489	-1.04845	-11.6414	5e-05	0.000113329	yes
1209	FBgn0036756	cln3	12.6329	6.10624	0.48336	-1.04882	-5.6708	5e-05	0.000113329	yes
1210	FBgn0263321	CG43402	1.75629	0.848793	0.483287	-1.04905	-4.83145	5e-05	0.000113329	yes
1211	FBgn0053258	CG33258	3.74984	1.81183	0.483175	-1.04938	-3.6948	5e-05	0.000113329	yes
1212	FBgn0030997	CG7990	2.26645	1.09487	0.483077	-1.04967	-4.18622	5e-05	0.000113329	yes
1213	FBgn0051800	CG31800	43.4166	20.9567	0.482689	-1.05083	-3.19032	5e-05	0.000113329	yes
1214	FBgn0033108	CG15236	0.710033	0.342591	0.4825	-1.0514	-1.95475	0.00585	0.0109839	yes
1215	FBgn0013981	His4r	1155.28	557.389	0.482471	-1.05148	-31.2425	5e-05	0.000113329	yes
1216	FBgn0038845	CG10827	13.1225	6.32897	0.482299	-1.052	-2.7528	5e-05	0.000113329	yes
1217	FBgn0023535	arg	26.657	12.8546	0.482222	-1.05223	-3.54219	5e-05	0.000113329	yes
1218	FBgn0036107	galla-2	184.42	88.8915	0.482006	-1.05288	-19.1265	5e-05	0.000113329	yes
1219	FBgn0029839	CG4660	9.26335	4.4649	0.481996	-1.0529	-4.56861	5e-05	0.000113329	yes
1220	FBgn0042102	CG18745	3.15131	1.51881	0.481961	-1.05301	-3.43286	5e-05	0.000113329	yes
1221	FBgn0034365	CG5335	48.6333	23.4331	0.481832	-1.0534	-11.5024	5e-05	0.000113329	yes
1222	FBgn0034394	CG15096	19.12	9.20661	0.481517	-1.05434	-6.29902	5e-05	0.000113329	yes
1223	FBgn0261549	rdgA	22.985	11.0667	0.481475	-1.05447	-7.59591	5e-05	0.000113329	yes
1224	FBgn0265201	CG44261	118.054	56.831	0.481398	-1.0547	-5.06283	5e-05	0.000113329	yes
1225	FBgn0026077	Gasp	1.68433	0.810828	0.481395	-1.0547	-2.46279	0.0001	0.0002223	yes
1226	FBgn0029745	Rpn13R	13.5881	6.53691	0.481076	-1.05566	-2.09633	0.0065	0.012131	yes
1227	FBgn0036827	CG6843	279.399	134.405	0.48105	-1.05574	-43.4698	5e-05	0.000113329	yes
1228	FBgn0029174	FKBP59	357.792	171.991	0.480701	-1.05679	-16.269	5e-05	0.000113329	yes
1229	FBgn0024509	Sec13	356.28	171.2	0.480521	-1.05733	-17.2617	5e-05	0.000113329	yes
1230	FBgn0039673	CG7568	87.5494	42.042	0.480209	-1.05827	-1.78896	0.0176	0.0307285	yes
1231	FBgn0029896	CG3168	46.4209	22.2802	0.479961	-1.05901	-13.5994	5e-05	0.000113329	yes
1232	FBgn0033170	sPLA2	15.7303	7.5476	0.479813	-1.05946	-2.47708	0.00025	0.000541805	yes
1233	FBgn0001321	knk	0.56634	0.271505	0.479403	-1.06069	-2.73546	0.0005	0.00105907	yes
1234	FBgn0035290	dsb	3.87335	1.85634	0.47926	-1.06112	-3.54372	5e-05	0.000113329	yes
1235	FBgn0045980	niki	1.48093	0.709623	0.479174	-1.06138	-2.98442	5e-05	0.000113329	yes
1236	FBgn0029507	Tsp42Ed	86.294	41.3433	0.479098	-1.06161	-7.54197	5e-05	0.000113329	yes
1237	FBgn0037504	CG1142	96.6069	46.284	0.479096	-1.06161	-17.0819	5e-05	0.000113329	yes
1238	FBgn0039356	CG5039	103.217	49.4494	0.479082	-1.06166	-4.88827	5e-05	0.000113329	yes
1239	FBgn0004839	otk	1.33667	0.640065	0.47885	-1.06235	-4.39223	5e-05	0.000113329	yes
1240	FBgn0034622	CG15666	1.56962	0.751406	0.478718	-1.06275	-3.34718	5e-05	0.000113329	yes
1241	FBgn0024366	CG11409	46.3914	22.2073	0.478694	-1.06282	-21.6707	5e-05	0.000113329	yes
1242	FBgn0261799	dsx-c73A	0.647807	0.310004	0.478544	-1.06328	-1.51096	0.01015	0.0184256	yes
1243	FBgn0262125	Sec23	158.093	75.6354	0.478423	-1.06364	-23.7312	5e-05	0.000113329	yes
1244	FBgn0015829	TfIIEbeta	64.3633	30.7827	0.478265	-1.06412	-14.9269	5e-05	0.000113329	yes
1245	FBgn0262509	nrm	1.4928	0.713935	0.478252	-1.06415	-4.18507	5e-05	0.000113329	yes
1246	FBgn0035985	Cpr67B	18.0039	8.60821	0.47813	-1.06452	-6.13978	5e-05	0.000113329	yes
1247	FBgn0026268	antdh	13.1844	6.30093	0.477908	-1.06519	-4.16987	5e-05	0.000113329	yes
1248	FBgn0025595	AkhR	5.80571	2.77375	0.477762	-1.06564	-3.44462	5e-05	0.000113329	yes
1249	FBgn0262057	Spn77Ba	4.79712	2.28945	0.477255	-1.06717	-3.64707	5e-05	0.000113329	yes
1250	FBgn0038858	CG5793	168.178	80.2262	0.477031	-1.06784	-9.88326	5e-05	0.000113329	yes
1251	FBgn0016687	Nurf-38	495.212	236.226	0.47702	-1.06788	-31.5346	5e-05	0.000113329	yes
1252	FBgn0010434	cora	23.6211	11.2647	0.476891	-1.06826	-11.2652	5e-05	0.000113329	yes
1253	FBgn0054008	CG34008	34.0448	16.2345	0.476857	-1.06838	-3.90428	5e-05	0.000113329	yes
1254	FBgn0046302	CG10650	10.924	5.20893	0.476834	-1.06845	-3.94528	5e-05	0.000113329	yes
1255	FBgn0037933	Ho	78.427	37.3904	0.476754	-1.06868	-15.6141	5e-05	0.000113329	yes
1256	FBgn0040736	IM3	794.751	378.767	0.476586	-1.06919	-17.8671	5e-05	0.000113329	yes
1257	FBgn0042105	CG18748	1.14366	0.544947	0.476494	-1.06947	-2.20674	0.0002	0.000436332	yes
1258	FBgn0039509	bigmax	196.657	93.6992	0.47646	-1.06957	-8.30116	5e-05	0.000113329	yes
1259	FBgn0038237	Pde6	6.11033	2.91034	0.476298	-1.07006	-14.3074	5e-05	0.000113329	yes
1260	FBgn0259110	mmd	2.81708	1.34168	0.476266	-1.07016	-10.0248	5e-05	0.000113329	yes
1261	FBgn0013325	RpL11	3191.94	1519.85	0.476152	-1.0705	-20.4019	5e-05	0.000113329	yes
1262	FBgn0034766	Obp59a	3.1857	1.51648	0.476027	-1.07089	-2.07309	0.00075	0.0015655	yes
1263	FBgn0260857	Bet1	526.963	250.809	0.475952	-1.07111	-4.51519	5e-05	0.000113329	yes
1264	FBgn0032346	Csl4	81.791	38.9118	0.475747	-1.07174	-14.6075	5e-05	0.000113329	yes
1265	FBgn0011834	Ser6	12.9935	6.1698	0.474837	-1.07449	-4.61656	5e-05	0.000113329	yes
1266	FBgn0039703	CG7829	3.0074	1.42711	0.474533	-1.07542	-2.41097	0.00035	0.000750309	yes
1267	FBgn0032818	CG10628	147.178	69.8142	0.474352	-1.07597	-19.3442	5e-05	0.000113329	yes
1268	FBgn0085390	Dgk	0.917808	0.43513	0.474097	-1.07675	-1.29123	0.0184	0.0320159	yes
1269	FBgn0261046	Dscam3	0.450536	0.213468	0.473809	-1.07762	-2.91332	5e-05	0.000113329	yes
1270	FBgn0050428	CG30428	10.9012	5.16447	0.473752	-1.07779	-6.37326	5e-05	0.000113329	yes
1271	FBgn0085447	sif	9.98673	4.73027	0.473656	-1.07809	-43.058	5e-05	0.000113329	yes
1272	FBgn0029851	CG14445	3.6207	1.71475	0.473596	-1.07827	-3.35512	5e-05	0.000113329	yes
1273	FBgn0033225	CG1550	60.4046	28.6045	0.473548	-1.07842	-15.2311	5e-05	0.000113329	yes
1274	FBgn0053120	CG33120	1.3184	0.624299	0.473528	-1.07848	-3.44955	5e-05	0.000113329	yes
1275	FBgn0261928	CG42795	1.34532	0.636728	0.473291	-1.07921	-8.72846	5e-05	0.000113329	yes
1276	FBgn0051278	CG31278	29.6621	14.0375	0.473247	-1.07934	-7.09237	5e-05	0.000113329	yes
1277	FBgn0031771	ND-51	338.83	160.343	0.473226	-1.0794	-16.2557	5e-05	0.000113329	yes
1278	FBgn0031764	CG9107	95.2544	45.0517	0.472962	-1.0802	-5.93895	5e-05	0.000113329	yes
1279	FBgn0051826	CG31826	1.32803	0.627722	0.472672	-1.08109	-1.79514	0.0074	0.0137021	yes
1280	FBgn0039907	lgs	33.0958	15.6396	0.472555	-1.08145	-32.9226	5e-05	0.000113329	yes
1281	FBgn0000499	dsh	95.5659	45.1399	0.472343	-1.08209	-34.4208	5e-05	0.000113329	yes
1282	FBgn0032069	LManVI	1.24293	0.58651	0.471877	-1.08351	-2.69769	5e-05	0.000113329	yes
1283	FBgn0031057	Ubqn	312.67	147.324	0.47118	-1.08564	-92.7937	5e-05	0.000113329	yes
1284	FBgn0016013	Faa	6.80985	3.20804	0.471088	-1.08593	-4.87532	5e-05	0.000113329	yes
1285	FBgn0003888	betaTub60D	19.1647	9.01962	0.470637	-1.08731	-14.7381	5e-05	0.000113329	yes
1286	FBgn0054054	CG34054	4.82972	2.27269	0.470564	-1.08754	-2.81164	0.0001	0.0002223	yes
1287	FBgn0052736	CG32736	132.577	62.3717	0.470456	-1.08786	-8.9579	5e-05	0.000113329	yes
1288	FBgn0034715	Oatp58Db	4.225	1.98706	0.47031	-1.08832	-4.38661	5e-05	0.000113329	yes
1289	FBgn0015380	drl	3.1585	1.485	0.47016	-1.08878	-7.9836	5e-05	0.000113329	yes
1290	FBgn0039732	CG15525	84.6964	39.8115	0.470049	-1.08912	-5.9822	5e-05	0.000113329	yes
1291	FBgn0036360	CG10713	0.529604	0.248893	0.469961	-1.08939	-2.16933	0.0007	0.0014653	yes
1292	FBgn0032787	CG10195	32.2136	15.123	0.46946	-1.09092	-7.10952	5e-05	0.000113329	yes
1293	FBgn0046763	CG17278	42.8942	20.1342	0.469392	-1.09114	-23.2566	5e-05	0.000113329	yes
1294	FBgn0038246	CG14853	0.604386	0.28339	0.468889	-1.09268	-2.81403	5e-05	0.000113329	yes
1295	FBgn0039081	Irk2	23.5537	11.0439	0.468882	-1.09271	-6.8056	5e-05	0.000113329	yes
1296	FBgn0259677	CG42346	0.430067	0.201632	0.468839	-1.09284	-3.94428	5e-05	0.000113329	yes
1297	FBgn0036875	CG9449	6.36143	2.98222	0.468797	-1.09297	-2.40533	5e-05	0.000113329	yes
1298	FBgn0039959	CG17514	17.7996	8.33933	0.468512	-1.09384	-15.7254	5e-05	0.000113329	yes
1299	FBgn0037502	wa-cup	0.894173	0.418361	0.467875	-1.09581	-2.64737	5e-05	0.000113329	yes
1300	FBgn0000459	disco	4.22277	1.97503	0.46771	-1.09631	-10.1213	5e-05	0.000113329	yes
1301	FBgn0051126	CG31126	196.004	91.6657	0.467673	-1.09643	-8.45503	5e-05	0.000113329	yes
1302	FBgn0031698	Ncoa6	74.6604	34.8902	0.467319	-1.09752	-5.61536	5e-05	0.000113329	yes
1303	FBgn0052816	CG32816	1.41462	0.660967	0.46724	-1.09777	-1.52614	0.00935	0.0170571	yes
1304	FBgn0035854	CG8005	45.9973	21.4853	0.467099	-1.0982	-10.5938	5e-05	0.000113329	yes
1305	FBgn0030990	CG7556	324.563	151.536	0.466892	-1.09884	-8.84387	5e-05	0.000113329	yes
1306	FBgn0039911	CG1909	2.51924	1.17621	0.466891	-1.09884	-4.5387	5e-05	0.000113329	yes
1307	FBgn0034387	Cyp12b2	8.94406	4.1753	0.466824	-1.09905	-3.58796	5e-05	0.000113329	yes
1308	FBgn0001235	hth	28.4949	13.3003	0.466761	-1.09925	-13.972	5e-05	0.000113329	yes
1309	FBgn0045866	bai	834.899	389.654	0.466708	-1.09941	-25.0089	5e-05	0.000113329	yes
1310	FBgn0003076	Pgm	230.057	107.36	0.466667	-1.09953	-18.8202	5e-05	0.000113329	yes
1311	FBgn0033179	p47	739.214	344.925	0.46661	-1.09971	-46.2138	5e-05	0.000113329	yes
1312	FBgn0027575	GABA-B-R2	1.69528	0.790905	0.466534	-1.09995	-4.05172	5e-05	0.000113329	yes
1313	FBgn0250839	CG2016	9.15128	4.26446	0.465996	-1.10161	-3.27968	5e-05	0.000113329	yes
1314	FBgn0031389	CG4259	1.6769	0.781156	0.465833	-1.10212	-3.08147	5e-05	0.000113329	yes
1315	FBgn0021760	chb	54.4725	25.3406	0.4652	-1.10407	-6.29158	5e-05	0.000113329	yes
1316	FBgn0051106	CG31106	2.52524	1.17447	0.465092	-1.10441	-3.53958	5e-05	0.000113329	yes
1317	FBgn0039977	CG17454	148.985	69.2445	0.464775	-1.1054	-31.9402	5e-05	0.000113329	yes
1318	FBgn0031707	CG14020	7.77567	3.61371	0.464746	-1.10549	-1.39877	0.02115	0.0363808	yes
1319	FBgn0039154	Npc2f	5.48024	2.54665	0.464697	-1.10564	-3.28385	5e-05	0.000113329	yes
1320	FBgn0037519	CG3014	2.02997	0.94224	0.464164	-1.10729	-1.95083	0.00385	0.00739273	yes
1321	FBgn0028436	ECSIT	45.759	21.2253	0.46385	-1.10827	-12.7493	5e-05	0.000113329	yes
1322	FBgn0053926	CG33926	145.377	67.4138	0.463717	-1.10868	-14.0015	5e-05	0.000113329	yes
1323	FBgn0023516	Pex5	140.716	65.2342	0.463588	-1.10908	-11.984	5e-05	0.000113329	yes
1324	FBgn0031317	CG5118	76.0707	35.2617	0.463539	-1.10924	-6.16703	5e-05	0.000113329	yes
1325	FBgn0262582	cic	37.7804	17.5126	0.463537	-1.10924	-4.37344	5e-05	0.000113329	yes
1326	FBgn0031866	Nlg2	1.50169	0.696032	0.463499	-1.10936	-5.96705	5e-05	0.000113329	yes
1327	FBgn0023178	Pdf	7.93404	3.67667	0.463405	-1.10966	-3.64006	5e-05	0.000113329	yes
1328	FBgn0033085	CG15908	148.784	68.9084	0.463144	-1.11047	-14.2512	5e-05	0.000113329	yes
1329	FBgn0030576	CG15890	0.603908	0.27969	0.463133	-1.1105	-2.87031	5e-05	0.000113329	yes
1330	FBgn0029504	CHES-1-like	17.9402	8.3086	0.463128	-1.11051	-10.9855	5e-05	0.000113329	yes
1331	FBgn0040964	CG18661	47.8327	22.1458	0.462985	-1.11096	-2.9162	5e-05	0.000113329	yes
1332	FBgn0038732	CG11391	0.663905	0.307314	0.462889	-1.11127	-1.59053	0.01395	0.0247823	yes
1333	FBgn0069973	CG40485	10.1111	4.68007	0.462865	-1.11133	-2.30171	0.0005	0.00105907	yes
1334	FBgn0032381	Mal-B1	5.76691	2.66891	0.462797	-1.11155	-1.84475	0.0004	0.000854268	yes
1335	FBgn0039555	mRpS22	144.801	66.9999	0.462703	-1.11184	-11.0632	5e-05	0.000113329	yes
1336	FBgn0000635	Fas2	11.6339	5.38302	0.462701	-1.11185	-6.49505	5e-05	0.000113329	yes
1337	FBgn0031116	CG1695	2.54384	1.17657	0.462517	-1.11243	-10.2609	5e-05	0.000113329	yes
1338	FBgn0032483	CG15482	64.0466	29.6204	0.462482	-1.11253	-1.81257	0.0053	0.0100066	yes
1339	FBgn0005659	Ets98B	7.36591	3.40622	0.46243	-1.11269	-11.1731	5e-05	0.000113329	yes
1340	FBgn0085412	CG34383	7.64101	3.53318	0.462397	-1.1128	-18.2606	5e-05	0.000113329	yes
1341	FBgn0032809	CG13078	2.80803	1.29812	0.462289	-1.11314	-2.19407	0.0011	0.0022607	yes
1342	FBgn0030572	mRpS25	300.186	138.764	0.46226	-1.11322	-11.28	5e-05	0.000113329	yes
1343	FBgn0263757	Rpb4	88.2786	40.7995	0.462168	-1.11351	-14.0771	5e-05	0.000113329	yes
1344	FBgn0035090	CG2736	11.0553	5.10837	0.462074	-1.11381	-7.14293	5e-05	0.000113329	yes
1345	FBgn0043841	vir-1	1034.04	477.698	0.461972	-1.11412	-48.7931	5e-05	0.000113329	yes
1346	FBgn0266579	tau	3.18649	1.47134	0.461743	-1.11484	-2.01514	0.0066	0.0123059	yes
1347	FBgn0086677	jeb	3.15067	1.45361	0.461365	-1.11602	-43.2214	5e-05	0.000113329	yes
1348	FBgn0032725	Nedd8	441.351	203.556	0.461211	-1.1165	-21.2363	5e-05	0.000113329	yes
1349	FBgn0035271	CG2021	287.681	132.678	0.461198	-1.11654	-12.1262	5e-05	0.000113329	yes
1350	FBgn0034893	mRpL43	171.532	79.0219	0.460683	-1.11815	-6.79566	5e-05	0.000113329	yes
1351	FBgn0085382	CG34353	0.333046	0.153403	0.460606	-1.1184	-2.90454	5e-05	0.000113329	yes
1352	FBgn0033789	CG13324	41.9001	19.2959	0.460522	-1.11866	-5.90738	5e-05	0.000113329	yes
1353	FBgn0025820	JTBR	222.567	102.454	0.460329	-1.11926	-9.18302	5e-05	0.000113329	yes
1354	FBgn0036544	sff	1.72236	0.79279	0.460293	-1.11937	-11.1415	5e-05	0.000113329	yes
1355	FBgn0038530	AttD	11.2818	5.1911	0.46013	-1.11989	-4.31466	5e-05	0.000113329	yes
1356	FBgn0262366	CG43064	1.23386	0.567613	0.46003	-1.12019	-4.09916	5e-05	0.000113329	yes
1357	FBgn0025352	Thiolase	608.034	279.711	0.460025	-1.12021	-23.0813	5e-05	0.000113329	yes
1358	FBgn0031629	Clect27	5.8048	2.67005	0.459973	-1.12038	-3.81708	5e-05	0.000113329	yes
1359	FBgn0036004	Jarid2	201.367	92.6099	0.459906	-1.12059	-46.0453	5e-05	0.000113329	yes
1360	FBgn0085227	CG34198	9.80961	4.51124	0.45988	-1.12067	-3.52767	5e-05	0.000113329	yes
1361	FBgn0015521	RpS21	3061.68	1407.17	0.459607	-1.12152	-11.9186	5e-05	0.000113329	yes
1362	FBgn0259715	CG42369	38.2186	17.5644	0.459577	-1.12162	-8.17938	5e-05	0.000113329	yes
1363	FBgn0016694	Pdp1	31.8523	14.6339	0.45943	-1.12208	-14.9291	5e-05	0.000113329	yes
1364	FBgn0260770	CG42568	72.2467	33.1915	0.459419	-1.12212	-4.05456	5e-05	0.000113329	yes
1365	FBgn0013467	igl	1.91512	0.879791	0.459392	-1.1222	-6.85749	5e-05	0.000113329	yes
1366	FBgn0053513	Nmdar2	0.86794	0.398561	0.459203	-1.12279	-2.16589	0.0001	0.0002223	yes
1367	FBgn0038968	CG12499	31.3678	14.3954	0.458923	-1.12368	-29.2275	5e-05	0.000113329	yes
1368	FBgn0000382	csw	49.8071	22.8547	0.458864	-1.12386	-25.8621	5e-05	0.000113329	yes
1369	FBgn0035917	Zasp66	263.626	120.958	0.458824	-1.12398	-11.4557	5e-05	0.000113329	yes
1370	FBgn0031021	ND-18	435.291	199.651	0.458661	-1.1245	-3.88917	5e-05	0.000113329	yes
1371	FBgn0029503	CHORD	109.269	50.109	0.458584	-1.12474	-9.14804	5e-05	0.000113329	yes
1372	FBgn0004595	pros	7.80612	3.57858	0.458433	-1.12522	-56.6203	5e-05	0.000113329	yes
1373	FBgn0029091	CS-2	1.38567	0.634889	0.458182	-1.126	-3.36475	5e-05	0.000113329	yes
1374	FBgn0038494	beat-IIb	0.707616	0.324021	0.457905	-1.12688	-2.43089	0.00055	0.00116109	yes
1375	FBgn0038980	Octbeta1R	1.30973	0.599728	0.457902	-1.12689	-3.71796	5e-05	0.000113329	yes
1376	FBgn0260467	CG7071	74.7663	34.2294	0.457819	-1.12715	-7.24308	5e-05	0.000113329	yes
1377	FBgn0005775	Con	2.23386	1.02206	0.457531	-1.12807	-12.6721	5e-05	0.000113329	yes
1378	FBgn0035583	CG13704	44.3893	20.3012	0.457344	-1.12865	-7.57638	5e-05	0.000113329	yes
1379	FBgn0002570	Mal-A1	50.4004	23.0493	0.457324	-1.12871	-3.29926	5e-05	0.000113329	yes
1380	FBgn0016919	nompB	0.160604	0.0734201	0.45715	-1.12926	-1.38243	0.0146	0.0258535	yes
1381	FBgn0026061	Mipp1	6.79747	3.10643	0.456998	-1.12974	-5.09878	5e-05	0.000113329	yes
1382	FBgn0038319	mRpL9	257.877	117.83	0.456923	-1.12997	-4.18677	5e-05	0.000113329	yes
1383	FBgn0036853	mRpL21	173.432	79.1719	0.456501	-1.13131	-12.3318	5e-05	0.000113329	yes
1384	FBgn0052483	CG32483	5.25877	2.40006	0.456392	-1.13165	-3.89791	5e-05	0.000113329	yes
1385	FBgn0034655	CG10307	5.27555	2.40701	0.456258	-1.13208	-1.91609	0.0003	0.000646489	yes
1386	FBgn0032629	beat-IIIc	1.25836	0.573916	0.456083	-1.13263	-1.87544	0.00705	0.0130907	yes
1387	FBgn0029791	CG4096	4.15057	1.89261	0.455988	-1.13294	-1.87806	0.00645	0.0120449	yes
1388	FBgn0034716	Oatp58Dc	4.9717	2.26633	0.455846	-1.13338	-6.73875	5e-05	0.000113329	yes
1389	FBgn0030156	CG15247	8.27263	3.77037	0.455764	-1.13364	-18.0778	5e-05	0.000113329	yes
1390	FBgn0034198	CG11400	3.32598	1.51565	0.4557	-1.13384	-5.95655	5e-05	0.000113329	yes
1391	FBgn0039172	Spase22-23	50.9373	23.2082	0.455623	-1.13409	-4.14039	5e-05	0.000113329	yes
1392	FBgn0014396	tim	20.6247	9.38087	0.454837	-1.13658	-20.4804	5e-05	0.000113329	yes
1393	FBgn0039681	CG7582	9.67595	4.39716	0.454442	-1.13783	-2.02455	0.00025	0.000541805	yes
1394	FBgn0046706	Haspin	4.40775	2.00271	0.454361	-1.13808	-10.754	5e-05	0.000113329	yes
1395	FBgn0032810	CG13077	12.8858	5.85434	0.454325	-1.1382	-3.63576	5e-05	0.000113329	yes
1396	FBgn0030261	CG15203	15.2653	6.93386	0.454224	-1.13852	-3.27222	5e-05	0.000113329	yes
1397	FBgn0038733	CG11407	5.14364	2.33625	0.454202	-1.1386	-5.34694	5e-05	0.000113329	yes
1398	FBgn0000618	e(y)2	161.127	73.135	0.453897	-1.13956	-7.84248	5e-05	0.000113329	yes
1399	FBgn0034479	CG8654	7.79266	3.53647	0.453821	-1.13981	-8.57325	5e-05	0.000113329	yes
1400	FBgn0053978	CG33978	0.579232	0.262823	0.453744	-1.14005	-7.02784	5e-05	0.000113329	yes
1401	FBgn0030773	CG9676	11.5792	5.24764	0.453195	-1.1418	-1.95901	0.0015	0.00301406	yes
1402	FBgn0031530	pgant2	0.683382	0.309683	0.453162	-1.1419	-3.10621	5e-05	0.000113329	yes
1403	FBgn0015609	CadN	1.53744	0.696622	0.453105	-1.14208	-16.6818	5e-05	0.000113329	yes
1404	FBgn0027492	wdb	27.7763	12.5793	0.452879	-1.1428	-10.0497	5e-05	0.000113329	yes
1405	FBgn0037019	Pex16	93.0069	42.0957	0.452608	-1.14366	-6.00678	5e-05	0.000113329	yes
1406	FBgn0001320	kni	4.67689	2.11581	0.452397	-1.14434	-10.6569	5e-05	0.000113329	yes
1407	FBgn0040099	lectin-28C	0.585916	0.264995	0.452275	-1.14473	-3.34797	5e-05	0.000113329	yes
1408	FBgn0040765	luna	10.255	4.63676	0.452146	-1.14514	-13.6323	5e-05	0.000113329	yes
1409	FBgn0034053	Cyp4aa1	34.3524	15.5313	0.452117	-1.14523	-1.62378	0.0093	0.0169689	yes
1410	FBgn0031660	mRpL28	391.662	177.051	0.45205	-1.14545	-26.764	5e-05	0.000113329	yes
1411	FBgn0037996	CG4830	1.15185	0.520693	0.452049	-1.14545	-2.06841	0.00175	0.00349205	yes
1412	FBgn0004003	wbl	3.30745	1.49491	0.451983	-1.14566	-2.55444	5e-05	0.000113329	yes
1413	FBgn0263980	CG43729	6.57755	2.97151	0.451765	-1.14635	-2.61406	5e-05	0.000113329	yes
1414	FBgn0003517	sta	7820.16	3528.54	0.451211	-1.14813	-65.2687	5e-05	0.000113329	yes
1415	FBgn0033320	CG8586	15.7233	7.09432	0.451198	-1.14817	-3.33324	5e-05	0.000113329	yes
1416	FBgn0035194	Psf1	55.8177	25.1726	0.450979	-1.14887	-8.31938	5e-05	0.000113329	yes
1417	FBgn0016797	fz2	5.47698	2.46836	0.450679	-1.14983	-2.46658	5e-05	0.000113329	yes
1418	FBgn0039131	CG12268	5.75058	2.59165	0.450676	-1.14984	-4.45275	5e-05	0.000113329	yes
1419	FBgn0036143	CG14142	0.229027	0.103211	0.45065	-1.14992	-2.13986	0.00245	0.00481839	yes
1420	FBgn0038294	Mf	150.822	67.9187	0.450324	-1.15096	-3.14719	5e-05	0.000113329	yes
1421	FBgn0016123	Alp4	42.5033	19.139	0.450294	-1.15106	-13.2415	5e-05	0.000113329	yes
1422	FBgn0034321	CG14502	4.58497	2.06404	0.450175	-1.15144	-4.27809	5e-05	0.000113329	yes
1423	FBgn0035839	CG7550	103.766	46.7054	0.450103	-1.15167	-6.3794	5e-05	0.000113329	yes
1424	FBgn0038964	Nop56	549.281	247.151	0.449954	-1.15215	-53.5624	5e-05	0.000113329	yes
1425	FBgn0032727	CG10623	19.1329	8.6077	0.44989	-1.15236	-9.04624	5e-05	0.000113329	yes
1426	FBgn0027885	Aac11	64.0293	28.7859	0.449574	-1.15337	-34.6823	5e-05	0.000113329	yes
1427	FBgn0035830	CG8209	402.018	180.698	0.449477	-1.15368	-21.4166	5e-05	0.000113329	yes
1428	FBgn0037937	Fer3	3.30404	1.48498	0.449444	-1.15379	-2.79492	0.00685	0.0127407	yes
1429	FBgn0040528	CG15864	0.634635	0.285188	0.449373	-1.15401	-2.16604	0.0015	0.00301406	yes
1430	FBgn0024804	Dbp80	34.8767	15.6725	0.449369	-1.15403	-15.02	5e-05	0.000113329	yes
1431	FBgn0047114	CG31142	157.882	70.9254	0.44923	-1.15447	-2.92607	5e-05	0.000113329	yes
1432	FBgn0262735	Imp	28.7418	12.9096	0.449158	-1.15471	-29.035	5e-05	0.000113329	yes
1433	FBgn0037741	CG16908	59.2679	26.6191	0.449132	-1.15479	-8.3656	5e-05	0.000113329	yes
1434	FBgn0035164	CG13901	100.944	45.3289	0.44905	-1.15505	-10.0747	5e-05	0.000113329	yes
1435	FBgn0029128	tyn	1.27807	0.573565	0.448774	-1.15593	-2.42836	0.00025	0.000541805	yes
1436	FBgn0025680	cry	33.5118	15.0362	0.448684	-1.15623	-4.11119	5e-05	0.000113329	yes
1437	FBgn0261262	CG42613	5.93973	2.66448	0.448586	-1.15654	-21.7376	5e-05	0.000113329	yes
1438	FBgn0011280	Obp19d	362.282	162.513	0.448581	-1.15656	-18.3966	5e-05	0.000113329	yes
1439	FBgn0005666	bt	25.3425	11.3595	0.448239	-1.15766	-63.4015	5e-05	0.000113329	yes
1440	FBgn0050285	CG30285	2.54365	1.1391	0.447821	-1.15901	-2.31585	0.00225	0.0044441	yes
1441	FBgn0086712	Egm	66.1128	29.6057	0.447806	-1.15906	-16.989	5e-05	0.000113329	yes
1442	FBgn0036184	PCID2	75.3834	33.7509	0.447723	-1.15932	-14.4062	5e-05	0.000113329	yes
1443	FBgn0030505	NFAT	18.7384	8.3864	0.447552	-1.15988	-16.5828	5e-05	0.000113329	yes
1444	FBgn0037050	ICA69	17.4451	7.80656	0.447493	-1.16006	-1.89697	0.00105	0.00216207	yes
1445	FBgn0051104	CG31104	1.07094	0.479232	0.447487	-1.16008	-2.74785	5e-05	0.000113329	yes
1446	FBgn0034417	CG15117	6.42686	2.87508	0.447354	-1.16051	-5.4649	5e-05	0.000113329	yes
1447	FBgn0019936	RpS20	4005.93	1791.18	0.447132	-1.16123	-23.3315	5e-05	0.000113329	yes
1448	FBgn0031813	CG9527	52.9887	23.684	0.446963	-1.16178	-16.6972	5e-05	0.000113329	yes
1449	FBgn0028684	Rpt5	409.252	182.873	0.446847	-1.16214	-12.1584	5e-05	0.000113329	yes
1450	FBgn0011336	OstStt3	79.6238	35.5773	0.446817	-1.16224	-14.8728	5e-05	0.000113329	yes
1451	FBgn0031894	CG4496	6.98083	3.1183	0.446695	-1.16264	-1.80809	0.0062	0.0116051	yes
1452	FBgn0052694	CG32694	5.02243	2.24264	0.446525	-1.16319	-15.6638	5e-05	0.000113329	yes
1453	FBgn0037842	CG6567	117.403	52.4112	0.446421	-1.16352	-16.3125	5e-05	0.000113329	yes
1454	FBgn0053179	beat-IIIb	0.887336	0.396055	0.446342	-1.16378	-6.02885	5e-05	0.000113329	yes
1455	FBgn0264598	PsGEF	2.94336	1.31298	0.446082	-1.16462	-4.20988	5e-05	0.000113329	yes
1456	FBgn0036044	Zasp67	1.16768	0.520826	0.446035	-1.16477	-1.77193	0.0005	0.00105907	yes
1457	FBgn0083986	CG34150	150.56	67.1083	0.445725	-1.16578	-4.84635	5e-05	0.000113329	yes
1458	FBgn0038498	beat-IIa	2.45142	1.0926	0.445701	-1.16585	-7.64462	5e-05	0.000113329	yes
1459	FBgn0260446	GABA-B-R1	1.49288	0.665171	0.445562	-1.1663	-8.82641	5e-05	0.000113329	yes
1460	FBgn0051121	CG31121	4.6354	2.06471	0.445422	-1.16676	-2.31101	5e-05	0.000113329	yes
1461	FBgn0031117	GstT3	397.614	177.078	0.445352	-1.16698	-22.9714	5e-05	0.000113329	yes
1462	FBgn0039321	CG10550	8.0819	3.59897	0.445312	-1.16711	-5.81741	5e-05	0.000113329	yes
1463	FBgn0031374	Wdr62	73.0356	32.5107	0.445135	-1.16768	-50.6522	5e-05	0.000113329	yes
1464	FBgn0000108	Appl	5.38914	2.3984	0.445043	-1.16798	-49.636	5e-05	0.000113329	yes
1465	FBgn0031327	CG5397	8.18173	3.64062	0.444969	-1.16822	-6.16592	5e-05	0.000113329	yes
1466	FBgn0052204	CG32204	0.3201	0.14237	0.444767	-1.16888	-3.5445	5e-05	0.000113329	yes
1467	FBgn0036126	CG6272	169.435	75.3567	0.444753	-1.16892	-8.9879	5e-05	0.000113329	yes
1468	FBgn0000964	tj	1.73954	0.773643	0.44474	-1.16897	-6.71039	5e-05	0.000113329	yes
1469	FBgn0041630	Hexo1	85.2222	37.8997	0.444716	-1.16904	-6.68179	5e-05	0.000113329	yes
1470	FBgn0264503	CG43902	1.43657	0.638043	0.444143	-1.1709	-6.41572	5e-05	0.000113329	yes
1471	FBgn0023479	teq	2.36328	1.04918	0.443951	-1.17153	-5.03195	5e-05	0.000113329	yes
1472	FBgn0001186	Hex-A	257.897	114.493	0.443949	-1.17154	-123.481	5e-05	0.000113329	yes
1473	FBgn0015561	unpg	2.07147	0.918175	0.443248	-1.17382	-2.64505	0.0003	0.000646489	yes
1474	FBgn0033788	CG13323	14.6875	6.50901	0.443167	-1.17407	-36.9561	5e-05	0.000113329	yes
1475	FBgn0039611	CG14528	0.950504	0.421005	0.442928	-1.17486	-1.61696	0.01335	0.0237862	yes
1476	FBgn0038461	CG3678	129.584	57.333	0.442439	-1.17645	-13.1535	5e-05	0.000113329	yes
1477	FBgn0028932	CG16890	72.9379	32.2619	0.44232	-1.17684	-3.86094	5e-05	0.000113329	yes
1478	FBgn0039827	CG1544	2.75409	1.21773	0.442153	-1.17738	-4.14696	5e-05	0.000113329	yes
1479	FBgn0263930	dally	19.0816	8.43689	0.442148	-1.1774	-4.84261	5e-05	0.000113329	yes
1480	FBgn0038337	CG6125	5.17873	2.28902	0.442004	-1.17787	-4.0444	5e-05	0.000113329	yes
1481	FBgn0037255	Fip1	192.137	84.9107	0.441928	-1.17812	-48.7053	5e-05	0.000113329	yes
1482	FBgn0040773	COX7C	1240.39	548.028	0.441819	-1.17848	-11.6304	5e-05	0.000113329	yes
1483	FBgn0036262	CG6910	9.66946	4.27002	0.441599	-1.17919	-8.28861	5e-05	0.000113329	yes
1484	FBgn0267978	ap	1.03954	0.458783	0.441333	-1.18006	-3.16693	5e-05	0.000113329	yes
1485	FBgn0015558	tty	1.78314	0.786614	0.44114	-1.18069	-7.0249	5e-05	0.000113329	yes
1486	FBgn0032023	CG14274	0.198975	0.0877534	0.441027	-1.18106	-1.45137	0.019	0.0329755	yes
1487	FBgn0037454	CG1137	0.857813	0.378129	0.440806	-1.18179	-1.64806	0.0202	0.0348825	yes
1488	FBgn0020304	drongo	98.3176	43.3373	0.440789	-1.18184	-21.0262	5e-05	0.000113329	yes
1489	FBgn0031639	mRpS2	195	85.9208	0.440619	-1.1824	-10.598	5e-05	0.000113329	yes
1490	FBgn0034919	CG5569	267.256	117.666	0.440274	-1.18353	-7.36834	5e-05	0.000113329	yes
1491	FBgn0032153	CG4537	101.379	44.6273	0.440203	-1.18376	-5.66482	5e-05	0.000113329	yes
1492	FBgn0030584	CG14407	569.567	250.627	0.440031	-1.18432	-25.5227	5e-05	0.000113329	yes
1493	FBgn0010114	hig	3.41999	1.50428	0.439849	-1.18491	-3.4775	5e-05	0.000113329	yes
1494	FBgn0029663	CG10804	2.75829	1.21292	0.439736	-1.18528	-3.80069	5e-05	0.000113329	yes
1495	FBgn0037329	POLDIP2	211.787	93.1196	0.439685	-1.18546	-20.5353	5e-05	0.000113329	yes
1496	FBgn0033842	cbc	21.9488	9.64565	0.439461	-1.18619	-10.1592	5e-05	0.000113329	yes
1497	FBgn0034031	CG12963	45.5129	19.9985	0.439403	-1.18639	-6.21563	5e-05	0.000113329	yes
1498	FBgn0032213	CG5390	34.3581	15.0916	0.439244	-1.18691	-11.3158	5e-05	0.000113329	yes
1499	FBgn0029860	CG15891	60.7238	26.6703	0.439207	-1.18703	-14.641	5e-05	0.000113329	yes
1500	FBgn0037941	CG12594	0.167775	0.0735942	0.438648	-1.18886	-1.55314	0.00645	0.0120449	yes
1501	FBgn0038665	euc	7.62191	3.3403	0.43825	-1.19018	-2.34154	0.0002	0.000436332	yes
1502	FBgn0051176	CG31176	5.22104	2.28722	0.438077	-1.19074	-10.7157	5e-05	0.000113329	yes
1503	FBgn0083963	Nlg3	1.40932	0.616965	0.437775	-1.19174	-10.3715	5e-05	0.000113329	yes
1504	FBgn0260499	qvr	2.24705	0.983156	0.437532	-1.19254	-11.7691	5e-05	0.000113329	yes
1505	FBgn0030766	mthl1	16.8084	7.35311	0.437466	-1.19275	-29.5289	5e-05	0.000113329	yes
1506	FBgn0001145	Gs2	69.3281	30.3115	0.437218	-1.19358	-8.68956	5e-05	0.000113329	yes
1507	FBgn0039357	CG4743	68.7341	30.0499	0.437191	-1.19367	-5.24247	5e-05	0.000113329	yes
1508	FBgn0264087	Slob	1.36267	0.59569	0.437149	-1.1938	-3.50069	5e-05	0.000113329	yes
1509	FBgn0011836	Taf2	92.2297	40.3125	0.437088	-1.194	-34.7276	5e-05	0.000113329	yes
1510	FBgn0264301	CG43779	0.420707	0.183792	0.436865	-1.19474	-2.13794	5e-05	0.000113329	yes
1511	FBgn0267912	CanA-14F	172.387	75.3094	0.436862	-1.19475	-64.0661	5e-05	0.000113329	yes
1512	FBgn0033485	RpLP0-like	409.517	178.761	0.436517	-1.19589	-11.5024	5e-05	0.000113329	yes
1513	FBgn0040718	CG15353	14.711	6.41426	0.436018	-1.19754	-2.17754	0.001	0.00206336	yes
1514	FBgn0262624	Tmhs	2.77842	1.2114	0.436003	-1.1976	-3.51491	5e-05	0.000113329	yes
1515	FBgn0001257	ImpL2	4325.35	1885.47	0.435912	-1.19789	-2.30294	5e-05	0.000113329	yes
1516	FBgn0031522	CG3285	6.96645	3.03655	0.435882	-1.19799	-2.63123	5e-05	0.000113329	yes
1517	FBgn0085229	CG34200	465.083	202.669	0.43577	-1.19836	-10.0325	5e-05	0.000113329	yes
1518	FBgn0036422	CG3868	40.553	17.6688	0.435696	-1.19861	-9.28575	5e-05	0.000113329	yes
1519	FBgn0283450	Glo1	578.248	251.939	0.435694	-1.19861	-25.1836	5e-05	0.000113329	yes
1520	FBgn0027376	rha	0.426709	0.185878	0.435608	-1.1989	-2.57098	5e-05	0.000113329	yes
1521	FBgn0085407	Pvf3	0.760423	0.331061	0.435364	-1.1997	-3.63531	5e-05	0.000113329	yes
1522	FBgn0035308	CG15822	1.08492	0.472084	0.435133	-1.20047	-3.94081	5e-05	0.000113329	yes
1523	FBgn0031459	CG2862	1859.43	808.733	0.434936	-1.20112	-36.7212	5e-05	0.000113329	yes
1524	FBgn0032753	CG17572	1.61951	0.704354	0.434918	-1.20119	-2.03259	0.00155	0.00311019	yes
1525	FBgn0034588	CG9394	14.0629	6.11591	0.434897	-1.20125	-6.49815	5e-05	0.000113329	yes
1526	FBgn0014863	Mlp84B	29.2492	12.7151	0.434716	-1.20185	-5.97366	5e-05	0.000113329	yes
1527	FBgn0034085	Ptp52F	1.51557	0.658651	0.43459	-1.20228	-5.24701	5e-05	0.000113329	yes
1528	FBgn0031055	et	7.37062	3.20201	0.434429	-1.20281	-2.69016	5e-05	0.000113329	yes
1529	FBgn0054003	NimB3	30.5017	13.2489	0.434366	-1.20302	-4.77919	5e-05	0.000113329	yes
1530	FBgn0032783	CG10237	2300.82	998.644	0.434038	-1.20411	-24.8394	5e-05	0.000113329	yes
1531	FBgn0039930	CG11077	66.6197	28.9085	0.433933	-1.20446	-6.54797	5e-05	0.000113329	yes
1532	FBgn0051436	CG31436	3.12289	1.35503	0.433903	-1.20455	-3.94021	5e-05	0.000113329	yes
1533	FBgn0052107	CG32107	0.193891	0.084119	0.433847	-1.20474	-1.81008	0.00705	0.0130907	yes
1534	FBgn0039337	MED28	184.992	80.2554	0.433832	-1.2048	-18.7913	5e-05	0.000113329	yes
1535	FBgn0033405	CG13954	1.73531	0.752534	0.43366	-1.20536	-6.91831	5e-05	0.000113329	yes
1536	FBgn0000326	clt	71.6536	31.0571	0.433434	-1.20612	-19.4847	5e-05	0.000113329	yes
1537	FBgn0036232	CG14125	44.8855	19.4488	0.433298	-1.20657	-9.74879	5e-05	0.000113329	yes
1538	FBgn0053051	CG33051	38.2302	16.5645	0.433283	-1.20662	-10.7549	5e-05	0.000113329	yes
1539	FBgn0010414	SerT	1.31555	0.569543	0.432931	-1.20779	-2.89244	5e-05	0.000113329	yes
1540	FBgn0040069	vanin-like	2.58029	1.117	0.432897	-1.20791	-3.51403	5e-05	0.000113329	yes
1541	FBgn0039674	CG1907	110.554	47.8255	0.432599	-1.2089	-24.3762	5e-05	0.000113329	yes
1542	FBgn0034217	Lhr	17.1507	7.41715	0.432469	-1.20933	-3.39142	5e-05	0.000113329	yes
1543	FBgn0052082	IRSp53	3.68531	1.59357	0.432411	-1.20953	-5.61258	5e-05	0.000113329	yes
1544	FBgn0050291	CG30291	174.427	75.4158	0.432363	-1.20968	-27.2995	5e-05	0.000113329	yes
1545	FBgn0038972	CG7054	160.954	69.5482	0.4321	-1.21056	-20.737	5e-05	0.000113329	yes
1546	FBgn0023519	mRpL16	320.325	138.358	0.43193	-1.21112	-4.7414	5e-05	0.000113329	yes
1547	FBgn0035241	CG12105	5.52808	2.38746	0.431879	-1.2113	-5.90756	5e-05	0.000113329	yes
1548	FBgn0004867	RpS2	2253.64	973.102	0.431791	-1.21159	-45.5708	5e-05	0.000113329	yes
1549	FBgn0026873	MED18	148.8	64.2477	0.431772	-1.21166	-8.32962	5e-05	0.000113329	yes
1550	FBgn0033754	Ak6	47.315	20.4126	0.431419	-1.21284	-12.3256	5e-05	0.000113329	yes
1551	FBgn0040968	CG14933	28.4935	12.2894	0.431305	-1.21322	-2.62092	5e-05	0.000113329	yes
1552	FBgn0037326	CG14669	1.07956	0.465508	0.431202	-1.21357	-5.44882	5e-05	0.000113329	yes
1553	FBgn0029969	CG10932	230.341	99.3128	0.431156	-1.21372	-16.5479	5e-05	0.000113329	yes
1554	FBgn0267429	CG45782	0.545323	0.234866	0.430692	-1.21527	-2.8975	5e-05	0.000113329	yes
1555	FBgn0038404	CG8925	0.788637	0.339655	0.430686	-1.21529	-2.03505	0.0043	0.00820889	yes
1556	FBgn0052333	CG32333	0.820604	0.353395	0.430652	-1.21541	-1.95355	5e-05	0.000113329	yes
1557	FBgn0038540	CG14321	2.26994	0.977547	0.430649	-1.21542	-1.73481	0.00955	0.0174004	yes
1558	FBgn0000455	Dip-C	190.873	82.0995	0.430126	-1.21717	-25.6289	5e-05	0.000113329	yes
1559	FBgn0031568	CG10019	0.329205	0.141562	0.430012	-1.21755	-3.04619	5e-05	0.000113329	yes
1560	FBgn0264090	CG43759	26.1196	11.2299	0.429941	-1.21778	-42.1063	5e-05	0.000113329	yes
1561	FBgn0021800	Reph	33.7992	14.5216	0.429643	-1.21879	-43.1485	5e-05	0.000113329	yes
1562	FBgn0266445	CG45075	24.8899	10.6899	0.429487	-1.21931	-23.7455	5e-05	0.000113329	yes
1563	FBgn0030552	mRpL38	284.642	122.24	0.429452	-1.21943	-27.2892	5e-05	0.000113329	yes
1564	FBgn0031315	CG14341	167.327	71.83	0.429279	-1.22001	-7.17934	5e-05	0.000113329	yes
1565	FBgn0011693	Pdh	51.1715	21.9548	0.429044	-1.2208	-4.41675	5e-05	0.000113329	yes
1566	FBgn0031737	obst-E	22.8897	9.81863	0.428954	-1.22111	-2.91687	5e-05	0.000113329	yes
1567	FBgn0035722	CG10075	200.1	85.8309	0.42894	-1.22116	-13.3526	5e-05	0.000113329	yes
1568	FBgn0032524	CG9267	31.4927	13.5073	0.428903	-1.22127	-3.46583	5e-05	0.000113329	yes
1569	FBgn0261703	gce	14.2033	6.08949	0.428738	-1.22183	-35.066	5e-05	0.000113329	yes
1570	FBgn0038868	CG5862	552.265	236.702	0.428602	-1.22229	-36.7505	5e-05	0.000113329	yes
1571	FBgn0001216	Hsc70-1	7.27851	3.11823	0.428416	-1.22292	-6.09755	5e-05	0.000113329	yes
1572	FBgn0035385	FMRFaR	0.289789	0.124083	0.428184	-1.2237	-2.78188	5e-05	0.000113329	yes
1573	FBgn0025383	CG14780	2.10037	0.899298	0.428162	-1.22377	-1.50462	0.0184	0.0320159	yes
1574	FBgn0004228	mex1	13.1339	5.61817	0.427761	-1.22512	-5.62919	5e-05	0.000113329	yes
1575	FBgn0031908	CG5177	22.8068	9.75243	0.427611	-1.22563	-3.97606	5e-05	0.000113329	yes
1576	FBgn0027111	miple1	1.02579	0.438609	0.427582	-1.22573	-4.78256	5e-05	0.000113329	yes
1577	FBgn0267252	Ggamma30A	33.9401	14.5074	0.427441	-1.2262	-2.37848	5e-05	0.000113329	yes
1578	FBgn0086408	stl	1.35924	0.580956	0.427412	-1.2263	-2.4772	5e-05	0.000113329	yes
1579	FBgn0052023	CG32023	15.0909	6.4481	0.427284	-1.22674	-3.71111	5e-05	0.000113329	yes
1580	FBgn0038983	CG5326	7.83711	3.34568	0.426902	-1.22802	-6.20394	5e-05	0.000113329	yes
1581	FBgn0038542	TyrR	0.838452	0.357934	0.426899	-1.22803	-4.30867	5e-05	0.000113329	yes
1582	FBgn0034530	Rcd6	2.00661	0.856374	0.426777	-1.22844	-1.571	0.00955	0.0174004	yes
1583	FBgn0030479	Rbp1-like	65.1349	27.7828	0.426542	-1.22924	-22.9161	5e-05	0.000113329	yes
1584	FBgn0031245	CG3625	145.402	62.0095	0.426469	-1.22949	-21.6382	5e-05	0.000113329	yes
1585	FBgn0035929	CG13311	6.26931	2.67316	0.426388	-1.22976	-2.56273	0.00015	0.000329675	yes
1586	FBgn0262954	Rpb12	291.989	124.403	0.426054	-1.23089	-22.0196	5e-05	0.000113329	yes
1587	FBgn0034247	CG6484	16.7883	7.15074	0.425936	-1.23129	-7.28959	5e-05	0.000113329	yes
1588	FBgn0036727	CG7589	22.2608	9.47994	0.425858	-1.23156	-13.6073	5e-05	0.000113329	yes
1589	FBgn0038975	Nrx-1	4.0284	1.71509	0.42575	-1.23192	-2.60153	5e-05	0.000113329	yes
1590	FBgn0037606	CG8032	784.242	333.677	0.425477	-1.23284	-33.2549	5e-05	0.000113329	yes
1591	FBgn0032398	CG6766	113.808	48.4118	0.425381	-1.23317	-29.7945	5e-05	0.000113329	yes
1592	FBgn0046258	CG12880	0.599967	0.255194	0.425347	-1.23329	-1.81888	0.0082	0.0150911	yes
1593	FBgn0051248	CG31248	4.68138	1.99043	0.42518	-1.23386	-2.7372	5e-05	0.000113329	yes
1594	FBgn0039118	CG10208	54.1909	23.0352	0.425075	-1.23421	-11.2685	5e-05	0.000113329	yes
1595	FBgn0037652	CG11980	253.696	107.833	0.425048	-1.2343	-6.00902	5e-05	0.000113329	yes
1596	FBgn0023507	D2hgdh	181.584	77.1307	0.424766	-1.23526	-25.1753	5e-05	0.000113329	yes
1597	FBgn0016075	vkg	16.5877	7.04331	0.42461	-1.23579	-14.5263	5e-05	0.000113329	yes
1598	FBgn0030630	CG12608	134.292	57.0171	0.424576	-1.23591	-27.7444	5e-05	0.000113329	yes
1599	FBgn0032726	CG10621	39.9744	16.9657	0.424414	-1.23645	-5.73022	5e-05	0.000113329	yes
1600	FBgn0003429	slo	3.78178	1.60491	0.42438	-1.23658	-14.5126	5e-05	0.000113329	yes
1601	FBgn0267435	chp	4.79604	2.03475	0.424256	-1.23699	-8.09537	5e-05	0.000113329	yes
1602	FBgn0032773	fon	38.457	16.3025	0.423915	-1.23815	-3.90612	5e-05	0.000113329	yes
1603	FBgn0038474	mRpS11	132.127	55.9992	0.423829	-1.23845	-19.0099	5e-05	0.000113329	yes
1604	FBgn0033983	ADPS	3.5351	1.49663	0.423363	-1.24003	-2.5738	5e-05	0.000113329	yes
1605	FBgn0040007	RpL38	469.618	198.807	0.423338	-1.24012	-6.9287	5e-05	0.000113329	yes
1606	FBgn0030508	CG15760	1.20303	0.509202	0.423266	-1.24036	-5.72773	5e-05	0.000113329	yes
1607	FBgn0031228	ND-15	1083.47	458.569	0.423241	-1.24044	-6.87012	5e-05	0.000113329	yes
1608	FBgn0039462	CG14252	5.86117	2.48032	0.423178	-1.24066	-6.26308	5e-05	0.000113329	yes
1609	FBgn0035538	DopEcR	2.54948	1.07882	0.423153	-1.24074	-18.0186	5e-05	0.000113329	yes
1610	FBgn0038938	CG7084	11.8529	5.01457	0.423067	-1.24104	-8.47804	5e-05	0.000113329	yes
1611	FBgn0010222	Nmdmc	70.7209	29.9141	0.422988	-1.24131	-3.77918	5e-05	0.000113329	yes
1612	FBgn0264606	Fife	0.853687	0.361093	0.422981	-1.24134	-3.30155	5e-05	0.000113329	yes
1613	FBgn0035710	SP1173	12.1243	5.12829	0.422976	-1.24136	-8.28778	5e-05	0.000113329	yes
1614	FBgn0033683	CG18343	259.511	109.726	0.422818	-1.24189	-18.7506	5e-05	0.000113329	yes
1615	FBgn0038658	CG14292	731.193	309.12	0.422761	-1.24208	-27.8549	5e-05	0.000113329	yes
1616	FBgn0020300	geko	64.0091	27.024	0.42219	-1.24404	-19.5074	5e-05	0.000113329	yes
1617	FBgn0034289	CG10910	18.8972	7.97762	0.422159	-1.24414	-11.3576	5e-05	0.000113329	yes
1618	FBgn0022027	Vps25	334.16	141.054	0.422115	-1.24429	-23.2555	5e-05	0.000113329	yes
1619	FBgn0039883	RhoGAP100F	2.82448	1.19153	0.421858	-1.24517	-14.9213	5e-05	0.000113329	yes
1620	FBgn0035631	Txl	353.413	149.081	0.421832	-1.24526	-14.7931	5e-05	0.000113329	yes
1621	FBgn0283461	Drs	1073.76	452.939	0.421825	-1.24528	-25.7223	5e-05	0.000113329	yes
1622	FBgn0033465	Etf-QO	151.039	63.6997	0.421743	-1.24557	-30.9049	5e-05	0.000113329	yes
1623	FBgn0264815	Pde1c	3.12987	1.32	0.421743	-1.24556	-6.59512	5e-05	0.000113329	yes
1624	FBgn0029768	SPR	0.962006	0.405569	0.421587	-1.2461	-1.88106	0.00075	0.0015655	yes
1625	FBgn0035427	ckd	0.804602	0.339013	0.421342	-1.24693	-3.28199	5e-05	0.000113329	yes
1626	FBgn0263830	CG40486	137.291	57.8405	0.421299	-1.24708	-7.03259	5e-05	0.000113329	yes
1627	FBgn0260753	Pdfr	12.3627	5.20671	0.421163	-1.24755	-9.34008	5e-05	0.000113329	yes
1628	FBgn0033602	Cpr47Ee	0.880036	0.370627	0.42115	-1.2476	-1.43078	0.0198	0.034241	yes
1629	FBgn0010078	RpL23	11415	4805.9	0.421016	-1.24805	-71.2428	5e-05	0.000113329	yes
1630	FBgn0050089	CG30089	2.15903	0.908606	0.42084	-1.24866	-7.16826	5e-05	0.000113329	yes
1631	FBgn0033826	CG4734	65.8904	27.7269	0.420803	-1.24878	-10.109	5e-05	0.000113329	yes
1632	FBgn0004619	GluRIA	0.385201	0.162005	0.420573	-1.24957	-3.08886	5e-05	0.000113329	yes
1633	FBgn0030512	CG9940	70.2486	29.5427	0.420545	-1.24967	-25.9336	5e-05	0.000113329	yes
1634	FBgn0029709	CHOp24	344.496	144.833	0.42042	-1.2501	-4.21791	5e-05	0.000113329	yes
1635	FBgn0051100	CG31100	1.88805	0.793596	0.420326	-1.25042	-2.67244	5e-05	0.000113329	yes
1636	FBgn0038482	CG4053	4.12393	1.73339	0.420325	-1.25043	-2.91495	5e-05	0.000113329	yes
1637	FBgn0035625	Blimp-1	5.29639	2.22609	0.420303	-1.2505	-3.09612	5e-05	0.000113329	yes
1638	FBgn0037777	CG11722	98.9499	41.5753	0.420165	-1.25097	-6.3574	5e-05	0.000113329	yes
1639	FBgn0037724	Fst	10.0589	4.2217	0.419698	-1.25258	-2.47774	0.00385	0.00739273	yes
1640	FBgn0262357	CG43055	12.1836	5.11252	0.419623	-1.25283	-2.25494	0.0016	0.00320552	yes
1641	FBgn0032857	CG10947	0.893964	0.374857	0.41932	-1.25388	-3.16893	5e-05	0.000113329	yes
1642	FBgn0016700	Rab1	247.681	103.809	0.419124	-1.25455	-3.39264	5e-05	0.000113329	yes
1643	FBgn0027334	l(1)G0004	526.151	220.422	0.418933	-1.25521	-14.0109	5e-05	0.000113329	yes
1644	FBgn0040813	Nplp2	180.393	75.5596	0.418861	-1.25546	-15.0348	5e-05	0.000113329	yes
1645	FBgn0025456	CREG	178.174	74.608	0.418737	-1.25588	-21.6939	5e-05	0.000113329	yes
1646	FBgn0067905	IM14	413.882	173.302	0.418723	-1.25593	-11.4606	5e-05	0.000113329	yes
1647	FBgn0035620	CG5150	6.22484	2.60542	0.418552	-1.25652	-5.71171	5e-05	0.000113329	yes
1648	FBgn0030747	CG4301	3.76713	1.57665	0.418528	-1.25661	-9.27685	5e-05	0.000113329	yes
1649	FBgn0004168	5-HT1A	1.11549	0.466765	0.418439	-1.25691	-7.39442	5e-05	0.000113329	yes
1650	FBgn0034013	unc-5	0.500558	0.209271	0.418075	-1.25817	-2.3608	0.0002	0.000436332	yes
1651	FBgn0039023	CG4723	0.929499	0.388444	0.417907	-1.25875	-1.42588	0.01355	0.0241217	yes
1652	FBgn0010473	tutl	6.15633	2.57277	0.417906	-1.25875	-18.3386	5e-05	0.000113329	yes
1653	FBgn0020018	Ppox	72.9271	30.4756	0.417891	-1.2588	-9.8895	5e-05	0.000113329	yes
1654	FBgn0000039	nAChRalpha2	1.00588	0.420248	0.417791	-1.25915	-2.76437	5e-05	0.000113329	yes
1655	FBgn0031968	CG7231	67.8152	28.3309	0.417766	-1.25923	-5.39059	5e-05	0.000113329	yes
1656	FBgn0261934	dikar	101.757	42.5015	0.417676	-1.25954	-26.6007	5e-05	0.000113329	yes
1657	FBgn0021875	Zfrp8	88.8134	37.0919	0.417639	-1.25967	-7.80665	5e-05	0.000113329	yes
1658	FBgn0085322	CG34293	109.531	45.7278	0.417487	-1.26019	-9.71451	5e-05	0.000113329	yes
1659	FBgn0004102	oc	0.281733	0.117612	0.417459	-1.26029	-9.43497	5e-05	0.000113329	yes
1660	FBgn0053969	CG33969	118.498	49.4481	0.417291	-1.26088	-3.68023	5e-05	0.000113329	yes
1661	FBgn0039233	CG7006	226.627	94.4653	0.416832	-1.26247	-20.4175	5e-05	0.000113329	yes
1662	FBgn0261788	Ank2	7.29447	3.03921	0.416646	-1.26311	-3.9858	5e-05	0.000113329	yes
1663	FBgn0004656	fs(1)h	107.837	44.9267	0.416617	-1.26321	-10.1198	5e-05	0.000113329	yes
1664	FBgn0020907	Scp2	3.30934	1.37851	0.416551	-1.26343	-5.14343	5e-05	0.000113329	yes
1665	FBgn0039829	CG15561	137.876	57.3901	0.416244	-1.2645	-15.2825	5e-05	0.000113329	yes
1666	FBgn0038924	CG6028	557.043	231.852	0.416219	-1.26458	-28.9347	5e-05	0.000113329	yes
1667	FBgn0003141	pr	163.915	68.2214	0.4162	-1.26465	-11.4134	5e-05	0.000113329	yes
1668	FBgn0020415	Idgf2	29.7557	12.3824	0.416135	-1.26487	-6.61885	5e-05	0.000113329	yes
1669	FBgn0011455	ND-SGDH	547.584	227.823	0.416051	-1.26516	-24.167	5e-05	0.000113329	yes
1670	FBgn0052602	Muc12Ea	0.920768	0.382918	0.415868	-1.2658	-5.48707	5e-05	0.000113329	yes
1671	FBgn0030645	CG6308	157.21	65.3697	0.415811	-1.266	-6.76773	5e-05	0.000113329	yes
1672	FBgn0043575	PGRP-SC2	94.0122	39.0635	0.415515	-1.26703	-11.1892	5e-05	0.000113329	yes
1673	FBgn0085420	DIP-delta	0.226498	0.0941077	0.41549	-1.26711	-1.1589	0.01885	0.0327301	yes
1674	FBgn0031500	CG17221	88.3826	36.7088	0.41534	-1.26764	-9.32744	5e-05	0.000113329	yes
1675	FBgn0051092	LpR2	44.8673	18.6256	0.415126	-1.26838	-5.98163	5e-05	0.000113329	yes
1676	FBgn0037728	CG16817	1249.96	518.886	0.415122	-1.26839	-37.0388	5e-05	0.000113329	yes
1677	FBgn0029656	CG10793	1.45719	0.604882	0.415102	-1.26846	-2.65583	5e-05	0.000113329	yes
1678	FBgn0004908	Arl2	110.023	45.6626	0.415028	-1.26872	-5.32073	5e-05	0.000113329	yes
1679	FBgn0038693	unc79	3.46027	1.43608	0.41502	-1.26875	-4.94781	5e-05	0.000113329	yes
1680	FBgn0000279	CecC	10.0666	4.1775	0.414986	-1.26886	-3.26097	5e-05	0.000113329	yes
1681	FBgn0259992	CG42489	39.0658	16.2108	0.414961	-1.26895	-1.72741	0.00275	0.00537348	yes
1682	FBgn0259246	brp	1.90904	0.791819	0.414773	-1.26961	-14.8703	5e-05	0.000113329	yes
1683	FBgn0038009	CG17738	241.277	100.053	0.414681	-1.26992	-1.72821	0.0077	0.0142283	yes
1684	FBgn0037153	olf413	1.01294	0.419997	0.414632	-1.2701	-9.23267	5e-05	0.000113329	yes
1685	FBgn0034354	GstE11	141.477	58.6536	0.41458	-1.27027	-12.7894	5e-05	0.000113329	yes
1686	FBgn0035944	CG5021	231.865	96.1229	0.414564	-1.27033	-17.4049	5e-05	0.000113329	yes
1687	FBgn0265002	CG44153	0.647183	0.26829	0.41455	-1.27038	-3.39865	5e-05	0.000113329	yes
1688	FBgn0029979	mahe	40.9571	16.9745	0.414446	-1.27075	-96.2006	5e-05	0.000113329	yes
1689	FBgn0033439	CG1773	2.92789	1.21295	0.414274	-1.27134	-2.32111	5e-05	0.000113329	yes
1690	FBgn0064227	Rdh	12.59	5.2136	0.414106	-1.27193	-1.97499	0.00055	0.00116109	yes
1691	FBgn0010278	Ssrp	1134.2	469.044	0.413546	-1.27388	-112.196	5e-05	0.000113329	yes
1692	FBgn0010391	Gtp-bp	215.606	89.1388	0.413434	-1.27427	-42.8486	5e-05	0.000113329	yes
1693	FBgn0000490	dpp	4.39712	1.81738	0.413311	-1.2747	-13.0754	5e-05	0.000113329	yes
1694	FBgn0052201	CG32201	2.31671	0.957394	0.413256	-1.27489	-2.40775	0.00025	0.000541805	yes
1695	FBgn0032850	Kua	1.36749	0.564925	0.413111	-1.2754	-3.51803	5e-05	0.000113329	yes
1696	FBgn0037485	CG14606	1.16954	0.48263	0.412667	-1.27695	-2.39295	0.0006	0.00126283	yes
1697	FBgn0028833	Dak1	367.663	151.684	0.412563	-1.27732	-47.1257	5e-05	0.000113329	yes
1698	FBgn0051450	mRpS18A	294.758	121.6	0.412542	-1.27738	-27.5958	5e-05	0.000113329	yes
1699	FBgn0037661	Ada	31.6104	13.0392	0.412497	-1.27755	-11.5502	5e-05	0.000113329	yes
1700	FBgn0031607	CG15440	76.4664	31.5314	0.412356	-1.27804	-15.3883	5e-05	0.000113329	yes
1701	FBgn0001263	inaD	6.04065	2.49007	0.412219	-1.27852	-2.11039	0.00625	0.0116938	yes
1702	FBgn0051191	CG31191	0.345447	0.142354	0.412086	-1.27898	-1.84749	0.0024	0.00472612	yes
1703	FBgn0023513	CG14803	61.349	25.2771	0.412021	-1.27921	-16.0385	5e-05	0.000113329	yes
1704	FBgn0040899	CG17776	289.699	119.347	0.411969	-1.27939	-23.0354	5e-05	0.000113329	yes
1705	FBgn0027109	NPF	5.19018	2.13806	0.411943	-1.27948	-2.3537	5e-05	0.000113329	yes
1706	FBgn0028863	CG4587	0.913385	0.375945	0.411595	-1.2807	-12.1276	5e-05	0.000113329	yes
1707	FBgn0051706	CG31706	4.99038	2.05383	0.411558	-1.28083	-1.91013	0.0004	0.000854268	yes
1708	FBgn0035501	CG1299	7.06233	2.90554	0.411414	-1.28134	-5.61772	5e-05	0.000113329	yes
1709	FBgn0032160	CG4598	327.262	134.588	0.411255	-1.28189	-22.3783	5e-05	0.000113329	yes
1710	FBgn0025630	Rtca	46.817	19.2368	0.410893	-1.28316	-4.01644	5e-05	0.000113329	yes
1711	FBgn0039856	CG1774	128.151	52.6451	0.410805	-1.28348	-22.2855	5e-05	0.000113329	yes
1712	FBgn0011327	Uch-L5	236.309	97.055	0.410712	-1.2838	-7.97789	5e-05	0.000113329	yes
1713	FBgn0263995	cpo	21.334	8.75968	0.410597	-1.2842	-6.876	5e-05	0.000113329	yes
1714	FBgn0033178	CG11127	101.175	41.5371	0.410547	-1.28438	-18.8214	5e-05	0.000113329	yes
1715	FBgn0039689	CIA30	352.313	144.6	0.41043	-1.28479	-29.6871	5e-05	0.000113329	yes
1716	FBgn0031979	CCDC53	72.1776	29.5931	0.410004	-1.28629	-2.18244	0.00265	0.00518822	yes
1717	FBgn0035491	Dpy-30L2	6.83488	2.79741	0.409284	-1.28882	-1.44632	0.0287	0.0479314	yes
1718	FBgn0039064	CG4467	3.1161	1.27536	0.409281	-1.28883	-15.7047	5e-05	0.000113329	yes
1719	FBgn0012034	AcCoAS	215.783	88.3117	0.409262	-1.28891	-7.35908	5e-05	0.000113329	yes
1720	FBgn0010383	Cyp18a1	37.5346	15.3464	0.40886	-1.29032	-16.6804	5e-05	0.000113329	yes
1721	FBgn0261989	CG42807	15.5961	6.37506	0.40876	-1.29068	-7.0554	5e-05	0.000113329	yes
1722	FBgn0035149	MED30	133.247	54.462	0.40873	-1.29078	-19.8934	5e-05	0.000113329	yes
1723	FBgn0052677	X11Lbeta	2.80663	1.1471	0.408711	-1.29084	-11.9238	5e-05	0.000113329	yes
1724	FBgn0034793	asrij	473.243	193.33	0.408522	-1.29151	-14.2583	5e-05	0.000113329	yes
1725	FBgn0030519	CG11151	2677.99	1093.8	0.408441	-1.2918	-9.08336	5e-05	0.000113329	yes
1726	FBgn0085241	CG34212	1946.34	794.952	0.408434	-1.29182	-22.4289	5e-05	0.000113329	yes
1727	FBgn0040752	Prosap	79.2231	32.3236	0.408007	-1.29333	-29.409	5e-05	0.000113329	yes
1728	FBgn0264006	dysc	4.36375	1.7799	0.407883	-1.29377	-12.3444	5e-05	0.000113329	yes
1729	FBgn0003867	tsl	8.02653	3.27303	0.407776	-1.29415	-5.49038	5e-05	0.000113329	yes
1730	FBgn0033246	ACC	322.274	131.386	0.407684	-1.29448	-45.7735	5e-05	0.000113329	yes
1731	FBgn0031305	Iris	7.88996	3.21397	0.407349	-1.29566	-3.78367	5e-05	0.000113329	yes
1732	FBgn0043806	CG32032	13.1553	5.35726	0.407232	-1.29608	-6.10335	5e-05	0.000113329	yes
1733	FBgn0051200	CG31200	20.3546	8.28609	0.407087	-1.29659	-4.82953	5e-05	0.000113329	yes
1734	FBgn0025878	wrapper	1.00923	0.410677	0.406921	-1.29718	-2.86965	5e-05	0.000113329	yes
1735	FBgn0038632	CG14301	0.855845	0.348143	0.406783	-1.29767	-1.82851	0.0084	0.0154335	yes
1736	FBgn0019643	Dat	152.546	62.0399	0.406696	-1.29797	-8.58531	5e-05	0.000113329	yes
1737	FBgn0030289	GCS1	40.3029	16.3797	0.406415	-1.29898	-11.0741	5e-05	0.000113329	yes
1738	FBgn0014000	Hf	24.0471	9.76852	0.406224	-1.29965	-7.80195	5e-05	0.000113329	yes
1739	FBgn0015808	ScpX	119.228	48.4236	0.406143	-1.29994	-23.7892	5e-05	0.000113329	yes
1740	FBgn0039628	CG11841	17.3367	7.0411	0.406138	-1.29995	-6.70748	5e-05	0.000113329	yes
1741	FBgn0031850	Tsp	5.11481	2.07641	0.40596	-1.30059	-5.51903	5e-05	0.000113329	yes
1742	FBgn0035756	unc-13-4A	2.71845	1.10278	0.405665	-1.30164	-9.51536	5e-05	0.000113329	yes
1743	FBgn0029529	CG13365	387.011	156.971	0.405598	-1.30188	-20.2914	5e-05	0.000113329	yes
1744	FBgn0031544	CG17593	224.749	91.1171	0.405417	-1.30252	-35.333	5e-05	0.000113329	yes
1745	FBgn0030613	Rab3-GEF	1.15846	0.469605	0.40537	-1.3027	-5.81845	5e-05	0.000113329	yes
1746	FBgn0261434	hkb	0.683437	0.276801	0.405013	-1.30396	-2.18464	0.01955	0.0338403	yes
1747	FBgn0038170	CG14367	29.3384	11.8774	0.404841	-1.30457	-3.23279	5e-05	0.000113329	yes
1748	FBgn0035505	Teh2	21.7023	8.78015	0.404572	-1.30553	-6.58333	5e-05	0.000113329	yes
1749	FBgn0037288	CG14661	17.915	7.24243	0.404266	-1.30662	-8.4655	5e-05	0.000113329	yes
1750	FBgn0264270	Sxl	16.5479	6.68328	0.403875	-1.30802	-5.93322	5e-05	0.000113329	yes
1751	FBgn0037213	CG12581	8.403	3.39199	0.403664	-1.30878	-5.43077	5e-05	0.000113329	yes
1752	FBgn0033292	Cyp4ad1	1.96541	0.79308	0.403519	-1.3093	-2.58234	0.0001	0.0002223	yes
1753	FBgn0260008	UQCR-11	517.051	208.528	0.403303	-1.31006	-25.319	5e-05	0.000113329	yes
1754	FBgn0039802	dj-1beta	584.58	235.757	0.403293	-1.3101	-26.7703	5e-05	0.000113329	yes
1755	FBgn0000038	nAChRbeta1	8.50696	3.43063	0.403273	-1.31017	-5.23649	5e-05	0.000113329	yes
1756	FBgn0052576	CG32576	84.6252	34.1136	0.403114	-1.31074	-3.89832	5e-05	0.000113329	yes
1757	FBgn0021995	Rs1	147.931	59.6278	0.403078	-1.31087	-16.0049	5e-05	0.000113329	yes
1758	FBgn0032746	CG10470	197.795	79.7186	0.403036	-1.31102	-7.38332	5e-05	0.000113329	yes
1759	FBgn0031929	CG18585	2.99139	1.20548	0.402983	-1.31121	-1.61719	0.02815	0.0470849	yes
1760	FBgn0040491	Buffy	15.5516	6.26691	0.402975	-1.31124	-6.26257	5e-05	0.000113329	yes
1761	FBgn0034138	RpS15	3791.34	1527.79	0.402968	-1.31127	-58.2197	5e-05	0.000113329	yes
1762	FBgn0052057	dpr10	0.60979	0.245718	0.402955	-1.31131	-3.67501	5e-05	0.000113329	yes
1763	FBgn0035678	CG10469	30.7801	12.3947	0.402686	-1.31227	-4.78332	5e-05	0.000113329	yes
1764	FBgn0033302	Cyp6a14	2.8649	1.15331	0.402566	-1.3127	-2.68048	5e-05	0.000113329	yes
1765	FBgn0039404	CG14543	331.702	133.505	0.402485	-1.31299	-9.46786	5e-05	0.000113329	yes
1766	FBgn0085432	pan	27.6624	11.1323	0.402434	-1.31317	-19.9358	5e-05	0.000113329	yes
1767	FBgn0053202	dpr11	0.328076	0.131994	0.402328	-1.31355	-2.4457	0.00035	0.000750309	yes
1768	FBgn0029708	CG3556	4.91024	1.97519	0.402259	-1.3138	-9.12611	5e-05	0.000113329	yes
1769	FBgn0026370	SRPK	292.707	117.736	0.402232	-1.3139	-18.4712	5e-05	0.000113329	yes
1770	FBgn0038029	GstD11	2.57514	1.03571	0.402196	-1.31402	-2.32497	0.00035	0.000750309	yes
1771	FBgn0026741	mRpL18	140.869	56.6331	0.402027	-1.31464	-7.61243	5e-05	0.000113329	yes
1772	FBgn0030272	CG15201	187.207	75.2499	0.401961	-1.31488	-11.0073	5e-05	0.000113329	yes
1773	FBgn0020503	CLIP-190	174.911	70.2778	0.401792	-1.31548	-6.88831	5e-05	0.000113329	yes
1774	FBgn0000084	AnxB10	375.578	150.851	0.40165	-1.31599	-4.9456	5e-05	0.000113329	yes
1775	FBgn0038611	CG14309	0.752295	0.302027	0.401474	-1.31662	-3.40278	5e-05	0.000113329	yes
1776	FBgn0038701	CG18493	20.8304	8.36096	0.401383	-1.31695	-3.34203	5e-05	0.000113329	yes
1777	FBgn0025879	Timp	47.4566	19.0422	0.401255	-1.31741	-9.17035	5e-05	0.000113329	yes
1778	FBgn0011746	ana	3.24684	1.30275	0.401236	-1.31747	-6.44791	5e-05	0.000113329	yes
1779	FBgn0029716	CG3546	1.54194	0.618022	0.400808	-1.31902	-3.16564	5e-05	0.000113329	yes
1780	FBgn0260407	mRpS23	190.435	76.2628	0.400466	-1.32025	-17.3537	5e-05	0.000113329	yes
1781	FBgn0033652	ths	0.319818	0.128011	0.400262	-1.32099	-4.01192	5e-05	0.000113329	yes
1782	FBgn0029828	CG6067	25.6471	10.2482	0.399585	-1.32342	-5.2598	5e-05	0.000113329	yes
1783	FBgn0000355	Cp15	2373.76	947.305	0.399074	-1.32527	-44.4067	5e-05	0.000113329	yes
1784	FBgn0004047	Yp3	837.169	333.796	0.39872	-1.32655	-3.56752	5e-05	0.000113329	yes
1785	FBgn0086758	chinmo	3.21531	1.28188	0.39868	-1.3267	-37.1754	5e-05	0.000113329	yes
1786	FBgn0023542	Nmd3	180.63	72.0053	0.398634	-1.32686	-19.3492	5e-05	0.000113329	yes
1787	FBgn0259237	CG42335	2.43044	0.968849	0.398631	-1.32688	-5.42299	5e-05	0.000113329	yes
1788	FBgn0032074	Tsp29Fa	39.5007	15.7384	0.398433	-1.32759	-9.65111	5e-05	0.000113329	yes
1789	FBgn0036916	Mtr3	71.0573	28.3074	0.398374	-1.3278	-6.96636	5e-05	0.000113329	yes
1790	FBgn0037060	CG10508	4.27145	1.70062	0.398136	-1.32867	-2.3602	5e-05	0.000113329	yes
1791	FBgn0083228	Frq2	1.96248	0.780672	0.397799	-1.32989	-16.3278	5e-05	0.000113329	yes
1792	FBgn0028562	sut2	5.73038	2.2794	0.397775	-1.32998	-4.16908	5e-05	0.000113329	yes
1793	FBgn0028399	TMS1	196.983	78.1566	0.396768	-1.33363	-12.3582	5e-05	0.000113329	yes
1794	FBgn0038830	CG17272	240.308	95.3158	0.39664	-1.3341	-4.50923	5e-05	0.000113329	yes
1795	FBgn0262601	SmB	966.084	383.071	0.396519	-1.33454	-42.6716	5e-05	0.000113329	yes
1796	FBgn0019940	Rh6	72.3088	28.6575	0.396321	-1.33526	-12.8794	5e-05	0.000113329	yes
1797	FBgn0028424	JhI-26	61.8844	24.5111	0.396079	-1.33614	-9.93109	5e-05	0.000113329	yes
1798	FBgn0033060	CG7849	37.6707	14.9186	0.396027	-1.33633	-11.3838	5e-05	0.000113329	yes
1799	FBgn0040608	CG14246	15.2639	6.04454	0.396002	-1.33642	-1.54426	0.01435	0.0254402	yes
1800	FBgn0002917	na	3.44774	1.365	0.395912	-1.33674	-7.09616	5e-05	0.000113329	yes
1801	FBgn0260642	Antp	2.57896	1.02062	0.395749	-1.33734	-3.28484	5e-05	0.000113329	yes
1802	FBgn0028686	Rpt3	1580.92	625.426	0.395609	-1.33785	-57.8149	5e-05	0.000113329	yes
1803	FBgn0030897	Frq1	3.62226	1.43283	0.395562	-1.33803	-50.7765	5e-05	0.000113329	yes
1804	FBgn0010019	Cyp4g1	33008.3	13055.2	0.395513	-1.3382	-101.054	5e-05	0.000113329	yes
1805	FBgn0028496	CG30116	3.91258	1.54672	0.39532	-1.33891	-9.03152	5e-05	0.000113329	yes
1806	FBgn0035520	CG11586	240.877	95.1926	0.395192	-1.33938	-3.81041	5e-05	0.000113329	yes
1807	FBgn0000233	btd	0.423163	0.167228	0.395186	-1.33939	-2.805	0.0009	0.00186606	yes
1808	FBgn0044812	TotC	55.7243	22.0048	0.394887	-1.34049	-10.4977	5e-05	0.000113329	yes
1809	FBgn0034194	CG15611	9.95085	3.92856	0.394796	-1.34082	-8.15585	5e-05	0.000113329	yes
1810	FBgn0036973	Rbbp5	28.3361	11.1826	0.394641	-1.34138	-15.4053	5e-05	0.000113329	yes
1811	FBgn0085256	CG34227	486.695	191.969	0.394434	-1.34214	-19.4069	5e-05	0.000113329	yes
1812	FBgn0037121	Rpb8	205.066	80.8482	0.394255	-1.3428	-24.3653	5e-05	0.000113329	yes
1813	FBgn0031479	Prx6005	68.0019	26.8066	0.394204	-1.34299	-5.11925	5e-05	0.000113329	yes
1814	FBgn0004580	Cbp53E	2.6442	1.0417	0.393957	-1.34388	-6.18772	5e-05	0.000113329	yes
1815	FBgn0054039	CG34039	40.3883	15.9006	0.393693	-1.34486	-10.8647	5e-05	0.000113329	yes
1816	FBgn0040653	IM4	321.462	126.548	0.393664	-1.34497	-18.7728	5e-05	0.000113329	yes
1817	FBgn0038837	CG3822	0.371948	0.146392	0.393582	-1.34526	-2.49244	0.00145	0.00291733	yes
1818	FBgn0063649	CG6006	11.4864	4.5174	0.393282	-1.34637	-8.8787	5e-05	0.000113329	yes
1819	FBgn0032240	CG17768	319.438	125.586	0.393147	-1.34687	-6.48548	5e-05	0.000113329	yes
1820	FBgn0036990	mRpL15	150.137	59.0206	0.393112	-1.34699	-8.39341	5e-05	0.000113329	yes
1821	FBgn0034293	CG14495	4.06536	1.59724	0.39289	-1.3478	-2.3435	0.0155	0.0273243	yes
1822	FBgn0033906	CG8331	1199.44	471.086	0.392755	-1.34829	-29.1905	5e-05	0.000113329	yes
1823	FBgn0016976	stnA	1.95877	0.769292	0.392742	-1.34834	-10.8026	5e-05	0.000113329	yes
1824	FBgn0262801	twr	1067.37	418.969	0.392525	-1.34915	-7.1352	5e-05	0.000113329	yes
1825	FBgn0035481	CG12605	8.75665	3.4366	0.392456	-1.3494	-4.21073	5e-05	0.000113329	yes
1826	FBgn0033819	CG4714	0.534228	0.209522	0.392196	-1.35035	-6.10167	5e-05	0.000113329	yes
1827	FBgn0053276	Urm1	43.8242	17.1873	0.392187	-1.35038	-8.43544	5e-05	0.000113329	yes
1828	FBgn0036663	CG9674	43.0724	16.8906	0.392144	-1.35054	-8.04986	5e-05	0.000113329	yes
1829	FBgn0033949	CG10131	9.30071	3.64647	0.392064	-1.35084	-4.90058	5e-05	0.000113329	yes
1830	FBgn0033089	CG17266	165.635	64.9301	0.392007	-1.35104	-7.62714	5e-05	0.000113329	yes
1831	FBgn0036481	CG16959	1.23973	0.485952	0.391982	-1.35114	-1.32086	0.0048	0.00911198	yes
1832	FBgn0029769	frma	9.01329	3.53245	0.391916	-1.35138	-5.7278	5e-05	0.000113329	yes
1833	FBgn0033480	mRpL42	242.266	94.9186	0.391795	-1.35183	-12.9405	5e-05	0.000113329	yes
1834	FBgn0016120	ATPsynD	2053.66	804.268	0.391627	-1.35245	-22.5284	5e-05	0.000113329	yes
1835	FBgn0030981	CG14191	4.55794	1.78458	0.391532	-1.3528	-1.94679	0.00425	0.00811968	yes
1836	FBgn0010415	Sdc	100.758	39.4463	0.391495	-1.35293	-4.44435	5e-05	0.000113329	yes
1837	FBgn0038700	CG3734	3.98523	1.55982	0.3914	-1.35329	-3.36109	5e-05	0.000113329	yes
1838	FBgn0263051	CG43346	279.403	109.351	0.391374	-1.35338	-6.173	5e-05	0.000113329	yes
1839	FBgn0030271	CG15202	4.04211	1.57933	0.390719	-1.3558	-1.41446	0.00275	0.00537348	yes
1840	FBgn0039804	CG15544	0.176412	0.0689099	0.390619	-1.35616	-2.08924	0.004	0.00766523	yes
1841	FBgn0024836	stan	0.219334	0.085629	0.390405	-1.35696	-4.65239	5e-05	0.000113329	yes
1842	FBgn0033297	Mal-A8	18.1257	7.07381	0.390264	-1.35748	-9.74777	5e-05	0.000113329	yes
1843	FBgn0036805	Chmp1	260.647	101.706	0.390206	-1.35769	-16.2755	5e-05	0.000113329	yes
1844	FBgn0264829	CG44037	75.3698	29.4028	0.390114	-1.35803	-17.0978	5e-05	0.000113329	yes
1845	FBgn0030160	CG9691	128.687	50.1668	0.389836	-1.35906	-12.3133	5e-05	0.000113329	yes
1846	FBgn0051704	CG31704	13.4057	5.22592	0.389828	-1.35909	-1.97533	0.0005	0.00105907	yes
1847	FBgn0035262	CG18171	17.1417	6.68086	0.389743	-1.35941	-4.34722	5e-05	0.000113329	yes
1848	FBgn0087012	5-HT2A	1.59321	0.620403	0.389404	-1.36066	-6.08042	5e-05	0.000113329	yes
1849	FBgn0039875	sip3	147.805	57.5527	0.389383	-1.36074	-28.0392	5e-05	0.000113329	yes
1850	FBgn0003861	trp	35.0452	13.6428	0.389292	-1.36107	-20.8307	5e-05	0.000113329	yes
1851	FBgn0031770	CG13995	2.29762	0.894231	0.389199	-1.36142	-17.6102	5e-05	0.000113329	yes
1852	FBgn0030913	CG6123	1.63494	0.635996	0.389003	-1.36215	-7.61147	5e-05	0.000113329	yes
1853	FBgn0052834	CG32834	15.8903	6.17883	0.388843	-1.36274	-3.87261	5e-05	0.000113329	yes
1854	FBgn0039481	Cpr97Eb	2.09179	0.812956	0.388641	-1.36349	-2.54042	0.0002	0.000436332	yes
1855	FBgn0041712	yellow-d	65.7162	25.5284	0.388464	-1.36414	-6.34343	5e-05	0.000113329	yes
1856	FBgn0023441	fus	170.202	66.0747	0.388213	-1.36508	-92.6831	5e-05	0.000113329	yes
1857	FBgn0260234	Xport-B	5.1486	1.99806	0.388078	-1.36558	-3.98797	5e-05	0.000113329	yes
1858	FBgn0036136	Ufd1-like	558.882	216.789	0.387898	-1.36625	-34.1553	5e-05	0.000113329	yes
1859	FBgn0035593	CG4603	208.599	80.9033	0.387841	-1.36646	-4.01618	5e-05	0.000113329	yes
1860	FBgn0262782	Mdh1	1958.67	759.632	0.387831	-1.3665	-12.9327	5e-05	0.000113329	yes
1861	FBgn0031485	CG9643	152.925	59.2969	0.387752	-1.36679	-11.6874	5e-05	0.000113329	yes
1862	FBgn0003513	ss	2.12741	0.82457	0.387593	-1.36739	-6.9707	5e-05	0.000113329	yes
1863	FBgn0036877	CG9452	5.96753	2.31152	0.38735	-1.36829	-5.53528	5e-05	0.000113329	yes
1864	FBgn0032387	CG16965	1.46183	0.566078	0.387239	-1.3687	-1.89268	0.00195	0.00387472	yes
1865	FBgn0034060	CG8370	36.9066	14.2868	0.387107	-1.36919	-8.27938	5e-05	0.000113329	yes
1866	FBgn0038613	Vha100-4	3.92846	1.52068	0.387093	-1.36925	-5.43321	5e-05	0.000113329	yes
1867	FBgn0011770	Gip	276.014	106.808	0.386966	-1.36972	-11.423	5e-05	0.000113329	yes
1868	FBgn0032285	CG17108	1163.57	450.181	0.386896	-1.36997	-43.5394	5e-05	0.000113329	yes
1869	FBgn0010786	l(3)02640	924.855	357.724	0.386789	-1.37038	-68.0606	5e-05	0.000113329	yes
1870	FBgn0019929	Ser7	6.12206	2.36713	0.386656	-1.37088	-5.49402	5e-05	0.000113329	yes
1871	FBgn0004924	Top1	260.153	100.557	0.38653	-1.37135	-55.6131	5e-05	0.000113329	yes
1872	FBgn0034229	CG4847	39.3472	15.2083	0.386515	-1.3714	-10.3827	5e-05	0.000113329	yes
1873	FBgn0086447	l(2)37Cg	227.066	87.7555	0.386476	-1.37155	-5.86833	5e-05	0.000113329	yes
1874	FBgn0038202	CG12402	0.684198	0.264223	0.386179	-1.37265	-4.92155	5e-05	0.000113329	yes
1875	FBgn0051551	CG31551	0.394841	0.152394	0.385963	-1.37347	-4.73631	5e-05	0.000113329	yes
1876	FBgn0037347	CG1427	29.8536	11.5198	0.385876	-1.37379	-13.7455	5e-05	0.000113329	yes
1877	FBgn0031538	CG3246	20.5183	7.9165	0.385826	-1.37397	-4.2163	5e-05	0.000113329	yes
1878	FBgn0027560	Tps1	334.221	128.927	0.385754	-1.37425	-24.1857	5e-05	0.000113329	yes
1879	FBgn0000303	ChAT	28.4287	10.9662	0.385744	-1.37428	-10.8105	5e-05	0.000113329	yes
1880	FBgn0003093	Pkc98E	112.568	43.4057	0.385595	-1.37484	-7.06409	5e-05	0.000113329	yes
1881	FBgn0033340	CG13751	500.978	193.133	0.385512	-1.37515	-7.27342	5e-05	0.000113329	yes
1882	FBgn0028543	NimB2	67.5181	26.0249	0.385451	-1.37538	-11.6363	5e-05	0.000113329	yes
1883	FBgn0039737	CG7920	912.36	351.661	0.385441	-1.37542	-51.7177	5e-05	0.000113329	yes
1884	FBgn0038130	CG8630	1.80212	0.694359	0.385301	-1.37594	-4.13829	5e-05	0.000113329	yes
1885	FBgn0037543	CG10903	76.3034	29.3659	0.384857	-1.3776	-5.4117	5e-05	0.000113329	yes
1886	FBgn0069242	eca	489.913	188.438	0.384636	-1.37843	-33.4367	5e-05	0.000113329	yes
1887	FBgn0051410	Npc2e	148.427	57.0793	0.384561	-1.37871	-7.32124	5e-05	0.000113329	yes
1888	FBgn0013342	nSyb	9.14368	3.51595	0.384522	-1.37886	-10.5631	5e-05	0.000113329	yes
1889	FBgn0082585	sprt	33.2778	12.781	0.38407	-1.38056	-10.5491	5e-05	0.000113329	yes
1890	FBgn0002945	nkd	4.85198	1.86331	0.384031	-1.38071	-15.2069	5e-05	0.000113329	yes
1891	FBgn0033813	fsd	109.538	42.0262	0.383668	-1.38207	-19.6352	5e-05	0.000113329	yes
1892	FBgn0004227	nonA	161.218	61.8451	0.383612	-1.38229	-16.3007	5e-05	0.000113329	yes
1893	FBgn0029906	xit	107.825	41.3484	0.383477	-1.38278	-17.1653	5e-05	0.000113329	yes
1894	FBgn0004858	elB	9.63659	3.69471	0.383404	-1.38306	-19.2913	5e-05	0.000113329	yes
1895	FBgn0030484	GstT4	200.471	76.8509	0.383352	-1.38326	-30.4479	5e-05	0.000113329	yes
1896	FBgn0024941	RSG7	2.71024	1.03639	0.382398	-1.38685	-20.9912	5e-05	0.000113329	yes
1897	FBgn0039835	mRpL32	123.082	47.0591	0.382339	-1.38708	-18.4787	5e-05	0.000113329	yes
1898	FBgn0037754	CG8500	2.2437	0.857697	0.382269	-1.38734	-2.98745	5e-05	0.000113329	yes
1899	FBgn0050479	CG30479	4.79707	1.83354	0.382221	-1.38752	-1.68092	0.00995	0.0180853	yes
1900	FBgn0035817	CG7409	17.3857	6.64422	0.382166	-1.38773	-1.48285	0.0199	0.0344056	yes
1901	FBgn0064237	Idgf5	4.04293	1.54504	0.382158	-1.38776	-4.35162	5e-05	0.000113329	yes
1902	FBgn0015286	Rala	33.4905	12.7708	0.381326	-1.3909	-31.8503	5e-05	0.000113329	yes
1903	FBgn0029837	Tsp5D	1.44499	0.55065	0.381075	-1.39186	-2.53747	5e-05	0.000113329	yes
1904	FBgn0033423	CG1809	12.8905	4.91211	0.381064	-1.39189	-3.79986	5e-05	0.000113329	yes
1905	FBgn0031505	ND-B14.5B	949.609	361.857	0.381059	-1.39192	-12.3893	5e-05	0.000113329	yes
1906	FBgn0039309	CG11891	5.631	2.14344	0.38065	-1.39346	-2.66562	5e-05	0.000113329	yes
1907	FBgn0052260	CG32260	3.11147	1.18251	0.380049	-1.39574	-3.2228	5e-05	0.000113329	yes
1908	FBgn0039078	CG4374	0.303871	0.11541	0.379799	-1.39669	-9.5321	5e-05	0.000113329	yes
1909	FBgn0004644	hh	3.18335	1.20865	0.379679	-1.39714	-6.795	5e-05	0.000113329	yes
1910	FBgn0030608	Lsd-2	945.101	358.583	0.379412	-1.39816	-82.9686	5e-05	0.000113329	yes
1911	FBgn0010408	RpS9	6728.23	2552.41	0.379358	-1.39837	-39.8338	5e-05	0.000113329	yes
1912	FBgn0085391	trv	5.02414	1.9049	0.379149	-1.39916	-19.0873	5e-05	0.000113329	yes
1913	FBgn0027491	Cdk5alpha	1.69941	0.643937	0.378918	-1.40004	-2.97504	5e-05	0.000113329	yes
1914	FBgn0014857	His3.3A	1373.16	520.207	0.378839	-1.40034	-16.5079	5e-05	0.000113329	yes
1915	FBgn0030776	CG4653	45.8352	17.3579	0.378702	-1.40087	-2.07935	0.00025	0.000541805	yes
1916	FBgn0053774	CG33774	476.27	180.007	0.377952	-1.40373	-9.73323	5e-05	0.000113329	yes
1917	FBgn0037298	CG2604	439.564	166.119	0.377918	-1.40386	-29.2764	5e-05	0.000113329	yes
1918	FBgn0032233	dpr19	0.84058	0.317564	0.377792	-1.40434	-3.81236	5e-05	0.000113329	yes
1919	FBgn0283472	S6k	118.65	44.8178	0.377731	-1.40457	-24.7744	5e-05	0.000113329	yes
1920	FBgn0033691	CG8860	689.103	260.26	0.377679	-1.40477	-18.4859	5e-05	0.000113329	yes
1921	FBgn0000037	mAChR-A	1.12248	0.42368	0.37745	-1.40564	-5.42401	5e-05	0.000113329	yes
1922	FBgn0000427	43435	14.7737	5.57605	0.377431	-1.40572	-10.1707	5e-05	0.000113329	yes
1923	FBgn0040786	CG14104	28.8616	10.8923	0.377398	-1.40584	-3.70546	5e-05	0.000113329	yes
1924	FBgn0025839	ND-B14.5A	1397.1	527.026	0.377229	-1.40649	-14.2271	5e-05	0.000113329	yes
1925	FBgn0005586	Rab3	1.36911	0.516317	0.377119	-1.40691	-13.1567	5e-05	0.000113329	yes
1926	FBgn0038080	CG12279	154.687	58.3264	0.377061	-1.40713	-7.8817	5e-05	0.000113329	yes
1927	FBgn0035600	Cyt-c1	227.643	85.8306	0.37704	-1.40721	-5.11833	5e-05	0.000113329	yes
1928	FBgn0003710	tipE	2.61281	0.985064	0.377013	-1.40731	-4.16152	5e-05	0.000113329	yes
1929	FBgn0051665	wry	1.24961	0.470872	0.376815	-1.40807	-7.00538	5e-05	0.000113329	yes
1930	FBgn0025455	CycT	192.275	72.4371	0.376737	-1.40837	-8.75892	5e-05	0.000113329	yes
1931	FBgn0002543	robo2	1.62176	0.610691	0.376561	-1.40904	-5.57286	5e-05	0.000113329	yes
1932	FBgn0040074	retinin	57.4042	21.6131	0.376507	-1.40925	-8.56224	5e-05	0.000113329	yes
1933	FBgn0051869	CG31869	5.47207	2.05978	0.376417	-1.4096	-12.5731	5e-05	0.000113329	yes
1934	FBgn0264255	para	7.49646	2.8211	0.376324	-1.40995	-10.8568	5e-05	0.000113329	yes
1935	FBgn0039993	CG17691	131.393	49.4189	0.376115	-1.41076	-30.3191	5e-05	0.000113329	yes
1936	FBgn0026562	SPARC	84.5709	31.8057	0.376083	-1.41088	-13.1921	5e-05	0.000113329	yes
1937	FBgn0052432	CG32432	0.998489	0.375379	0.375947	-1.4114	-2.12689	0.0039	0.00748395	yes
1938	FBgn0041622	Or69a	1.48525	0.557905	0.37563	-1.41261	-2.74428	5e-05	0.000113329	yes
1939	FBgn0000442	Pkg21D	5.251	1.97213	0.375572	-1.41284	-5.27254	5e-05	0.000113329	yes
1940	FBgn0038641	CG7708	2.57034	0.964963	0.375422	-1.41341	-5.52442	5e-05	0.000113329	yes
1941	FBgn0033863	CG13337	1.11674	0.419129	0.375315	-1.41382	-4.99444	5e-05	0.000113329	yes
1942	FBgn0037726	CG9492	1.41218	0.529646	0.375056	-1.41482	-2.68073	5e-05	0.000113329	yes
1943	FBgn0053306	CG33306	6.07372	2.27794	0.375049	-1.41485	-1.50851	0.01905	0.0330567	yes
1944	FBgn0039536	unc80	1.38644	0.519642	0.374803	-1.4158	-6.16271	5e-05	0.000113329	yes
1945	FBgn0037061	CG12975	142.424	53.3604	0.374659	-1.41635	-15.2749	5e-05	0.000113329	yes
1946	FBgn0031713	CG7277	406.083	152.004	0.374318	-1.41767	-15.0802	5e-05	0.000113329	yes
1947	FBgn0051823	CG31823	0.606186	0.226898	0.374304	-1.41771	-2.06566	0.02105	0.036227	yes
1948	FBgn0041711	yellow-e	1.21474	0.454625	0.374257	-1.4179	-2.68748	0.0009	0.00186606	yes
1949	FBgn0033438	Mmp2	4.51476	1.68728	0.373725	-1.41995	-9.28376	5e-05	0.000113329	yes
1950	FBgn0010228	HmgZ	416.724	155.74	0.373725	-1.41996	-4.51111	5e-05	0.000113329	yes
1951	FBgn0028370	kek3	1.41004	0.526618	0.373477	-1.4209	-5.79467	5e-05	0.000113329	yes
1952	FBgn0032260	CG13144	16.5316	6.17297	0.373404	-1.42119	-2.67205	5e-05	0.000113329	yes
1953	FBgn0040352	CG14416	0.81458	0.303683	0.372809	-1.42349	-1.44564	0.02605	0.0438401	yes
1954	FBgn0029502	COQ7	375.4	139.903	0.372677	-1.424	-31.4874	5e-05	0.000113329	yes
1955	FBgn0266354	CG45002	1.21693	0.453418	0.372592	-1.42434	-10.598	5e-05	0.000113329	yes
1956	FBgn0040759	CG13177	7.01437	2.61125	0.372271	-1.42557	-2.65405	5e-05	0.000113329	yes
1957	FBgn0034576	ND-B14.7	687.906	255.803	0.371857	-1.42718	-35.1844	5e-05	0.000113329	yes
1958	FBgn0030157	CG1468	22.8041	8.47986	0.371857	-1.42718	-8.74225	5e-05	0.000113329	yes
1959	FBgn0034405	Jheh2	233.448	86.8085	0.371854	-1.42719	-34.8738	5e-05	0.000113329	yes
1960	FBgn0262022	CG42833	5.33367	1.98173	0.371551	-1.42837	-2.53674	0.0001	0.0002223	yes
1961	FBgn0000014	abd-A	1.21215	0.450075	0.371303	-1.42934	-10.3848	5e-05	0.000113329	yes
1962	FBgn0052647	CG32647	25.9199	9.6227	0.371248	-1.42955	-3.93906	5e-05	0.000113329	yes
1963	FBgn0038597	CG8064	36.6735	13.6063	0.371012	-1.43047	-17.7606	5e-05	0.000113329	yes
1964	FBgn0003380	Sh	9.89149	3.66895	0.37092	-1.43082	-23.8199	5e-05	0.000113329	yes
1965	FBgn0262599	SmydA-3	10.7649	3.9928	0.370909	-1.43086	-2.35821	0.00025	0.000541805	yes
1966	FBgn0033381	GstE13	198.594	73.6147	0.370679	-1.43176	-6.21593	5e-05	0.000113329	yes
1967	FBgn0031942	CG7203	20.5766	7.62714	0.370671	-1.43179	-4.60271	5e-05	0.000113329	yes
1968	FBgn0085383	CG34354	1.17236	0.434366	0.370506	-1.43244	-10.5609	5e-05	0.000113329	yes
1969	FBgn0266557	kis	122.028	45.1958	0.370372	-1.43295	-55.4938	5e-05	0.000113329	yes
1970	FBgn0026324	Taf10b	310.588	114.89	0.369911	-1.43474	-22.731	5e-05	0.000113329	yes
1971	FBgn0262869	Gfrl	4.35996	1.6117	0.369659	-1.43573	-16.7325	5e-05	0.000113329	yes
1972	FBgn0032774	CG17549	134.92	49.867	0.369604	-1.43594	-14.674	5e-05	0.000113329	yes
1973	FBgn0259171	Pde9	13.948	5.15369	0.369493	-1.43638	-14.8214	5e-05	0.000113329	yes
1974	FBgn0037714	CG9396	4.08233	1.50734	0.369235	-1.43739	-2.95296	0.0002	0.000436332	yes
1975	FBgn0265726	Nna1	5.08703	1.87783	0.369141	-1.43776	-5.54524	5e-05	0.000113329	yes
1976	FBgn0263397	Ih	8.80413	3.24845	0.368969	-1.43843	-22.6076	5e-05	0.000113329	yes
1977	FBgn0032298	CG6724	50.5852	18.6616	0.368914	-1.43864	-16.191	5e-05	0.000113329	yes
1978	FBgn0036500	CG7275	79.091	29.1469	0.368524	-1.44017	-20.282	5e-05	0.000113329	yes
1979	FBgn0035763	CG8602	243.726	89.7973	0.368435	-1.44052	-19.2046	5e-05	0.000113329	yes
1980	FBgn0031700	CG14022	21.777	8.0176	0.368168	-1.44156	-7.97515	5e-05	0.000113329	yes
1981	FBgn0032013	Scgalpha	1.01553	0.373843	0.368126	-1.44172	-2.85771	5e-05	0.000113329	yes
1982	FBgn0052283	Drsl3	6.88849	2.53534	0.368055	-1.44201	-2.05359	0.00305	0.00592672	yes
1983	FBgn0038631	CG7695	21.0476	7.74503	0.367977	-1.44232	-2.51313	5e-05	0.000113329	yes
1984	FBgn0029573	CG14770	10.3877	3.82163	0.3679	-1.44262	-4.56923	5e-05	0.000113329	yes
1985	FBgn0034443	cer	223.627	82.2659	0.367871	-1.44273	-22.4848	5e-05	0.000113329	yes
1986	FBgn0051229	CG31229	192.111	70.6566	0.36779	-1.44304	-8.6584	5e-05	0.000113329	yes
1987	FBgn0027496	epsilonCOP	216.487	79.597	0.367676	-1.4435	-6.16535	5e-05	0.000113329	yes
1988	FBgn0267001	Ten-a	18.5529	6.82023	0.36761	-1.44375	-7.25267	5e-05	0.000113329	yes
1989	FBgn0083167	Neb-cGP	1703.12	625.83	0.367461	-1.44433	-6.91193	5e-05	0.000113329	yes
1990	FBgn0034936	CG2970	584.929	214.886	0.367371	-1.44469	-44.6135	5e-05	0.000113329	yes
1991	FBgn0003435	sm	9.15902	3.36469	0.367364	-1.44472	-3.91411	5e-05	0.000113329	yes
1992	FBgn0035816	CG13685	2.03034	0.745375	0.367118	-1.44568	-6.31436	5e-05	0.000113329	yes
1993	FBgn0031184	CG14615	33.4112	12.2569	0.36685	-1.44673	-6.75389	5e-05	0.000113329	yes
1994	FBgn0039925	Kif3C	0.230202	0.084438	0.3668	-1.44694	-1.41344	0.01425	0.0252729	yes
1995	FBgn0040512	zetaCOP	575.477	211.071	0.366776	-1.44703	-28.0424	5e-05	0.000113329	yes
1996	FBgn0263852	l(2)k12914	1070.85	392.524	0.366554	-1.4479	-18.0191	5e-05	0.000113329	yes
1997	FBgn0027600	obst-B	7.55868	2.77028	0.366503	-1.4481	-4.37409	5e-05	0.000113329	yes
1998	FBgn0266417	CG45057	11.1012	4.06735	0.366388	-1.44855	-4.13478	5e-05	0.000113329	yes
1999	FBgn0263257	Cngl	1.8096	0.662544	0.366127	-1.44959	-25.8379	5e-05	0.000113329	yes
[truncated: 1,325 more rows]

## Sheet: List 3
#	FlyBase ID	Symbol	H2O young	PQ young	fold_change(H2O young vs PQ young)	log2(fold_change)(H2O young vs PQ young)	test_stat	p_value	q_value	significant
1	FBGN0038017	CG4115	0.968625	35.5816	36.7341	5.19905	5.4879	5e-05	0.000113329	yes
2	FBGN0035727	CG10063	3.19058	69.5799	21.8079	4.44678	5.68788	5e-05	0.000113329	yes
3	FBGN0035325	CG13806	0.102092	1.56938	15.3722	3.94225	3.92406	0.0026	0.00509614	yes
4	FBGN0004784	inaC	0.521047	5.81245	11.1553	3.47966	10.9222	5e-05	0.000113329	yes
5	FBGN0003060	CG9757	0.0757287	0.843664	11.1406	3.47776	2.20075	0.00295	0.00574185	yes
6	FBGN0267336	Glut4EF	21.5226	238.696	11.0905	3.47125	43.0022	5e-05	0.000113329	yes
7	FBGN0031775	CG9150	0.272987	2.89487	10.6044	3.4066	3.8913	0.00695	0.0129153	yes
8	FBGN0261832	CG42764	0.0388394	0.403742	10.3952	3.37784	0.868844	0.00685	0.0127407	yes
9	FBGN0036274	CG4328	0.0475057	0.408695	8.60307	3.10485	2.4452	0.02555	0.0430751	yes
10	FBGN0039411	dysf	0.0254522	0.216532	8.5074	3.08872	1.35071	0.02665	0.0447724	yes
11	FBGN0038975	Nrx-1	4.0284	33.0647	8.2079	3.03701	13.7614	5e-05	0.000113329	yes
12	FBGN0038126	CG8483	0.0916907	0.664655	7.24888	2.85776	3.29646	0.00215	0.00425557	yes
13	FBGN0262570	CG43110	0.0465497	0.321986	6.91704	2.79015	2.06628	0.02935	0.0489205	yes
14	FBGN0039008	CG6972	0.790112	5.22726	6.61585	2.72592	5.06662	5e-05	0.000113329	yes
15	FBGN0036849	CG14079	0.997278	5.41359	5.42837	2.44052	4.74355	5e-05	0.000113329	yes
16	FBGN0033633	Smyd4-3	1.21416	6.20678	5.112	2.35388	9.61457	5e-05	0.000113329	yes
17	FBGN0038629	CG14304	0.0467853	0.237427	5.07482	2.34336	1.33153	0.024	0.040636	yes
18	FBGN0050383	CG30383	0.167044	0.817786	4.89563	2.29149	2.12445	0.001	0.00206336	yes
19	FBGN0038134	wntD	0.22219	1.07439	4.83546	2.27365	2.22699	0.02375	0.0403826	yes
20	FBGN0034183	SmydA-6	0.241155	1.14356	4.74201	2.2455	3.99319	5e-05	0.000113329	yes
21	FBGN0038342	B9d1	0.308847	1.46058	4.72914	2.24157	3.51537	0.0292	0.0487021	yes
22	FBGN0038789	Ir92a	0.037925	0.171904	4.53274	2.18038	1.31035	0.01795	0.0312926	yes
23	FBGN0030389	CG15927	0.114892	0.512564	4.46127	2.15746	1.78924	0.00885	0.0162103	yes
24	FBGN0039124	tbrd-1	0.108299	0.480454	4.43637	2.14938	2.36152	0.00285	0.00555713	yes
25	FBGN0010258	Rbp4	0.279234	1.18925	4.25897	2.0905	3.46351	0.00285	0.00555713	yes
26	FBGN0034128	CG4409	0.180035	0.754434	4.19049	2.06711	1.81677	0.01755	0.0306479	yes
27	FBGN0037464	CG1988	0.26012	1.08156	4.15793	2.05587	4.0622	5e-05	0.000113329	yes
28	FBGN0001150	gt	0.242152	0.99336	4.10222	2.0364	3.46797	0.0008	0.00166557	yes
29	FBGN0032638	SPH93	0.405482	1.65115	4.07207	2.02576	1.71799	0.00945	0.0172304	yes
30	FBGN0034411	CG18605	0.222922	0.901319	4.0432	2.0155	2.4939	0.0073	0.0135298	yes
31	FBGN0037908	dpr5	0.250129	0.97943	3.9157	1.96927	1.8829	0.0028	0.0054657	yes
32	FBGN0259210	prom	0.205762	0.771875	3.7513	1.90739	3.49672	5e-05	0.000113329	yes
33	FBGN0039501	CG5987	0.24218	0.905377	3.73845	1.90244	3.4775	5e-05	0.000113329	yes
34	FBGN0003249	Rh3	16.4335	60.9696	3.71008	1.89145	16.4413	5e-05	0.000113329	yes
35	FBGN0039294	Cad96Cb	0.190882	0.701988	3.6776	1.87876	3.01508	5e-05	0.000113329	yes
36	FBGN0040524	CG11052	1.05797	3.86501	3.65323	1.86918	3.96658	5e-05	0.000113329	yes
37	FBGN0013348	TpnC41C	0.355393	1.27366	3.58381	1.84149	1.89641	0.00405	0.00775589	yes
38	FBGN0030573	nmdyn-D6	0.949574	3.36489	3.54358	1.82521	4.06465	5e-05	0.000113329	yes
39	FBGN0032428	CG6405	0.324862	1.12879	3.47468	1.79688	3.33818	5e-05	0.000113329	yes
40	FBGN0040092	lectin-46Cb	0.897405	3.09291	3.4465	1.78513	1.57198	0.0148	0.0261787	yes
41	FBGN0036364	CG14109	15.1723	52.102	3.43402	1.7799	13.9467	5e-05	0.000113329	yes
42	FBGN0051321	CG31321	0.116853	0.396696	3.39483	1.76334	2.50119	0.0141	0.0250278	yes
43	FBGN0001224	Hsp23	140.545	475.517	3.38338	1.75846	42.6038	5e-05	0.000113329	yes
44	FBGN0005616	msl-2	1.54976	5.23392	3.37725	1.75584	3.58024	0.0021	0.00416072	yes
45	FBGN0051798	CG31798	1.5307	5.10097	3.33244	1.73658	3.26935	5e-05	0.000113329	yes
46	FBGN0036836	CG11619	0.0720047	0.238128	3.30712	1.72557	1.91727	0.0056	0.0105423	yes
47	FBGN0026378	Rep	1.88269	6.14515	3.26403	1.70665	3.12228	5e-05	0.000113329	yes
48	FBGN0004862	bap	0.489623	1.58812	3.24356	1.69757	3.88373	0.0003	0.000646489	yes
49	FBGN0035780	CG18417	0.170647	0.544054	3.18818	1.67273	1.90579	0.01035	0.0187626	yes
50	FBGN0054021	CG34021	0.113228	0.357685	3.15898	1.65945	1.49366	0.0131	0.0233662	yes
51	FBGN0013308	Odc2	0.275713	0.87078	3.15828	1.65914	2.21486	0.00365	0.00702874	yes
52	FBGN0051864	Qtzl	0.530077	1.65637	3.12477	1.64375	2.77111	0.00015	0.000329675	yes
53	FBGN0001230	Hsp68	23.6001	71.6207	3.03476	1.60159	21.52	5e-05	0.000113329	yes
54	FBGN0034839	CG13540	0.392661	1.16372	2.96368	1.56739	1.75589	0.0065	0.012131	yes
55	FBGN0267967	corolla	0.373914	1.09525	2.92915	1.55048	4.38222	5e-05	0.000113329	yes
56	FBGN0038402	Fer2	0.478184	1.3991	2.92586	1.54887	1.85729	0.0018	0.00358755	yes
57	FBGN0033207	CG12826	41.3667	118.866	2.87347	1.52279	16.4145	5e-05	0.000113329	yes
58	FBGN0000044	Act57B	61.6249	175.516	2.84813	1.51002	1.23662	0.0007	0.0014653	yes
59	FBGN0036862	Gbs-76A	1.15121	3.27162	2.8419	1.50685	5.50131	5e-05	0.000113329	yes
60	FBGN0015038	Cyp9b1	1.12584	3.1742	2.81941	1.49539	1.8075	0.01935	0.033528	yes
61	FBGN0039818	CG11318	0.111746	0.303822	2.71886	1.443	1.60583	0.01125	0.0202738	yes
62	FBGN0037265	spartin	1.08449	2.94356	2.71423	1.44054	2.68796	5e-05	0.000113329	yes
63	FBGN0033130	Tsp42Ei	2.37802	6.38904	2.68671	1.42584	3.6211	5e-05	0.000113329	yes
64	FBGN0050403	CG30403	1.3817	3.67982	2.66326	1.41319	1.47266	0.01155	0.0207744	yes
65	FBGN0032668	CG17681	0.435327	1.15852	2.66126	1.41211	2.87612	5e-05	0.000113329	yes
66	FBGN0032362	spz4	0.273572	0.72686	2.65692	1.40976	1.61925	0.0226	0.0386884	yes
67	FBGN0002940	ninaE	236.442	624.739	2.64225	1.40176	55.7151	5e-05	0.000113329	yes
68	FBGN0052214	CG32214	19.4592	51.3861	2.64071	1.40093	4.75992	5e-05	0.000113329	yes
69	FBGN0038717	CG17751	0.230647	0.603833	2.618	1.38846	1.66922	0.0151	0.0266668	yes
70	FBGN0000047	Act88F	32.2977	84.4902	2.61598	1.38735	16.8938	5e-05	0.000113329	yes
71	FBGN0039329	CG10669	0.397772	1.04052	2.61587	1.3873	3.0507	5e-05	0.000113329	yes
72	FBGN0032178	Spn31A	0.503941	1.31001	2.59953	1.37825	2.77365	0.00025	0.000541805	yes
73	FBGN0013279	Hsp70Bc	1.03613	2.67925	2.58582	1.37062	4.83563	5e-05	0.000113329	yes
74	FBGN0023216	Parg	2.01315	5.19725	2.58165	1.36829	4.31134	5e-05	0.000113329	yes
75	FBGN0085211	RpS28-like	0.205153	0.529038	2.57875	1.36667	0.965712	0.0271	0.0454754	yes
76	FBGN0038309	Amt	2.65565	6.84487	2.57747	1.36596	4.85169	5e-05	0.000113329	yes
77	FBGN0263118	tx	0.807695	2.07209	2.56544	1.3592	2.97513	5e-05	0.000113329	yes
78	FBGN0032521	CG7110	1.09094	2.7843	2.5522	1.35174	7.05626	5e-05	0.000113329	yes
79	FBGN0039297	CG11852	1.24438	3.15518	2.53554	1.34229	3.43803	5e-05	0.000113329	yes
80	FBGN0004623	Gbeta76C	5.09317	12.8626	2.52546	1.33654	7.44026	5e-05	0.000113329	yes
81	FBGN0266084	Fhos	6.09001	15.3377	2.5185	1.33256	3.26284	5e-05	0.000113329	yes
82	FBGN0031144	CG1529	5.23892	13.1855	2.51684	1.33161	3.38185	5e-05	0.000113329	yes
83	FBGN0052029	Cpr66D	2.66048	6.66229	2.50417	1.32433	4.02854	5e-05	0.000113329	yes
84	FBGN0259098	CG42246	9.14832	22.8311	2.49566	1.31942	2.32007	5e-05	0.000113329	yes
85	FBGN0038719	CG16727	0.616772	1.53696	2.49194	1.31727	2.78028	0.0001	0.0002223	yes
86	FBGN0039202	CG13622	0.402412	1.00251	2.49125	1.31688	2.09871	0.0036	0.00693654	yes
87	FBGN0010235	Klc	4.7669	11.8574	2.48744	1.31467	4.40663	5e-05	0.000113329	yes
88	FBGN0015351	CG14906	24.2686	60.1597	2.47891	1.30971	15.6245	5e-05	0.000113329	yes
89	FBGN0053062	CG33062	0.783454	1.93322	2.46756	1.30308	2.45515	0.00065	0.0013642	yes
90	FBGN0037889	scpr-A	0.356639	0.876842	2.45863	1.29785	1.58645	0.024	0.040636	yes
91	FBGN0005619	Hdc	0.278353	0.684178	2.45795	1.29745	1.84593	0.01055	0.0190968	yes
92	FBGN0039316	CG11893	1.09547	2.66045	2.42859	1.28012	5.53659	5e-05	0.000113329	yes
93	FBGN0025185	az2	1.21513	2.94032	2.41976	1.27486	4.56345	5e-05	0.000113329	yes
94	FBGN0086898	dgo	2.21769	5.36123	2.41748	1.27351	8.64561	5e-05	0.000113329	yes
95	FBGN0052121	CG32121	0.266825	0.644929	2.41705	1.27325	2.9183	5e-05	0.000113329	yes
96	FBGN0032129	jp	4.2359	10.197	2.40728	1.26741	16.973	5e-05	0.000113329	yes
97	FBGN0031643	CG3008	16.595	39.8264	2.3999	1.26298	19.1288	5e-05	0.000113329	yes
98	FBGN0014931	CG2678	0.774589	1.85731	2.3978	1.26171	4.30746	5e-05	0.000113329	yes
99	FBGN0003312	sad	64.1185	153.699	2.39711	1.2613	8.68985	5e-05	0.000113329	yes
100	FBGN0260817	gkt	0.376333	0.90003	2.39158	1.25797	2.59174	0.0001	0.0002223	yes
101	FBGN0033579	CG13229	0.184502	0.439461	2.38188	1.2521	1.3041	0.0153	0.0269909	yes
102	FBGN0005614	trpl	13.1059	31.0476	2.36898	1.24426	18.2098	5e-05	0.000113329	yes
103	FBGN0001223	Hsp22	276.699	651.287	2.35377	1.23498	49.0937	5e-05	0.000113329	yes
104	FBGN0032644	CG5131	12.651	29.7343	2.35035	1.23288	9.63799	5e-05	0.000113329	yes
105	FBGN0085404	CG34375	0.244471	0.573427	2.34558	1.22995	1.85695	0.0068	0.0126532	yes
106	FBGN0001225	Hsp26	593.171	1390.51	2.3442	1.22909	57.5462	5e-05	0.000113329	yes
107	FBGN0032816	Nf-YB	2.05531	4.80939	2.33998	1.2265	2.18683	5e-05	0.000113329	yes
108	FBGN0039170	CG13609	0.892718	2.08834	2.33931	1.22608	1.70478	0.01205	0.0216208	yes
109	FBGN0000032	Acph-1	4.80478	11.23	2.33726	1.22482	8.4269	5e-05	0.000113329	yes
110	FBGN0037447	Neurochondrin	7.01501	16.395	2.33713	1.22474	10.8951	5e-05	0.000113329	yes
111	FBGN0050036	CG30036	1.31789	3.07945	2.33665	1.22444	2.08241	0.00145	0.00291733	yes
112	FBGN0038072	CG6225	0.410092	0.956269	2.33184	1.22147	2.98716	5e-05	0.000113329	yes
113	FBGN0034121	CG6262	0.632987	1.47048	2.32308	1.21604	2.86745	5e-05	0.000113329	yes
114	FBGN0259680	Pkcdelta	0.478928	1.11025	2.3182	1.21301	3.36249	5e-05	0.000113329	yes
115	FBGN0010768	sqz	0.816421	1.89027	2.31531	1.2112	6.0555	5e-05	0.000113329	yes
116	FBGN0001229	Hsp67Bc	0.923941	2.13396	2.30963	1.20766	2.6031	0.00015	0.000329675	yes
117	FBGN0259226	CG42326	0.322765	0.74444	2.30645	1.20567	2.43148	5e-05	0.000113329	yes
118	FBGN0050158	CG30158	0.128027	0.294955	2.30385	1.20404	2.593	0.0003	0.000646489	yes
119	FBGN0027546	CG4766	0.10135	0.233455	2.30345	1.20381	1.45384	0.0268	0.0450076	yes
120	FBGN0002592	E(spl)m2-BFM	0.702143	1.61473	2.29972	1.20146	1.73645	0.00535	0.0100957	yes
121	FBGN0038608	WRNexo	6.3257	14.5208	2.29552	1.19883	13.1867	5e-05	0.000113329	yes
122	FBGN0039336	CG4553	1.97574	4.53521	2.29545	1.19878	2.59746	0.00025	0.000541805	yes
123	FBGN0038741	CG17186	2.32911	5.34028	2.29284	1.19714	6.34773	5e-05	0.000113329	yes
124	FBGN0003480	spn-B	3.40462	7.76408	2.28045	1.18932	1.47575	0.0233	0.0396914	yes
125	FBGN0023395	Chd3	3.06599	6.97137	2.27377	1.18509	9.35926	5e-05	0.000113329	yes
126	FBGN0053503	Cyp12d1-d	0.1554	0.353204	2.27287	1.18451	1.50304	0.0194	0.0336081	yes
127	FBGN0022709	Adk1	28.2042	63.6846	2.25798	1.17504	5.37269	5e-05	0.000113329	yes
128	FBGN0032414	CG17211	0.172847	0.389052	2.25085	1.17047	3.13113	5e-05	0.000113329	yes
129	FBGN0039343	CG5111	0.553989	1.24485	2.24707	1.16805	2.72171	5e-05	0.000113329	yes
130	FBGN0037338	Snm1	2.59442	5.8158	2.24166	1.16456	4.22389	5e-05	0.000113329	yes
131	FBGN0039464	CG6330	4.28662	9.6018	2.23995	1.16347	4.07264	5e-05	0.000113329	yes
132	FBGN0260487	CG42534	0.185903	0.415241	2.23364	1.1594	2.05766	0.001	0.00206336	yes
133	FBGN0000120	Arr1	75.8301	169.341	2.23316	1.15909	14.5025	5e-05	0.000113329	yes
134	FBGN0036850	Gem2	2.73753	6.11153	2.2325	1.15866	5.04484	5e-05	0.000113329	yes
135	FBGN0033051	Strica	0.418539	0.933826	2.23116	1.15779	1.56287	0.02015	0.0348028	yes
136	FBGN0030506	Lig4	1.53848	3.43019	2.2296	1.15679	5.50833	5e-05	0.000113329	yes
137	FBGN0054051	CG34051	0.272361	0.606021	2.22507	1.15385	1.71225	0.0103	0.01868	yes
138	FBGN0030931	Xrcc2	0.889751	1.97588	2.22071	1.15102	2.85263	5e-05	0.000113329	yes
139	FBGN0026876	CG11403	3.3707	7.45126	2.2106	1.14443	8.03441	5e-05	0.000113329	yes
140	FBGN0028700	RfC38	5.85855	12.945	2.20959	1.14378	3.08831	5e-05	0.000113329	yes
141	FBGN0032906	RPA2	17.7586	39.2389	2.20957	1.14377	9.27741	5e-05	0.000113329	yes
142	FBGN0034397	CG15082	0.284525	0.628196	2.20788	1.14266	1.21435	0.0287	0.0479314	yes
143	FBGN0000557	Ef1alpha100E	12.3497	27.2612	2.20744	1.14237	18.2996	5e-05	0.000113329	yes
144	FBGN0261266	zuc	3.17722	7.0043	2.20454	1.14048	4.33845	5e-05	0.000113329	yes
145	FBGN0038014	CG10041	0.830008	1.82621	2.20023	1.13766	2.3715	0.0014	0.00283694	yes
146	FBGN0058006	CG40006	0.737477	1.61888	2.19516	1.13433	5.43691	5e-05	0.000113329	yes
147	FBGN0002938	ninaC	8.89744	19.5209	2.19399	1.13356	9.85963	5e-05	0.000113329	yes
148	FBGN0038295	Gyc88E	0.140745	0.306638	2.17868	1.12345	1.28581	0.0269	0.0451682	yes
149	FBGN0031432	Cyp309a1	8.37884	18.2382	2.1767	1.12214	4.77554	5e-05	0.000113329	yes
150	FBGN0030638	CG11655	4.9138	10.6883	2.17516	1.12112	4.01703	5e-05	0.000113329	yes
151	FBGN0036871	CG14096	7.04459	15.3199	2.1747	1.12082	2.85644	0.0001	0.0002223	yes
152	FBGN0034047	CG12970	0.329091	0.71516	2.17314	1.11978	1.75143	0.0091	0.0166314	yes
153	FBGN0052407	CG32407	1.75324	3.80462	2.17005	1.11773	3.18997	5e-05	0.000113329	yes
154	FBGN0000246	c(3)G	1.24039	2.69011	2.16876	1.11687	9.00553	5e-05	0.000113329	yes
155	FBGN0029766	CG15784	307.171	663.455	2.15989	1.11096	91.8211	5e-05	0.000113329	yes
156	FBGN0030501	BthD	9.83167	21.2154	2.15786	1.1096	1.7469	0.0099	0.0180003	yes
157	FBGN0053281	CG33281	0.79931	1.72105	2.15317	1.10646	2.40126	0.00045	0.000956599	yes
158	FBGN0003313	sala	0.963648	2.07288	2.15108	1.10506	1.59979	0.0032	0.00620181	yes
159	FBGN0032961	CG1416	10.8007	23.2095	2.14889	1.10359	12.1856	5e-05	0.000113329	yes
160	FBGN0002772	Mlc1	20.835	44.7543	2.14803	1.10302	6.09689	5e-05	0.000113329	yes
161	FBGN0032079	CG31886	0.570354	1.22417	2.14633	1.10188	3.45225	5e-05	0.000113329	yes
162	FBGN0040233	cana	1.71635	3.67796	2.1429	1.09956	11.8288	5e-05	0.000113329	yes
163	FBGN0022699	D19B	4.22929	9.00371	2.12889	1.0901	7.05984	5e-05	0.000113329	yes
164	FBGN0033408	CG8800	0.744289	1.58403	2.12825	1.08967	1.6685	0.012	0.0215354	yes
165	FBGN0016983	smid	4.12407	8.74484	2.12044	1.08436	4.89158	5e-05	0.000113329	yes
166	FBGN0036717	CG13731	0.481519	1.02031	2.11894	1.08334	2.17525	0.0033	0.00638496	yes
167	FBGN0036486	Msh6	1.48059	3.1233	2.1095	1.07691	2.96199	5e-05	0.000113329	yes
168	FBGN0031420	Atxn7	1.29125	2.71747	2.10453	1.07349	4.13689	5e-05	0.000113329	yes
169	FBGN0053868	His2B:CG33868	3.53778	7.44178	2.10352	1.0728	3.73588	5e-05	0.000113329	yes
170	FBGN0032929	Mcm10	3.08973	6.49708	2.1028	1.07231	4.20201	5e-05	0.000113329	yes
171	FBGN0036282	Smyd4-2	0.653806	1.37027	2.09584	1.06753	2.82159	0.0006	0.00126283	yes
172	FBGN0002868	MtnA	611.497	1280.69	2.09435	1.0665	8.30186	5e-05	0.000113329	yes
173	FBGN0032390	dgt2	16.1693	33.8611	2.09416	1.06637	6.06688	5e-05	0.000113329	yes
174	FBGN0260464	CG9288	7.09848	14.7913	2.08373	1.05916	7.93956	5e-05	0.000113329	yes
175	FBGN0037844	CG4570	62.9016	130.407	2.07319	1.05185	20.2874	5e-05	0.000113329	yes
176	FBGN0051475	CG31475	0.214357	0.443813	2.07044	1.04993	2.02693	0.00075	0.0015655	yes
177	FBGN0033815	CG4676	1.28714	2.6548	2.06256	1.04443	1.92908	0.01565	0.0275631	yes
178	FBGN0031251	CG4213	1.77545	3.6595	2.06117	1.04346	8.353	5e-05	0.000113329	yes
179	FBGN0030274	Lint-1	5.36566	11.0517	2.05971	1.04244	3.58949	5e-05	0.000113329	yes
180	FBGN0024248	chico	0.910387	1.87336	2.05776	1.04108	3.06944	0.0002	0.000436332	yes
181	FBGN0033846	mip120	4.44616	9.14678	2.05723	1.0407	2.25584	5e-05	0.000113329	yes
182	FBGN0026738	CG7857	7.5623	15.537	2.05453	1.03881	6.75909	5e-05	0.000113329	yes
183	FBGN0004367	mei-41	1.08803	2.23368	2.05296	1.0377	4.44062	5e-05	0.000113329	yes
184	FBGN0265574	Cdc5	5.51528	11.316	2.05175	1.03685	3.91621	5e-05	0.000113329	yes
185	FBGN0002542	lds	2.80769	5.75467	2.04961	1.03535	3.38114	5e-05	0.000113329	yes
186	FBGN0052581	CG32581	2.33887	4.79217	2.04893	1.03487	4.38876	5e-05	0.000113329	yes
187	FBGN0267435	chp	4.79604	9.78065	2.03932	1.02809	10.3432	5e-05	0.000113329	yes
188	FBGN0034151	CG15617	0.581178	1.18239	2.03447	1.02465	2.42872	0.00225	0.0044441	yes
189	FBGN0031820	Daxx	1.73769	3.5335	2.03345	1.02393	2.091	0.00115	0.00235915	yes
190	FBGN0039490	CG5882	0.150652	0.306199	2.03249	1.02325	1.42667	0.0214	0.0367775	yes
191	FBGN0052100	CG32100	1.41164	2.85037	2.01919	1.01378	1.56351	0.02195	0.037649	yes
192	FBGN0030394	Cpr11A	0.177804	0.357262	2.0093	1.00669	1.37842	0.0122	0.0218681	yes
193	FBGN0038588	CG7156	2.97054	5.96231	2.00715	1.00515	4.24304	5e-05	0.000113329	yes
194	FBGN0037717	CG8301	2.41562	4.84216	2.00452	1.00326	6.05732	5e-05	0.000113329	yes
195	FBGN0033890	Ctf4	7.28688	14.6031	2.00403	1.0029	8.57536	5e-05	0.000113329	yes
196	FBGN0086251	del	4.61613	9.25058	2.00397	1.00286	2.11088	0.0017	0.00339689	yes
197	FBGN0026404	Dronc	3.88637	7.78153	2.00226	1.00163	7.42301	5e-05	0.000113329	yes
198	FBGN0033166	Eaf	13.1601	26.3322	2.00091	1.00066	7.13212	0.0033	0.00638496	yes
199	FBGN0051288	CG31288	4.52731	2.2635	0.499966	-1.0001	-4.12549	5e-05	0.000113329	yes
200	FBGN0038870	Oga	3.67132	1.83553	0.499965	-1.0001	-2.82047	5e-05	0.000113329	yes
201	FBGN0004552	Akh	17.7368	8.86502	0.499809	-1.00055	-3.88955	5e-05	0.000113329	yes
202	FBGN0037763	CG16904	5137.51	2567.32	0.499721	-1.00081	-81.8921	5e-05	0.000113329	yes
203	FBGN0033798	CG15870	59.1446	29.5546	0.499701	-1.00087	-2.56548	5e-05	0.000113329	yes
204	FBGN0035519	CG1309	413.054	206.294	0.499436	-1.00163	-3.4215	5e-05	0.000113329	yes
205	FBGN0035356	CG16986	44.0953	21.9904	0.498702	-1.00375	-4.11128	5e-05	0.000113329	yes
206	FBGN0038742	Arc42	343.067	170.972	0.498363	-1.00473	-33.2196	5e-05	0.000113329	yes
207	FBGN0023213	eIF4G	205.076	102.178	0.498245	-1.00508	-60.3303	5e-05	0.000113329	yes
208	FBGN0031684	ND-13A	730.012	363.693	0.498201	-1.0052	-6.31113	5e-05	0.000113329	yes
209	FBGN0035248	CG13919	152.514	75.9824	0.4982	-1.0052	-5.32608	5e-05	0.000113329	yes
210	FBGN0052856	CG32856	79.0115	39.3232	0.49769	-1.00668	-6.01685	5e-05	0.000113329	yes
211	FBGN0029994	CG2254	12.6172	6.27914	0.497665	-1.00676	-5.9091	5e-05	0.000113329	yes
212	FBGN0051343	CG31343	37.1983	18.4871	0.496988	-1.00872	-14.9412	5e-05	0.000113329	yes
213	FBGN0033842	cbc	21.9488	10.901	0.496656	-1.00969	-9.3867	5e-05	0.000113329	yes
214	FBGN0035076	Ance-5	3.31437	1.64599	0.496622	-1.00978	-4.01964	5e-05	0.000113329	yes
215	FBGN0030734	CG9911	297.852	147.81	0.496253	-1.01085	-9.70906	5e-05	0.000113329	yes
216	FBGN0053977	CG33977	53.4942	26.5376	0.496084	-1.01134	-8.86949	5e-05	0.000113329	yes
217	FBGN0005636	nvy	0.589942	0.29198	0.49493	-1.0147	-2.31286	5e-05	0.000113329	yes
218	FBGN0035085	CG3770	811.076	401.226	0.494684	-1.01542	-6.68008	5e-05	0.000113329	yes
219	FBGN0000037	mAChR-A	1.12248	0.555268	0.49468	-1.01543	-3.45479	5e-05	0.000113329	yes
220	FBGN0034321	CG14502	4.58497	2.26784	0.494625	-1.01559	-3.21223	5e-05	0.000113329	yes
221	FBGN0030272	CG15201	187.207	92.5186	0.494205	-1.01682	-9.21883	5e-05	0.000113329	yes
222	FBGN0025595	AkhR	5.80571	2.86842	0.494069	-1.01722	-2.97651	5e-05	0.000113329	yes
223	FBGN0001989	ND-B17	956.5	472.092	0.493562	-1.01869	-5.99607	5e-05	0.000113329	yes
224	FBGN0037288	CG14661	17.915	8.83378	0.493094	-1.02007	-7.38487	5e-05	0.000113329	yes
225	FBGN0032162	CG4592	940.417	463.681	0.493059	-1.02017	-35.0153	5e-05	0.000113329	yes
226	FBGN0284084	wg	0.235691	0.116157	0.492836	-1.02083	-2.19103	0.00355	0.00684422	yes
227	FBGN0035176	CG13905	7.62005	3.75476	0.492747	-1.02108	-3.45735	5e-05	0.000113329	yes
228	FBGN0034224	insb	1.27861	0.62949	0.492324	-1.02232	-1.20469	0.02035	0.0351188	yes
229	FBGN0036910	Cyp305a1	7.47692	3.68059	0.49226	-1.02251	-4.40999	5e-05	0.000113329	yes
230	FBGN0038973	Pebp1	234.511	115.432	0.492224	-1.02262	-12.7831	5e-05	0.000113329	yes
231	FBGN0025615	Torsin	709.812	349.24	0.492018	-1.02322	-8.85222	5e-05	0.000113329	yes
232	FBGN0020415	Idgf2	29.7557	14.6388	0.491966	-1.02336	-5.95805	5e-05	0.000113329	yes
233	FBGN0041100	park	34.4953	16.9681	0.491896	-1.02358	-2.77394	5e-05	0.000113329	yes
234	FBGN0030844	ppk23	0.53817	0.264399	0.491293	-1.02534	-1.45249	0.006	0.0112512	yes
235	FBGN0259231	CCKLR-17D1	0.474417	0.233054	0.491243	-1.02549	-1.19503	0.01835	0.0319358	yes
236	FBGN0027586	CG5867	19.9713	9.81025	0.491217	-1.02557	-6.8496	5e-05	0.000113329	yes
237	FBGN0033428	Updo	6111.73	3000.18	0.490889	-1.02653	-58.0381	5e-05	0.000113329	yes
238	FBGN0243486	rdo	0.518679	0.254562	0.490789	-1.02682	-3.00692	0.0001	0.0002223	yes
239	FBGN0050272	MFS1	0.943458	0.462941	0.490685	-1.02713	-1.65991	0.01575	0.0277257	yes
240	FBGN0022355	Tsf1	140.406	68.8518	0.490376	-1.02803	-17.8542	5e-05	0.000113329	yes
241	FBGN0029990	CG2233	115.716	56.7402	0.49034	-1.02814	-24.6309	5e-05	0.000113329	yes
242	FBGN0031940	CG7214	5.87822	2.88133	0.49017	-1.02864	-3.41652	5e-05	0.000113329	yes
243	FBGN0032252	loh	2.16762	1.06222	0.49004	-1.02904	-3.81036	5e-05	0.000113329	yes
244	FBGN0052834	CG32834	15.8903	7.7837	0.48984	-1.02962	-2.55496	5e-05	0.000113329	yes
245	FBGN0034511	GNBP-like3	70.3345	34.4492	0.489791	-1.02976	-7.12304	5e-05	0.000113329	yes
246	FBGN0053054	CG33054	192.459	94.2483	0.489706	-1.03001	-2.9168	5e-05	0.000113329	yes
247	FBGN0034245	UQCR-6.4	2737.91	1339.72	0.489322	-1.03114	-4.27393	5e-05	0.000113329	yes
248	FBGN0028691	Rpn9	1175.16	574.861	0.489177	-1.03157	-6.72062	5e-05	0.000113329	yes
249	FBGN0037543	CG10903	76.3034	37.3126	0.489003	-1.03208	-6.90298	5e-05	0.000113329	yes
250	FBGN0023178	Pdf	7.93404	3.87812	0.488795	-1.0327	-3.44331	5e-05	0.000113329	yes
251	FBGN0032997	CG17486	39.7187	19.4075	0.488624	-1.03321	-24.1103	5e-05	0.000113329	yes
252	FBGN0035043	CG4781	128.257	62.6693	0.488623	-1.03321	-16.6282	5e-05	0.000113329	yes
253	FBGN0029524	CG3176	18.4913	9.02989	0.488332	-1.03406	-2.7063	5e-05	0.000113329	yes
254	FBGN0250836	CG8628	102.524	50.0442	0.488122	-1.03469	-7.34572	5e-05	0.000113329	yes
255	FBGN0051077	CG31077	2.29309	1.1192	0.488075	-1.03482	-1.34659	0.02125	0.0365371	yes
256	FBGN0034145	CG5065	18.6439	9.09502	0.487828	-1.03556	-4.48099	5e-05	0.000113329	yes
257	FBGN0033605	CG9067	237.564	115.856	0.487683	-1.03598	-18.2078	5e-05	0.000113329	yes
258	FBGN0011294	a5	2.22551	1.0853	0.487664	-1.03605	-2.2029	0.0016	0.00320552	yes
259	FBGN0034229	CG4847	39.3472	19.1709	0.487224	-1.03734	-8.4688	5e-05	0.000113329	yes
260	FBGN0038395	CG10407	9.77319	4.76086	0.487135	-1.03761	-4.73957	5e-05	0.000113329	yes
261	FBGN0038638	CG7702	3.57836	1.74077	0.486471	-1.03957	-3.63332	5e-05	0.000113329	yes
262	FBGN0034350	CG5189	136.154	66.2343	0.486466	-1.03958	-2.51654	0.00055	0.00116109	yes
263	FBGN0030707	CG8916	1.15245	0.560447	0.486309	-1.04006	-2.65354	5e-05	0.000113329	yes
264	FBGN0037305	CG12173	176.38	85.7744	0.486305	-1.04007	-18.5106	5e-05	0.000113329	yes
265	FBGN0024957	Irp-1B	1886.77	917.215	0.48613	-1.04059	-93.4834	5e-05	0.000113329	yes
266	FBGN0261929	5-HT2B	0.233544	0.113471	0.485866	-1.04137	-2.53811	0.0001	0.0002223	yes
267	FBGN0051632	sens-2	0.180322	0.0875909	0.485747	-1.04173	-1.24503	0.0178	0.0310506	yes
268	FBGN0034664	CG4377	31.8723	15.4603	0.48507	-1.04373	-7.56285	5e-05	0.000113329	yes
269	FBGN0029093	cathD	2639.69	1279.84	0.484845	-1.04441	-7.53476	5e-05	0.000113329	yes
270	FBGN0038681	Cyp12a4	19.2985	9.35554	0.484781	-1.0446	-9.05947	5e-05	0.000113329	yes
271	FBGN0052204	CG32204	0.3201	0.155053	0.484389	-1.04576	-3.51466	5e-05	0.000113329	yes
272	FBGN0085483	CG34454	3.04423	1.4743	0.484293	-1.04605	-2.84112	5e-05	0.000113329	yes
273	FBGN0034717	CG5819	3.1527	1.52523	0.483785	-1.04756	-4.93585	5e-05	0.000113329	yes
274	FBGN0035044	CG3663	568.093	274.704	0.483555	-1.04825	-39.3728	5e-05	0.000113329	yes
275	FBGN0028699	Rh50	3.38572	1.63477	0.482843	-1.05037	-3.21658	5e-05	0.000113329	yes
276	FBGN0050042	Cpr49Ab	119.027	57.4485	0.482651	-1.05095	-11.721	5e-05	0.000113329	yes
277	FBGN0032124	CG17855	1.18041	0.56934	0.482324	-1.05192	-3.17206	5e-05	0.000113329	yes
278	FBGN0000279	CecC	10.0666	4.85421	0.482209	-1.05226	-3.01179	5e-05	0.000113329	yes
279	FBGN0054003	NimB3	30.5017	14.6917	0.481668	-1.05388	-4.35606	5e-05	0.000113329	yes
280	FBGN0010453	Wnt4	1.61542	0.778079	0.481657	-1.05392	-3.88009	5e-05	0.000113329	yes
281	FBGN0032144	CG17633	136.764	65.8339	0.481369	-1.05479	-15.1277	5e-05	0.000113329	yes
282	FBGN0030799	CG4872	111.553	53.6557	0.480988	-1.05593	-3.08699	5e-05	0.000113329	yes
283	FBGN0050172	CG30172	6.91252	3.32424	0.480901	-1.05619	-1.34046	0.0241	0.0407871	yes
284	FBGN0039801	Npc2h	46.7974	22.4897	0.480576	-1.05717	-9.00975	5e-05	0.000113329	yes
285	FBGN0033970	CG10205	5.51816	2.64928	0.480102	-1.05859	-2.56002	5e-05	0.000113329	yes
286	FBGN0045038	Proc	2.1297	1.02231	0.480025	-1.05882	-7.16658	5e-05	0.000113329	yes
287	FBGN0024995	CG2680	7.35554	3.52966	0.479864	-1.0593	-2.10033	0.0018	0.00358755	yes
288	FBGN0027600	obst-B	7.55868	3.62548	0.479645	-1.05996	-3.61703	5e-05	0.000113329	yes
289	FBGN0034580	Cht8	65.9169	31.5864	0.479185	-1.06135	-12.463	5e-05	0.000113329	yes
290	FBGN0032732	CG15168	722.985	346.275	0.478952	-1.06205	-16.9189	5e-05	0.000113329	yes
291	FBGN0014427	CG11899	3331.97	1595.16	0.478744	-1.06268	-50.8374	5e-05	0.000113329	yes
292	FBGN0039030	CG6660	2482.52	1188.49	0.478743	-1.06268	-34.9454	5e-05	0.000113329	yes
293	FBGN0015001	iotaTry	40.572	19.421	0.47868	-1.06287	-7.26999	5e-05	0.000113329	yes
294	FBGN0032596	Prosbeta4	10403.9	4978.95	0.478566	-1.06322	-54.4473	5e-05	0.000113329	yes
295	FBGN0266455	CG45080	7836.45	3746.73	0.478116	-1.06457	-44.4887	5e-05	0.000113329	yes
296	FBGN0031936	CG13794	1.34761	0.644001	0.477884	-1.06527	-3.73165	5e-05	0.000113329	yes
297	FBGN0051323	CG31323	402.466	192.188	0.477526	-1.06635	-2.65435	5e-05	0.000113329	yes
298	FBGN0038198	Npc2b	78.0958	37.2898	0.477488	-1.06646	-6.4654	5e-05	0.000113329	yes
299	FBGN0024184	unc-4	0.806567	0.384854	0.477151	-1.06748	-3.8007	5e-05	0.000113329	yes
300	FBGN0035171	CG12502	0.722549	0.34476	0.477144	-1.0675	-1.96447	0.00165	0.00330128	yes
301	FBGN0051233	CG31233	33.9878	16.215	0.477083	-1.06768	-14.6553	5e-05	0.000113329	yes
302	FBGN0039595	AstA-R2	0.811379	0.387017	0.476987	-1.06798	-1.66406	0.00175	0.00349205	yes
303	FBGN0033214	CG1941	30.9699	14.7583	0.476537	-1.06934	-8.51495	5e-05	0.000113329	yes
304	FBGN0033826	CG4734	65.8904	31.3972	0.476506	-1.06943	-9.11713	5e-05	0.000113329	yes
305	FBGN0037200	CG11109	23.7118	11.2912	0.476185	-1.0704	-3.16935	5e-05	0.000113329	yes
306	FBGN0085279	CG34250	1362.52	648.692	0.476097	-1.07067	-24.2113	5e-05	0.000113329	yes
307	FBGN0032788	CG13084	4.36127	2.07584	0.475971	-1.07105	-3.46523	5e-05	0.000113329	yes
308	FBGN0039342	CG5107	41.1158	19.5568	0.475652	-1.07202	-8.76859	5e-05	0.000113329	yes
309	FBGN0037378	CG2046	2922.3	1388.42	0.475112	-1.07367	-14.6897	5e-05	0.000113329	yes
310	FBGN0036834	CG6836	35.5863	16.899	0.474874	-1.07438	-10.6329	5e-05	0.000113329	yes
311	FBGN0031653	Jon25Biii	213.432	101.28	0.474531	-1.07543	-13.7202	5e-05	0.000113329	yes
312	FBGN0031601	Dim1	524.85	249.044	0.474505	-1.07551	-28.7515	5e-05	0.000113329	yes
313	FBGN0038577	CG12321	7715.95	3659.22	0.474241	-1.07631	-10.6014	5e-05	0.000113329	yes
314	FBGN0037678	CG16749	121.649	57.6632	0.474013	-1.07701	-12.327	5e-05	0.000113329	yes
315	FBGN0033124	Tsp42Ec	15.3615	7.27495	0.473583	-1.07831	-5.61789	5e-05	0.000113329	yes
316	FBGN0033115	Spn42De	2.14779	1.01656	0.473305	-1.07915	-2.41938	0.0001	0.0002223	yes
317	FBGN0034512	CG18067	290.099	137.252	0.473121	-1.07972	-11.7914	5e-05	0.000113329	yes
318	FBGN0037873	SdhC	1702.82	805.456	0.473013	-1.08005	-17.0185	5e-05	0.000113329	yes
319	FBGN0031248	CG11912	8.8623	4.19008	0.472798	-1.0807	-1.42151	0.0297	0.0494615	yes
320	FBGN0053329	Sp212	8.35782	3.95037	0.472656	-1.08114	-5.19125	5e-05	0.000113329	yes
321	FBGN0032839	CG10659	2.10965	0.996021	0.472126	-1.08275	-2.26125	0.00045	0.000956599	yes
322	FBGN0087002	apolpp	29.4873	13.9137	0.471854	-1.08358	-16.4057	5e-05	0.000113329	yes
323	FBGN0264077	Cnx14D	0.330716	0.155848	0.471244	-1.08545	-1.51899	0.01645	0.0288669	yes
324	FBGN0085257	CG34228	246.959	116.376	0.471236	-1.08548	-17.7666	5e-05	0.000113329	yes
325	FBGN0265177	CG44242	517.015	243.619	0.471203	-1.08558	-22.5487	5e-05	0.000113329	yes
326	FBGN0050419	CG30419	0.729415	0.343336	0.4707	-1.08712	-5.28118	5e-05	0.000113329	yes
327	FBGN0013949	Elal	62.5278	29.421	0.470527	-1.08765	-5.14305	5e-05	0.000113329	yes
328	FBGN0051313	CG31313	231.384	108.869	0.470512	-1.08769	-7.29909	5e-05	0.000113329	yes
329	FBGN0043806	CG32032	13.1553	6.18817	0.470394	-1.08806	-5.54719	5e-05	0.000113329	yes
330	FBGN0058045	CG40045	253.75	119.357	0.470372	-1.08813	-35.2796	5e-05	0.000113329	yes
331	FBGN0064237	Idgf5	4.04293	1.90159	0.470349	-1.0882	-3.75784	5e-05	0.000113329	yes
332	FBGN0029888	ND-ASHI	1007.55	473.9	0.470349	-1.0882	-3.25435	5e-05	0.000113329	yes
333	FBGN0036587	CG4950	0.59623	0.280324	0.470161	-1.08877	-2.35065	0.0002	0.000436332	yes
334	FBGN0047095	CG33939	1.25895	0.591882	0.470139	-1.08884	-1.94477	0.00335	0.00647631	yes
335	FBGN0037936	CG6908	3.51922	1.6528	0.46965	-1.09035	-3.95134	5e-05	0.000113329	yes
336	FBGN0037408	NPFR	0.560504	0.263212	0.469599	-1.0905	-1.8453	0.00085	0.00176635	yes
337	FBGN0038363	Acyp2	130.743	61.2936	0.46881	-1.09293	-10.3827	5e-05	0.000113329	yes
338	FBGN0086691	UK114	1703.38	798.329	0.468673	-1.09335	-37.5804	5e-05	0.000113329	yes
339	FBGN0033821	CG10799	22.2525	10.4257	0.468518	-1.09383	-6.22392	5e-05	0.000113329	yes
340	FBGN0261526	NT1	0.250734	0.117455	0.468445	-1.09405	-0.957334	0.0185	0.0321767	yes
341	FBGN0035286	CG13924	1.32081	0.617747	0.467703	-1.09633	-1.92017	0.00315	0.00611049	yes
342	FBGN0036678	CG11905	6.75795	3.16002	0.4676	-1.09665	-4.6475	5e-05	0.000113329	yes
343	FBGN0034061	Ufc1	400.747	187.376	0.467567	-1.09676	-3.72428	5e-05	0.000113329	yes
344	FBGN0025391	Scgdelta	0.848301	0.396235	0.467092	-1.09822	-1.60522	0.00385	0.00739273	yes
345	FBGN0037011	CG4858	312.38	145.898	0.467053	-1.09834	-26.6954	5e-05	0.000113329	yes
346	FBGN0038422	CG14880	1.90224	0.886949	0.466266	-1.10078	-3.57855	5e-05	0.000113329	yes
347	FBGN0029977	hdm	1.25796	0.586403	0.466154	-1.10112	-1.77328	0.0159	0.0279692	yes
348	FBGN0000061	al	0.788919	0.367199	0.465446	-1.10332	-2.04232	0.0182	0.0316916	yes
349	FBGN0039726	eIF2B-alpha	258.426	120.256	0.46534	-1.10364	-7.78178	5e-05	0.000113329	yes
350	FBGN0051950	CG31950	105.344	48.9944	0.46509	-1.10443	-19.0561	5e-05	0.000113329	yes
351	FBGN0034731	CG10384	1.1806	0.548909	0.464941	-1.10488	-2.23559	5e-05	0.000113329	yes
352	FBGN0032835	CG16772	22.8632	10.626	0.464764	-1.10543	-6.77106	5e-05	0.000113329	yes
353	FBGN0038945	CG5386	4.65907	2.1642	0.464513	-1.10621	-3.25318	5e-05	0.000113329	yes
354	FBGN0032850	Kua	1.36749	0.635114	0.464438	-1.10644	-4.2259	5e-05	0.000113329	yes
355	FBGN0036481	CG16959	1.23973	0.575384	0.46412	-1.10743	-1.20612	0.027	0.0453234	yes
356	FBGN0051704	CG31704	13.4057	6.21371	0.463513	-1.10932	-1.29322	0.0182	0.0316916	yes
357	FBGN0039494	grass	15.9773	7.40332	0.463365	-1.10978	-5.50678	5e-05	0.000113329	yes
358	FBGN0035665	Jon65Aiii	1640.94	758.431	0.462193	-1.11343	-43.9698	5e-05	0.000113329	yes
359	FBGN0029839	CG4660	9.26335	4.28101	0.462145	-1.11358	-4.99332	5e-05	0.000113329	yes
360	FBGN0259145	CG42260	3.88323	1.79366	0.461899	-1.11435	-2.7022	0.0019	0.00377891	yes
361	FBGN0031406	Send1	4.51677	2.08563	0.461753	-1.11481	-3.69166	5e-05	0.000113329	yes
362	FBGN0261611	CG42700	1.02487	0.472507	0.461041	-1.11703	-2.14833	0.0002	0.000436332	yes
363	FBGN0042102	CG18745	3.15131	1.45252	0.460926	-1.11739	-3.56816	5e-05	0.000113329	yes
364	FBGN0019650	toy	0.471457	0.217257	0.46082	-1.11772	-4.60087	5e-05	0.000113329	yes
365	FBGN0038542	TyrR	0.838452	0.386371	0.460815	-1.11774	-4.7289	5e-05	0.000113329	yes
366	FBGN0033593	Listericin	416.199	191.762	0.460746	-1.11796	-16.5431	5e-05	0.000113329	yes
367	FBGN0040528	CG15864	0.634635	0.292356	0.460668	-1.1182	-2.14448	0.0007	0.0014653	yes
368	FBGN0040793	CG7630	3353.37	1544.74	0.460653	-1.11825	-47.3952	5e-05	0.000113329	yes
369	FBGN0033540	Elp2	15.9376	7.3398	0.460534	-1.11862	-11.6894	5e-05	0.000113329	yes
370	FBGN0035445	CG12014	2.7584	1.26974	0.460318	-1.1193	-3.45011	5e-05	0.000113329	yes
371	FBGN0051813	CG31813	1.55031	0.713209	0.460043	-1.12016	-2.06377	0.0036	0.00693654	yes
372	FBGN0038983	CG5326	7.83711	3.60465	0.459946	-1.12046	-6.06413	5e-05	0.000113329	yes
373	FBGN0053532	lectin-37Da	3288.64	1507.99	0.458545	-1.12487	-8.60823	5e-05	0.000113329	yes
374	FBGN0036381	CG8745	17.7666	8.1443	0.458405	-1.1253	-16.0786	5e-05	0.000113329	yes
375	FBGN0039909	ND-49	384.258	176.052	0.458161	-1.12607	-39.6213	5e-05	0.000113329	yes
376	FBGN0039454	CG14247	0.66376	0.304083	0.458122	-1.1262	-1.79648	0.0151	0.0266668	yes
377	FBGN0033301	CG12780	80.895	37.0429	0.457913	-1.12685	-9.51953	5e-05	0.000113329	yes
378	FBGN0039628	CG11841	17.3367	7.92581	0.457169	-1.12919	-6.22998	5e-05	0.000113329	yes
379	FBGN0037898	CG18643	114.357	52.2805	0.457169	-1.1292	-2.74432	5e-05	0.000113329	yes
380	FBGN0039755	CG15531	16469.3	7528.39	0.457117	-1.12937	-185.234	5e-05	0.000113329	yes
381	FBGN0037548	CG7900	60.3708	27.5914	0.457032	-1.12963	-20.1592	5e-05	0.000113329	yes
382	FBGN0029837	Tsp5D	1.44499	0.660332	0.45698	-1.1298	-2.09072	0.00275	0.00537348	yes
383	FBGN0040069	vanin-like	2.58029	1.17507	0.455402	-1.13479	-3.38515	5e-05	0.000113329	yes
384	FBGN0032281	CG17107	10.3035	4.68723	0.454916	-1.13633	-1.65718	0.00105	0.00216207	yes
385	FBGN0031277	CG13947	176.4	80.2358	0.454851	-1.13653	-9.10729	5e-05	0.000113329	yes
386	FBGN0038678	mRpL55	284.764	129.52	0.454833	-1.13659	-18.9287	5e-05	0.000113329	yes
387	FBGN0053170	CG33170	523.725	238.072	0.454574	-1.13741	-6.52328	5e-05	0.000113329	yes
388	FBGN0031253	CG11885	1518.54	690.178	0.454501	-1.13765	-49.4654	5e-05	0.000113329	yes
389	FBGN0039154	Npc2f	5.48024	2.48992	0.454345	-1.13814	-3.69318	5e-05	0.000113329	yes
390	FBGN0032431	CG5435	41.9543	19.0563	0.454216	-1.13855	-2.63394	5e-05	0.000113329	yes
391	FBGN0034909	CG4797	227.154	103.175	0.454207	-1.13858	-3.67182	5e-05	0.000113329	yes
392	FBGN0050101	CG30101	3.18746	1.44747	0.454114	-1.13887	-3.22776	5e-05	0.000113329	yes
393	FBGN0011556	zetaTry	21.8102	9.90423	0.45411	-1.13889	-5.78442	5e-05	0.000113329	yes
394	FBGN0031580	CG15423	26.2027	11.8963	0.45401	-1.1392	-4.95444	5e-05	0.000113329	yes
395	FBGN0037786	CG5361	0.369061	0.167544	0.453974	-1.13932	-1.46627	0.01475	0.0260986	yes
396	FBGN0039051	CG17109	3.92777	1.78271	0.453873	-1.13964	-1.74212	0.0153	0.0269909	yes
397	FBGN0264494	CG17646	145.145	65.8539	0.453711	-1.14015	-41.3183	5e-05	0.000113329	yes
398	FBGN0052726	CG32726	22.0782	10.0069	0.453248	-1.14162	-2.10365	0.00125	0.0025549	yes
399	FBGN0085205	CG34176	87.8092	39.6926	0.452032	-1.1455	-7.13888	5e-05	0.000113329	yes
400	FBGN0039844	CG1607	1.38187	0.62349	0.451193	-1.14818	-4.96812	5e-05	0.000113329	yes
401	FBGN0033247	Nup44A	985.093	444.118	0.450839	-1.14932	-12.8426	5e-05	0.000113329	yes
402	FBGN0034293	CG14495	4.06536	1.82985	0.450108	-1.15166	-1.96542	0.0275	0.0460875	yes
403	FBGN0039282	Bili	0.216615	0.0974198	0.449737	-1.15285	-2.12739	0.00035	0.000750309	yes
404	FBGN0034515	CG13428	143.825	64.6125	0.449244	-1.15443	-8.11988	5e-05	0.000113329	yes
405	FBGN0039864	CG11550	3.06882	1.37823	0.449107	-1.15487	-3.00426	5e-05	0.000113329	yes
406	FBGN0051999	CG31999	8.78822	3.94158	0.448507	-1.1568	-13.4719	5e-05	0.000113329	yes
407	FBGN0036359	CG14105	6.64528	2.97982	0.448412	-1.15711	-3.94758	5e-05	0.000113329	yes
408	FBGN0085468	ND-MWFE	2819.6	1263.74	0.448198	-1.15779	-6.12331	5e-05	0.000113329	yes
409	FBGN0262624	Tmhs	2.77842	1.24519	0.448165	-1.1579	-3.58486	5e-05	0.000113329	yes
410	FBGN0086134	Prosalpha2	15211	6817.03	0.448164	-1.1579	-38.4287	5e-05	0.000113329	yes
411	FBGN0267978	ap	1.03954	0.465656	0.447944	-1.1586	-2.76128	5e-05	0.000113329	yes
412	FBGN0003057	CG10598	1.13297	0.50745	0.447894	-1.15877	-3.28637	5e-05	0.000113329	yes
413	FBGN0036767	CG16775	15.7533	7.05215	0.447662	-1.15952	-4.50416	5e-05	0.000113329	yes
414	FBGN0010470	Fkbp14	593.392	265.232	0.446976	-1.16173	-20.5621	5e-05	0.000113329	yes
415	FBGN0039309	CG11891	5.631	2.51625	0.446857	-1.16212	-2.60662	5e-05	0.000113329	yes
416	FBGN0038632	CG14301	0.855845	0.382406	0.446817	-1.16225	-1.73814	0.01045	0.0189306	yes
417	FBGN0039902	Zip102B	23.0762	10.2849	0.445693	-1.16587	-23.9339	5e-05	0.000113329	yes
418	FBGN0037290	CG1124	14.1226	6.29389	0.445661	-1.16599	-7.33356	5e-05	0.000113329	yes
419	FBGN0035781	CG8560	54.1143	24.1059	0.445463	-1.16662	-10.7193	5e-05	0.000113329	yes
420	FBGN0028707	Mt2	56.0651	24.954	0.44509	-1.16784	-15.866	5e-05	0.000113329	yes
421	FBGN0021814	Vps28	133.473	59.395	0.444996	-1.16814	-29.1834	5e-05	0.000113329	yes
422	FBGN0046302	CG10650	10.924	4.85836	0.444742	-1.16897	-4.03961	5e-05	0.000113329	yes
423	FBGN0265274	Inx3	86.4858	38.4632	0.444734	-1.16898	-14.7566	5e-05	0.000113329	yes
424	FBGN0051087	CG31087	6.51093	2.89546	0.444708	-1.16907	-5.1761	5e-05	0.000113329	yes
425	FBGN0029851	CG14445	3.6207	1.61003	0.444674	-1.16918	-3.65172	5e-05	0.000113329	yes
426	FBGN0035929	CG13311	6.26931	2.78735	0.444602	-1.16941	-2.55813	0.00045	0.000956599	yes
427	FBGN0259209	Mlp60A	178.592	79.4017	0.444598	-1.16943	-7.17939	5e-05	0.000113329	yes
428	FBGN0035976	PGRP-LC	430.537	191.4	0.444561	-1.16955	-23.9058	5e-05	0.000113329	yes
429	FBGN0004240	DptA	57.8098	25.6721	0.444079	-1.17111	-7.38735	5e-05	0.000113329	yes
430	FBGN0015010	Ag5r	440.731	195.68	0.44399	-1.1714	-13.3156	5e-05	0.000113329	yes
431	FBGN0037562	CG11671	59.736	26.4727	0.443162	-1.1741	-12.2231	5e-05	0.000113329	yes
432	FBGN0031522	CG3285	6.96645	3.08527	0.442875	-1.17503	-2.59388	5e-05	0.000113329	yes
433	FBGN0038449	CG17562	1720.1	761.032	0.442435	-1.17646	-89.6413	5e-05	0.000113329	yes
434	FBGN0000477	DNaseII	18.0166	7.95462	0.441516	-1.17947	-7.04689	5e-05	0.000113329	yes
435	FBGN0038631	CG7695	21.0476	9.2846	0.441124	-1.18075	-1.74213	0.00095	0.00196486	yes
436	FBGN0035886	Jon66Ci	32.8134	14.4722	0.441045	-1.18101	-5.51799	5e-05	0.000113329	yes
437	FBGN0051104	CG31104	1.07094	0.472293	0.441008	-1.18113	-2.84723	5e-05	0.000113329	yes
438	FBGN0283461	Drs	1073.76	472.683	0.440213	-1.18373	-25.0866	5e-05	0.000113329	yes
439	FBGN0034065	Rrp42	344.956	151.848	0.440195	-1.18378	-4.29666	5e-05	0.000113329	yes
440	FBGN0034329	IM1	109.848	48.3457	0.440115	-1.18405	-8.14402	5e-05	0.000113329	yes
441	FBGN0034471	Obp56e	19.5757	8.6112	0.439892	-1.18477	-5.02005	5e-05	0.000113329	yes
442	FBGN0037547	CG7910	12667.1	5563.28	0.439191	-1.18708	-84.7921	5e-05	0.000113329	yes
443	FBGN0033358	spab	2.35851	1.03463	0.43868	-1.18875	-2.79088	5e-05	0.000113329	yes
444	FBGN0032287	CG6415	15.8077	6.93124	0.438472	-1.18944	-6.1667	5e-05	0.000113329	yes
445	FBGN0032074	Tsp29Fa	39.5007	17.3184	0.438433	-1.18957	-9.37683	5e-05	0.000113329	yes
446	FBGN0037937	Fer3	3.30404	1.44474	0.437265	-1.19342	-2.16699	0.00165	0.00330128	yes
447	FBGN0035673	CG6602	59.8916	26.187	0.43724	-1.1935	-9.20259	5e-05	0.000113329	yes
448	FBGN0259748	CG42397	57.6188	25.1795	0.437001	-1.19429	-11.8337	5e-05	0.000113329	yes
449	FBGN0040060	yip7	1886.78	823.212	0.436305	-1.19659	-47.5113	5e-05	0.000113329	yes
450	FBGN0266129	lov	0.165469	0.0721769	0.436196	-1.19695	-0.921142	0.02325	0.0396138	yes
451	FBGN0035734	CG14823	17.6746	7.70917	0.436172	-1.19703	-3.79253	5e-05	0.000113329	yes
452	FBGN0053179	beat-IIIb	0.887336	0.386865	0.435985	-1.19765	-6.18274	5e-05	0.000113329	yes
453	FBGN0040736	IM3	794.751	345.632	0.434893	-1.20127	-19.4459	5e-05	0.000113329	yes
454	FBGN0042129	OS9	12.1042	5.25996	0.434557	-1.20238	-2.76506	0.00045	0.000956599	yes
455	FBGN0040262	Ugt36Ba	0.931471	0.40472	0.434496	-1.20259	-2.47828	0.0001	0.0002223	yes
456	FBGN0042201	Nplp3	140.178	60.9039	0.434475	-1.20265	-9.88438	5e-05	0.000113329	yes
457	FBGN0004197	Ser	0.31517	0.136898	0.434362	-1.20302	-2.67887	0.00025	0.000541805	yes
458	FBGN0051106	CG31106	2.52524	1.09497	0.43361	-1.20553	-3.81449	5e-05	0.000113329	yes
459	FBGN0051157	CG31157	169.267	73.383	0.433534	-1.20578	-26.4728	5e-05	0.000113329	yes
460	FBGN0037849	CG4596	0.497057	0.215487	0.433526	-1.20581	-2.78777	5e-05	0.000113329	yes
461	FBGN0038033	CG10097	664.771	288.143	0.433447	-1.20607	-6.66646	5e-05	0.000113329	yes
462	FBGN0038426	mRpS33	345.338	149.553	0.433063	-1.20735	-10.4373	5e-05	0.000113329	yes
463	FBGN0002926	ndl	1.18365	0.511771	0.432367	-1.20967	-2.57951	0.00025	0.000541805	yes
464	FBGN0035501	CG1299	7.06233	3.05309	0.432306	-1.20987	-4.81036	5e-05	0.000113329	yes
465	FBGN0024289	Sodh-1	62.4172	26.9495	0.431764	-1.21169	-7.64101	5e-05	0.000113329	yes
466	FBGN0051901	Mur29B	80.0725	34.5653	0.431675	-1.21198	-21.0329	5e-05	0.000113329	yes
467	FBGN0038000	CG10014	8.39432	3.618	0.431006	-1.21422	-5.57023	5e-05	0.000113329	yes
468	FBGN0038082	CG5724	1.14821	0.494688	0.430834	-1.21479	-2.49643	0.0003	0.000646489	yes
469	FBGN0029950	CG9657	1.53649	0.661522	0.430541	-1.21578	-4.0935	5e-05	0.000113329	yes
470	FBGN0034152	Acp53C14a	0.862474	0.371141	0.430321	-1.21651	-1.45707	0.01495	0.0264246	yes
471	FBGN0005658	Ets65A	0.710252	0.305548	0.430197	-1.21693	-1.5519	0.00525	0.00991814	yes
472	FBGN0266722	Trs33	182.464	78.2938	0.429092	-1.22064	-3.01324	5e-05	0.000113329	yes
473	FBGN0040608	CG14246	15.2639	6.54922	0.429066	-1.22072	-2.02221	0.00035	0.000750309	yes
474	FBGN0010401	Os-C	16.1084	6.90838	0.428868	-1.2214	-3.72621	5e-05	0.000113329	yes
475	FBGN0015571	alpha-Est3	413.409	177.265	0.428788	-1.22166	-6.25284	5e-05	0.000113329	yes
476	FBGN0036022	CG8329	31.2845	13.3722	0.427439	-1.22621	-1.95037	0.0128	0.0228679	yes
477	FBGN0011554	etaTry	55.4985	23.7168	0.427341	-1.22654	-10.6547	5e-05	0.000113329	yes
478	FBGN0034069	CG8401	1.57714	0.673954	0.427327	-1.22659	-2.13189	0.0234	0.0398467	yes
479	FBGN0034861	CG9815	12.9667	5.53318	0.426722	-1.22863	-2.25171	0.00065	0.0013642	yes
480	FBGN0010423	TpnC47D	22.3458	9.53329	0.426626	-1.22896	-4.25577	5e-05	0.000113329	yes
481	FBGN0036745	CG7484	1025.08	436.951	0.42626	-1.23019	-54.4258	5e-05	0.000113329	yes
482	FBGN0052068	Adi1	439.7	187.372	0.426136	-1.23061	-34.5754	5e-05	0.000113329	yes
483	FBGN0033429	CG12929	225.564	96.1097	0.426086	-1.23078	-2.37619	5e-05	0.000113329	yes
484	FBGN0267365	l(2)SH0834	70.4144	29.9624	0.425515	-1.23272	-22.6508	5e-05	0.000113329	yes
485	FBGN0033216	CG1946	1.01186	0.430333	0.425289	-1.23348	-1.88566	0.0085	0.0156041	yes
486	FBGN0037765	CG9458	20537.4	8702.01	0.423715	-1.23883	-218.673	5e-05	0.000113329	yes
487	FBGN0034468	Obp56a	31.0601	13.159	0.423663	-1.23902	-6.25513	5e-05	0.000113329	yes
488	FBGN0000360	Cp38	130.127	55.0618	0.423139	-1.24079	-3.15694	5e-05	0.000113329	yes
489	FBGN0040297	Nhe2	38.2084	16.1667	0.423119	-1.24086	-13.9223	5e-05	0.000113329	yes
490	FBGN0043471	kappaTry	53.4046	22.5785	0.422782	-1.24201	-10.4346	5e-05	0.000113329	yes
491	FBGN0034010	CG8157	14.6285	6.18074	0.422514	-1.24293	-3.37382	5e-05	0.000113329	yes
492	FBGN0037167	CG11425	18.1448	7.66633	0.422508	-1.24295	-5.88445	5e-05	0.000113329	yes
493	FBGN0086371	poly	651.047	274.391	0.421461	-1.24653	-3.89827	5e-05	0.000113329	yes
494	FBGN0035666	Jon65Aii	38.6608	16.2805	0.421111	-1.24773	-7.65649	5e-05	0.000113329	yes
495	FBGN0035968	Slc45-1	2.66393	1.12138	0.420949	-1.24828	-3.40673	5e-05	0.000113329	yes
496	FBGN0033048	CG7881	0.755117	0.317695	0.420723	-1.24906	-2.22306	0.0013	0.00265311	yes
497	FBGN0038482	CG4053	4.12393	1.73276	0.420172	-1.25095	-2.98224	5e-05	0.000113329	yes
498	FBGN0033439	CG1773	2.92789	1.22926	0.419845	-1.25207	-1.51665	0.0052	0.0098278	yes
499	FBGN0038660	CG14291	1.79655	0.754263	0.41984	-1.25209	-2.89512	5e-05	0.000113329	yes
500	FBGN0032614	CG13284	2050.58	860.197	0.41949	-1.25329	-9.35358	5e-05	0.000113329	yes
501	FBGN0027610	Dic1	1169.56	490.16	0.419098	-1.25464	-15.0035	5e-05	0.000113329	yes
502	FBGN0038369	Arpc3A	496.022	207.831	0.418996	-1.25499	-16.4513	5e-05	0.000113329	yes
503	FBGN0032088	CG13102	27.4607	11.5044	0.418941	-1.25518	-7.04828	5e-05	0.000113329	yes
504	FBGN0015872	Drip	16.101	6.73858	0.418519	-1.25664	-6.82126	5e-05	0.000113329	yes
505	FBGN0264775	CG44013	24.2846	10.163	0.418496	-1.25671	-7.13669	5e-05	0.000113329	yes
506	FBGN0004619	GluRIA	0.385201	0.161111	0.418252	-1.25755	-3.20472	5e-05	0.000113329	yes
507	FBGN0052230	ND-MLRQ	2788.9	1165.22	0.417806	-1.25909	-15.7551	5e-05	0.000113329	yes
508	FBGN0033775	Cyp9h1	2.60424	1.08639	0.417162	-1.26132	-3.37024	5e-05	0.000113329	yes
509	FBGN0033869	Cpr50Cb	2.03981	0.850746	0.417071	-1.26164	-2.76193	0.00335	0.00647631	yes
510	FBGN0034085	Ptp52F	1.51557	0.631945	0.416969	-1.26199	-4.77472	5e-05	0.000113329	yes
511	FBGN0039896	yellow-h	0.893082	0.372156	0.41671	-1.26289	-3.60137	5e-05	0.000113329	yes
512	FBGN0039259	CG11781	755.664	314.77	0.416548	-1.26345	-8.39253	5e-05	0.000113329	yes
513	FBGN0039052	CG6733	4.49218	1.87015	0.416312	-1.26426	-1.75611	0.0094	0.0171431	yes
514	FBGN0032068	LManV	0.538322	0.223888	0.4159	-1.2657	-2.05738	0.00115	0.00235915	yes
515	FBGN0085282	CG34253	5.01684	2.08646	0.415891	-1.26572	-3.22267	5e-05	0.000113329	yes
516	FBGN0063499	GstE10	9.67116	4.02154	0.415828	-1.26594	-1.44878	0.01105	0.0199398	yes
517	FBGN0053120	CG33120	1.3184	0.548113	0.415741	-1.26625	-4.02531	5e-05	0.000113329	yes
518	FBGN0003358	Jon99Ci	37.4291	15.5528	0.415527	-1.26699	-8.65669	5e-05	0.000113329	yes
519	FBGN0036677	CG13023	2.49486	1.03266	0.413915	-1.27259	-3.11742	5e-05	0.000113329	yes
520	FBGN0053127	CG33127	60.6421	25.0122	0.412456	-1.27769	-3.38425	5e-05	0.000113329	yes
521	FBGN0000577	en	0.777863	0.320832	0.412453	-1.2777	-2.46907	0.00015	0.000329675	yes
522	FBGN0032472	CG9928	133.185	54.9119	0.412298	-1.27824	-12.5022	5e-05	0.000113329	yes
523	FBGN0004425	LysB	55.3793	22.8243	0.412145	-1.27878	-2.26932	0.0001	0.0002223	yes
524	FBGN0259998	CG17571	568.389	234.257	0.412142	-1.27878	-27.6537	5e-05	0.000113329	yes
525	FBGN0030688	CG8952	25.7226	10.5646	0.410713	-1.28381	-2.11915	0.00015	0.000329675	yes
526	FBGN0051777	CG31777	116.119	47.6486	0.410343	-1.28509	-8.71836	5e-05	0.000113329	yes
527	FBGN0085422	CG34393	0.432034	0.17728	0.410338	-1.28512	-1.78159	0.001	0.00206336	yes
528	FBGN0035926	CG5804	699.312	286.064	0.409065	-1.2896	-2.28897	0.00115	0.00235915	yes
529	FBGN0040931	CG9034	1434.52	586.271	0.408688	-1.29093	-32.0862	5e-05	0.000113329	yes
530	FBGN0036091	CG18628	698.518	285.223	0.408326	-1.29221	-17.1451	5e-05	0.000113329	yes
531	FBGN0037696	GstZ1	70.2567	28.6641	0.407991	-1.29339	-16.7962	5e-05	0.000113329	yes
532	FBGN0086408	stl	1.35924	0.554446	0.407909	-1.29368	-3.13515	5e-05	0.000113329	yes
533	FBGN0036024	CG18180	55.8981	22.7629	0.407221	-1.29612	-2.4223	5e-05	0.000113329	yes
534	FBGN0032946	nrv3	34.4239	14.0175	0.407203	-1.29618	-3.52451	5e-05	0.000113329	yes
535	FBGN0032069	LManVI	1.24293	0.506045	0.407139	-1.2964	-2.9718	5e-05	0.000113329	yes
536	FBGN0035521	VhaM9.7-a	2.24437	0.913736	0.407124	-1.29646	-1.74231	0.00405	0.00775589	yes
537	FBGN0083981	RunxA	0.153347	0.0622894	0.406199	-1.29974	-2.97284	0.0003	0.000646489	yes
[truncated: 412 more rows]

## Sheet: List 4
#	FlyBase ID	Symbol	H2O aged	PQ aged	fold_change(H2O aged vs PQ aged)	log2(fold_change)(H2O aged vs PQ aged)	test_stat	p_value	q_value	significant
[truncated: 385 more rows]

[truncated: 18 more sheets: List 5, List 6, List 7, List 8, List 9, List 10, List 11, List 12, List 13, LIst 14, List 15, List 16, List 17, List 18, List 19, List 20, List 21, List 22]
