# Supplementary material for: RiboTag translatomic profiling of Drosophila oenocytes under aging and induced oxidative stress
Source: BMC Genomics. 2019 Jan 16;20:50. doi: 10.1186/s12864-018-5404-4 (PMC6335716; doi:10.1186/s12864-018-5404-4)
Supplement: Supplementary file 3 — All GO term tables. (XLSX 1836 kb) [file 12864_2018_5404_MOESM3_ESM.xlsx]

## Sheet: Table contents
Tab	Title	Corresponding figure
List 1	GO terms - Aging-induced genes (Oenocyte)	Figure 3
List 2	GO terms - Aging-repressed genes (Oenocyte)	Figure 3
List 3	GO terms - Shared between aging and PQ (Up-regulated)	Figure 3
List 4	GO terms - Shared between aging and PQ (Down-regulated)	Figure 3
List 5	GO terms - Aging only (Up-regulated)	Figure 3
List 6	GO terms - Aging only (Down-regulated)	Figure 3
List 7	GO terms - PQ only (Up-regulated)	Figure 3
List 8	GO terms - PQ only (Down-regulated)	Figure 3
List 9	GO terms - PQ-induced genes at young age only	Figure 3
List 10	GO terms - PQ-repressed genes at young age only	Figure 3
List 11	GO terms - PQ-induced genes at middle age only	Figure 3
List 12	GO terms - PQ-repressed genes at middle age only	Figure 3
List 13	GSEA analysis of up- and down-regulated pathways in aged oenocytes	Figure 4
List 14	GO terms - Oenocyte-enriched genes	Table 1
List 15	GO terms - Fat body-enriched genes	Table 1
List 16	GO terms - Human liver-enriched genes	Table 1
List 17	GO terms - Aging-induced genes (Human liver)	Figure 7
List 18	GO terms - Aging-repressed genes (Human liver)	Figure 7
List 19	GO terms - Shared between aging oenocyte and human liver	Figure 7
List 20	GO terms - Aging-induced genes (Mouse liver)	Figure 7
List 21	GO terms - Aging-repressed genes (Mouse liver)	Figure 7
List 22	Pathways shared between aging oenocyte and mouse liver	Figure 7
List 23	KEGG pathways enriched in different aging fly tissues	Figure S5
List 24	Biological Process enriched in different aging fly tissues	Figure S5

## Sheet: List1
KEGG Pathways
#pathway ID	pathway description	observed gene count	false discovery rate	matching proteins in your network (IDs)	matching proteins in your network (labels)
480	Glutathione metabolism	15	0.00834	FBpp0073423,FBpp0082041,FBpp0082042,FBpp0082043,FBpp0082044,FBpp0082047,FBpp0082079,FBpp0085854,FBpp0085856,FBpp0085857,FBpp0087152,FBpp0087940,FBpp0099824,FBpp0290855,FBpp0305731	CG1492,GstD1,GstD10,GstD2,GstD3,GstD4,GstD5,GstD8,GstE5,GstE7,GstE8,GstS1,Odc2,RnrS,gfzf
980	Metabolism of xenobiotics by cytochrome P450	14	0.0106	FBpp0071551,FBpp0074804,FBpp0082041,FBpp0082042,FBpp0082043,FBpp0082044,FBpp0082047,FBpp0082079,FBpp0085854,FBpp0085856,FBpp0085857,FBpp0099824,FBpp0290855,FBpp0305731	CG3797,CG4302,GstD1,GstD10,GstD2,GstD3,GstD4,GstD5,GstD8,GstE5,GstE7,GstE8,GstS1,gfzf
982	Drug metabolism - cytochrome P450	14	0.0106	FBpp0071551,FBpp0074804,FBpp0082041,FBpp0082042,FBpp0082043,FBpp0082044,FBpp0082047,FBpp0082079,FBpp0085854,FBpp0085856,FBpp0085857,FBpp0099824,FBpp0290855,FBpp0305731	CG3797,CG4302,GstD1,GstD10,GstD2,GstD3,GstD4,GstD5,GstD8,GstE5,GstE7,GstE8,GstS1,gfzf
3430	Mismatch repair	7	0.0156	FBpp0072041,FBpp0075399,FBpp0079812,FBpp0080675,FBpp0080967,FBpp0086520,FBpp0301208	DNA-ligI,Msh6,Pms2,RPA2,RfC38,spel1,tos
3460	Fanconi anemia pathway	8	0.0156	FBpp0074047,FBpp0078142,FBpp0080967,FBpp0081910,FBpp0083508,FBpp0086520,FBpp0087317,FBpp0304695	Blm,CG7922,CG9062,DNApol-eta,Pms2,RPA2,mei-41,mms4
4391	Hippo signaling pathway - fly	12	0.0202	FBpp0074229,FBpp0074961,FBpp0081665,FBpp0082597,FBpp0083753,FBpp0112376,FBpp0288697,FBpp0289419,FBpp0294012,FBpp0297103,FBpp0304253,FBpp0304648	Act88F,CycE,Krn,Mad,dia,hpo,p53,par-6,tws,upd2,upd3,yki
Biological Process (GO)
#pathway ID	pathway description	observed gene count	false discovery rate	matching proteins in your network (IDs)	matching proteins in your network (labels)
GO.0065007	biological regulation	381	1.4e-11	FBpp0070045,FBpp0070302,FBpp0070331,FBpp0070376,FBpp0070425,FBpp0070455,FBpp0070481,FBpp0070723,FBpp0070729,FBpp0070770,FBpp0070794,FBpp0070808,FBpp0070876,FBpp0070884,FBpp0070939,FBpp0071116,FBpp0071221,FBpp0071266,FBpp0071448,FBpp0071563,FBpp0071564,FBpp0071599,FBpp0071603,FBpp0071642,FBpp0071697,FBpp0071756,FBpp0071822,FBpp0071967,FBpp0072035,FBpp0072178,FBpp0072215,FBpp0072462,FBpp0072539,FBp…	AGO3,AP-2mu,Ac3,Act57B,Actn,AdoR,Akap200,Alh,Ank,AnxB11,AnxB9,Arp2,Atg7,Atx-1,Best1,Bgb,Blm,Bmcp,BthD,BubR1,CG10158,CG10188,CG10431,CG10960,CG11188,CG11247,CG11426,CG11660,CG11700,CG11710,CG11825,CG12001,CG12241,CG12864,CG1399,CG1416,CG1572,CG15744,CG1603,CG1652,CG17018,CG17181,CG17343,CG17494,CG17528,CG1832,CG2652,CG2678,CG30046,CG30440,CG31183,CG31391,CG31694,CG32350,CG3238,CG32758,CG3281,CG332…
GO.0050789	regulation of biological process	359	1.71e-11	FBpp0070045,FBpp0070302,FBpp0070376,FBpp0070425,FBpp0070455,FBpp0070481,FBpp0070723,FBpp0070729,FBpp0070770,FBpp0070794,FBpp0070808,FBpp0070876,FBpp0070884,FBpp0070939,FBpp0071116,FBpp0071221,FBpp0071266,FBpp0071448,FBpp0071564,FBpp0071599,FBpp0071603,FBpp0071642,FBpp0071697,FBpp0071756,FBpp0071822,FBpp0071967,FBpp0072035,FBpp0072178,FBpp0072215,FBpp0072462,FBpp0072539,FBpp0072618,FBpp0072803,FBp…	AGO3,Ac3,Act57B,AdoR,Akap200,Alh,Ank,AnxB11,Arp2,Atg7,Best1,Bgb,Blm,Bmcp,BthD,BubR1,CG10158,CG10188,CG10431,CG10960,CG11188,CG11247,CG11426,CG11660,CG11700,CG11710,CG12001,CG12241,CG12864,CG1399,CG1416,CG1572,CG15744,CG1603,CG17018,CG17181,CG17343,CG17494,CG17528,CG1832,CG2652,CG2678,CG30046,CG30440,CG31183,CG31391,CG31694,CG32350,CG32758,CG3281,CG3457,CG3806,CG4199,CG4325,CG5337,CG5554,CG5660,CG…
GO.0032502	developmental process	358	1.79e-11	FBpp0070302,FBpp0070331,FBpp0070425,FBpp0070455,FBpp0070607,FBpp0070649,FBpp0070729,FBpp0070813,FBpp0070876,FBpp0070884,FBpp0070913,FBpp0070939,FBpp0070994,FBpp0070998,FBpp0071116,FBpp0071160,FBpp0071266,FBpp0071448,FBpp0071564,FBpp0071603,FBpp0071625,FBpp0071756,FBpp0071822,FBpp0071967,FBpp0072146,FBpp0072164,FBpp0072178,FBpp0072179,FBpp0072194,FBpp0072303,FBpp0072539,FBpp0072803,FBpp0072891,FBp…	AP-2mu,Act57B,Act88F,Actn,Ada2b,AdoR,Akap200,Alh,AnxB9,Arp2,Atg7,Atx-1,B4,Bre1,BthD,BubR1,CG1024,CG10431,CG10657,CG11188,CG11592,CG11660,CG11700,CG12065,CG12078,CG12818,CG12864,CG13366,CG13670,CG1399,CG15439,CG16838,CG16884,CG1942,CG2678,CG2747,CG31475,CG31612,CG31678,CG32732,CG3829,CG43427,CG4973,CG5869,CG6225,CG6455,CG6509,CG7156,CG7376,CG7860,CG8027,CG8136,CG8155,CG8326,CG8536,CG8552,CG8578,CG…
GO.0044767	single-organism developmental process	356	1.79e-11	FBpp0070302,FBpp0070331,FBpp0070425,FBpp0070455,FBpp0070607,FBpp0070649,FBpp0070729,FBpp0070813,FBpp0070876,FBpp0070884,FBpp0070913,FBpp0070939,FBpp0070994,FBpp0070998,FBpp0071116,FBpp0071160,FBpp0071266,FBpp0071448,FBpp0071564,FBpp0071603,FBpp0071625,FBpp0071756,FBpp0071822,FBpp0071967,FBpp0072146,FBpp0072164,FBpp0072178,FBpp0072179,FBpp0072194,FBpp0072303,FBpp0072539,FBpp0072803,FBpp0072891,FBp…	AP-2mu,Act57B,Act88F,Actn,Ada2b,AdoR,Akap200,Alh,AnxB9,Arp2,Atg7,Atx-1,B4,Bre1,BthD,BubR1,CG1024,CG10431,CG10657,CG11188,CG11592,CG11660,CG11700,CG12065,CG12078,CG12818,CG12864,CG13366,CG13670,CG1399,CG15439,CG16838,CG16884,CG2678,CG2747,CG31475,CG31612,CG31678,CG32732,CG3829,CG43427,CG4973,CG5869,CG6225,CG6455,CG6509,CG7156,CG7376,CG7860,CG8027,CG8136,CG8155,CG8326,CG8536,CG8552,CG8578,CG9175,CG…
GO.0000280	nuclear division	71	2.77e-11	FBpp0070302,FBpp0070425,FBpp0070474,FBpp0070723,FBpp0071822,FBpp0072839,FBpp0072987,FBpp0073083,FBpp0073363,FBpp0073371,FBpp0073648,FBpp0073672,FBpp0073681,FBpp0073893,FBpp0074047,FBpp0074065,FBpp0075399,FBpp0075793,FBpp0076340,FBpp0076374,FBpp0076412,FBpp0076547,FBpp0076645,FBpp0076824,FBpp0077134,FBpp0078042,FBpp0079399,FBpp0079417,FBpp0079641,FBpp0079795,FBpp0080324,FBpp0080412,FBpp0080649,FBp…	Blm,BubR1,CG1240,CG12864,CG3326,Cap,Cdk7,Cks30A,CycB,CycJ,Dhc64C,Gli,Grip163,Grip71,HP6,Hr39,Mcm10,Mis12,Msh6,Myt1,Ndc80,Nelf-A,Nelf-E,Orc2,Pms2,SAK,Spc25,TubG2,Vps33B,aur,bam,bif,borr,c(3)G,cal1,cana,cdc2,cmet,dia,hyd,l(1)dd4,lds,mei-41,mei-P22,mip130,mit(1)15,mtrm,mus101,mus301,nesd,nod,nos,nudE,p53,pav,pim,prod,shtd,sls,spel1,spn-B,spn-E,sra,sti,tacc,tef,ttm50,tum,twe,tws,zwilch
GO.0048856	anatomical structure development	327	9.67e-11	FBpp0070302,FBpp0070331,FBpp0070425,FBpp0070607,FBpp0070649,FBpp0070729,FBpp0070813,FBpp0070876,FBpp0070884,FBpp0070913,FBpp0070939,FBpp0070994,FBpp0071116,FBpp0071266,FBpp0071448,FBpp0071603,FBpp0071625,FBpp0071756,FBpp0071822,FBpp0071967,FBpp0072146,FBpp0072164,FBpp0072178,FBpp0072179,FBpp0072194,FBpp0072303,FBpp0072539,FBpp0072803,FBpp0072891,FBpp0072954,FBpp0072987,FBpp0073083,FBpp0073110,FBp…	AP-2mu,Act57B,Act88F,Actn,Ada2b,AdoR,Akap200,Alh,AnxB9,Arp2,Atg7,Atx-1,B4,Bre1,BthD,BubR1,CG1024,CG10431,CG11188,CG11660,CG12078,CG12864,CG13366,CG13670,CG1399,CG16838,CG16884,CG1942,CG2678,CG2747,CG31475,CG3829,CG43427,CG4973,CG5869,CG6225,CG6455,CG6509,CG7156,CG7376,CG7860,CG8155,CG8326,CG8536,CG8578,CG9175,CG9705,Cad96Cb,Caf1,CalpB,Cap,CdGAPr,CecA1,Cen,Cks30A,Cortactin,Cp190,Cpr49Aa,Cpr64Aa,Cp…
GO.0030154	cell differentiation	258	1.89e-10	FBpp0070302,FBpp0070331,FBpp0070425,FBpp0070649,FBpp0070729,FBpp0070813,FBpp0070884,FBpp0070913,FBpp0070939,FBpp0070998,FBpp0071116,FBpp0071160,FBpp0071266,FBpp0071448,FBpp0071564,FBpp0071603,FBpp0071625,FBpp0071756,FBpp0071967,FBpp0072146,FBpp0072178,FBpp0072179,FBpp0072194,FBpp0072303,FBpp0072539,FBpp0072803,FBpp0072891,FBpp0072954,FBpp0072987,FBpp0073083,FBpp0073173,FBpp0073371,FBpp0073594,FBp…	AP-2mu,Act57B,Act88F,Actn,Ada2b,AdoR,Akap200,Atg7,BubR1,CG1024,CG10431,CG10657,CG11188,CG11592,CG11660,CG12065,CG12078,CG12818,CG12864,CG13366,CG15439,CG16838,CG2678,CG2747,CG31475,CG31612,CG31678,CG32732,CG3829,CG4973,CG5869,CG6225,CG6455,CG6509,CG7156,CG7376,CG7860,CG8027,CG8136,CG8155,CG8326,CG8536,CG9705,Caf1,CalpB,Cap,CdGAPr,CecA1,Cortactin,Cul-4,CycE,CycJ,Dhc64C,Dip3,Dref,Fadd,Gli,H,HP6,Hmg…
GO.0048518	positive regulation of biological process	162	2.97e-10	FBpp0070770,FBpp0070794,FBpp0070876,FBpp0070939,FBpp0071221,FBpp0071266,FBpp0071448,FBpp0071697,FBpp0071967,FBpp0072178,FBpp0072179,FBpp0072539,FBpp0072618,FBpp0072803,FBpp0072852,FBpp0073083,FBpp0073363,FBpp0073388,FBpp0073561,FBpp0073785,FBpp0073893,FBpp0073940,FBpp0073945,FBpp0073996,FBpp0074009,FBpp0074228,FBpp0074229,FBpp0074886,FBpp0074961,FBpp0075275,FBpp0075297,FBpp0075431,FBpp0075617,FBp…	AGO3,Act57B,Ada2b,AdoR,Arp2,Atg7,Bgb,BubR1,CG10158,CG10188,CG10960,CG11660,CG12241,CG1416,CG1572,CG1603,CG17494,CG1832,CG30440,CG31694,CG3281,CG3806,CG5337,CG5916,CG6734,CG7852,CG8155,CG8436,CG9135,CG9866,Caf1,CdGAPr,CenG1A,Cks30A,Cortactin,Cp190,Cul-4,CycD,CycE,DLP,Dhc64C,Dip3,Dref,Etl1,Fadd,GATAe,HP1b,HPS4,Hcf,Hmgcr,Hsf,Jafrac2,JhI-1,Klp64D,Krn,Mad,Mcm10,Mef2,Mtl,Mvl,Nc,Nelf-E,Nf-YB,Pld,Pole2,R…
GO.0048869	cellular developmental process	261	7.92e-10	FBpp0070302,FBpp0070331,FBpp0070425,FBpp0070649,FBpp0070729,FBpp0070813,FBpp0070884,FBpp0070913,FBpp0070939,FBpp0070998,FBpp0071116,FBpp0071160,FBpp0071266,FBpp0071448,FBpp0071564,FBpp0071603,FBpp0071625,FBpp0071756,FBpp0071967,FBpp0072146,FBpp0072178,FBpp0072179,FBpp0072194,FBpp0072303,FBpp0072539,FBpp0072803,FBpp0072891,FBpp0072954,FBpp0072987,FBpp0073083,FBpp0073173,FBpp0073371,FBpp0073594,FBp…	AP-2mu,Act57B,Act88F,Actn,Ada2b,AdoR,Akap200,Arp2,Atg7,BubR1,CG1024,CG10431,CG10657,CG11188,CG11592,CG11660,CG12065,CG12078,CG12818,CG12864,CG13366,CG1399,CG15439,CG16838,CG2678,CG2747,CG31475,CG31612,CG31678,CG32732,CG3829,CG4973,CG5869,CG6225,CG6455,CG6509,CG7156,CG7376,CG7860,CG8027,CG8136,CG8155,CG8326,CG8536,CG9175,CG9705,Caf1,CalpB,Cap,CdGAPr,CecA1,Cortactin,Cul-4,CycE,CycJ,Dhc64C,Dip3,Dref…
GO.0006259	DNA metabolic process	50	8.36e-10	FBpp0070114,FBpp0070235,FBpp0070302,FBpp0070794,FBpp0070824,FBpp0072041,FBpp0072192,FBpp0073363,FBpp0074047,FBpp0074065,FBpp0074364,FBpp0075399,FBpp0076547,FBpp0076588,FBpp0076789,FBpp0077134,FBpp0077258,FBpp0077263,FBpp0078142,FBpp0078337,FBpp0078973,FBpp0079485,FBpp0079812,FBpp0080148,FBpp0080675,FBpp0081004,FBpp0081764,FBpp0081861,FBpp0081910,FBpp0082285,FBpp0082329,FBpp0082392,FBpp0082511,FBp…	Blm,CG11403,CG12728,CG3238,CG4049,CG4570,CG7922,CTCF,Caf1,Cap,Ctf4,Cul-4,CycE,DNA-ligI,DNApol-eta,Dref,HP6,Irbp,Mcm10,Msh6,Orc1,Orc2,Pms2,Pole2,Rad51D,Rat1,RfC38,RnrS,Snm1,WRNexo,c(3)G,cav,flfl,gkt,l(1)1Bi,mei-41,mei-P22,mip120,mip130,mip40,mof,nod,p53,phr,scf,spel1,spn-B,stwl,tam,tos
GO.0003006	developmental process involved in reproduction	119	1.7e-09	FBpp0070302,FBpp0070813,FBpp0070884,FBpp0070913,FBpp0071967,FBpp0072146,FBpp0072179,FBpp0072987,FBpp0073173,FBpp0073594,FBpp0073648,FBpp0074009,FBpp0074025,FBpp0074047,FBpp0074229,FBpp0074451,FBpp0074594,FBpp0074886,FBpp0074961,FBpp0075617,FBpp0075683,FBpp0076072,FBpp0076076,FBpp0076350,FBpp0076412,FBpp0076824,FBpp0077788,FBpp0078042,FBpp0078604,FBpp0078721,FBpp0078929,FBpp0079641,FBpp0079677,FBp…	AP-2mu,Atg7,CG11188,CG16838,CG5869,CG6509,CG8155,CG8536,Caf1,CalpB,Cortactin,Cul-4,CycE,CycJ,Dhc64C,Fadd,Gli,Hmgcr,Jafrac1,JhI-1,Klc,Krn,Mad,Mcm6,Mef2,Myt1,Nc,Orc2,POSH,Rbp9,RhoGEF2,Rpd3,SAK,SRm160,Scm,Sep2,Socs36E,Su(var)3-3,Tre1,TubG2,Uvrag,ana1,ash1,asun,aur,aux,bam,brm,capt,cdc2,chico,cuff,dap,del,dia,dream,egl,exu,fl(2)d,foi,fry,glo,gus,hpo,htl,hyd,janB,jar,kat80,kay,krimp,l(2)gd1,lack,lqfR,…
GO.0050794	regulation of cellular process	324	1.72e-09	FBpp0070045,FBpp0070302,FBpp0070376,FBpp0070425,FBpp0070455,FBpp0070481,FBpp0070723,FBpp0070729,FBpp0070794,FBpp0070808,FBpp0070876,FBpp0070884,FBpp0070939,FBpp0071116,FBpp0071221,FBpp0071266,FBpp0071448,FBpp0071564,FBpp0071599,FBpp0071603,FBpp0071642,FBpp0071697,FBpp0071756,FBpp0071822,FBpp0071967,FBpp0072035,FBpp0072178,FBpp0072462,FBpp0072539,FBpp0072618,FBpp0072803,FBpp0072852,FBpp0072987,FBp…	AGO3,Ac3,Act57B,AdoR,Akap200,Alh,Ank,AnxB11,Arp2,Atg7,Bgb,Blm,BthD,BubR1,CG10158,CG10188,CG10431,CG10960,CG11188,CG11247,CG11426,CG11660,CG11710,CG12001,CG1399,CG1572,CG15744,CG1603,CG17181,CG17343,CG17494,CG17528,CG1832,CG2652,CG2678,CG30046,CG30440,CG31183,CG31391,CG31694,CG32350,CG32758,CG3281,CG3457,CG4199,CG4325,CG5554,CG5660,CG5815,CG5869,CG5888,CG6961,CG7115,CG7852,CG8436,CG9302,CG9304,CG9…
GO.0007275	multicellular organismal development	297	6.59e-09	FBpp0070425,FBpp0070455,FBpp0070607,FBpp0070649,FBpp0070729,FBpp0070876,FBpp0070884,FBpp0070939,FBpp0070994,FBpp0071116,FBpp0071266,FBpp0071448,FBpp0071603,FBpp0071625,FBpp0071756,FBpp0071822,FBpp0072164,FBpp0072178,FBpp0072194,FBpp0072539,FBpp0072803,FBpp0072891,FBpp0072954,FBpp0072987,FBpp0073083,FBpp0073110,FBpp0073173,FBpp0073371,FBpp0073538,FBpp0073594,FBpp0073637,FBpp0073672,FBpp0073681,FBp…	Act57B,Ada2b,AdoR,Alh,AnxB9,Atg7,Atx-1,B4,Bre1,BthD,BubR1,CG1024,CG10431,CG11188,CG11660,CG11700,CG12078,CG12864,CG13366,CG13670,CG16838,CG16884,CG2678,CG2747,CG31475,CG43427,CG4973,CG5869,CG6225,CG6455,CG7156,CG7376,CG8155,CG8326,CG8536,CG9705,CTCF,Cad96Cb,Caf1,Cap,CdGAPr,Cen,Cks30A,Cp190,Cpr49Aa,Cpr64Aa,Cpr66D,Ctf4,CycB,CycE,CycJ,DLP,Dhc64C,Dip3,Dref,Eb1,Fadd,Fit2,GATAe,Gli,H,HLHm3,HP6,HmgD,Hmg…
GO.0009888	tissue development	147	6.59e-09	FBpp0070302,FBpp0070649,FBpp0070876,FBpp0070913,FBpp0070994,FBpp0071266,FBpp0071448,FBpp0072164,FBpp0072178,FBpp0072179,FBpp0072539,FBpp0073371,FBpp0073538,FBpp0073940,FBpp0074009,FBpp0074025,FBpp0074047,FBpp0074065,FBpp0074229,FBpp0074594,FBpp0074886,FBpp0074961,FBpp0075035,FBpp0075275,FBpp0075431,FBpp0075683,FBpp0075947,FBpp0076072,FBpp0076076,FBpp0076156,FBpp0076350,FBpp0077788,FBpp0078376,FBp…	AP-2mu,Act57B,Ada2b,Alh,AnxB9,Atx-1,B4,CG13366,CG16884,CG1942,CG43427,CG5869,CG6509,CG8155,Caf1,CalpB,Cap,Cks30A,Cortactin,Cul-4,CycE,Dhc64C,Dip3,Fit2,GATAe,Gli,H,Hmgcr,Hydr2,Inx7,Klc,Krn,Mad,Mcm10,Mcm6,Mef2,Mmp1,Mtl,Nc,NijC,Orc2,POSH,Plzf,Pten,Rab23,Rca1,RhoGAP15B,RhoGAP54D,RhoGAP92B,RhoGEF2,Sam-S,Scm,Sep2,Sep5,Socs36E,Sos,Src42A,Su(H),Su(var)3-3,Uvrag,Vps33B,Wnk,ade5,amx,asun,bap,bif,brm,bs,cap…
GO.0019222	regulation of metabolic process	209	8.7e-09	FBpp0070302,FBpp0070376,FBpp0070425,FBpp0070455,FBpp0070481,FBpp0070723,FBpp0070794,FBpp0071221,FBpp0071603,FBpp0071822,FBpp0071967,FBpp0072178,FBpp0072215,FBpp0072462,FBpp0072539,FBpp0072618,FBpp0072803,FBpp0072852,FBpp0072987,FBpp0073173,FBpp0073445,FBpp0073561,FBpp0073893,FBpp0073940,FBpp0073945,FBpp0074229,FBpp0074330,FBpp0074665,FBpp0074886,FBpp0074961,FBpp0075083,FBpp0075399,FBpp0075717,FBp…	AGO3,AdoR,Alh,Atg7,Bgb,Blm,Bmcp,BubR1,CG10158,CG10188,CG10431,CG11710,CG12241,CG12864,CG1416,CG1603,CG17018,CG17181,CG17343,CG17494,CG2652,CG2678,CG30046,CG30440,CG31391,CG3457,CG3806,CG4325,CG5337,CG5660,CG5916,CG6179,CG6734,CG7759,CG7852,CG8155,CG8378,CG8436,CG9135,CG9642,CG9705,CG9866,CTCF,Caf1,Cap-D3,CdGAPr,Cdk7,CenG1A,Cks30A,Cp190,Cul-4,CycB,CycD,CycE,CycJ,DLP,Dcr-2,Dhc64C,Dip3,Dref,Fadd,Fem…
GO.0048468	cell development	175	9.01e-09	FBpp0070302,FBpp0070331,FBpp0070813,FBpp0070884,FBpp0070913,FBpp0070939,FBpp0071448,FBpp0071625,FBpp0071967,FBpp0072146,FBpp0072179,FBpp0072194,FBpp0072303,FBpp0072539,FBpp0072954,FBpp0072987,FBpp0073173,FBpp0073371,FBpp0073594,FBpp0073648,FBpp0073861,FBpp0073940,FBpp0074009,FBpp0074025,FBpp0074047,FBpp0074228,FBpp0074229,FBpp0074451,FBpp0074594,FBpp0074886,FBpp0074961,FBpp0075081,FBpp0075083,FBp…	AP-2mu,Act57B,Act88F,Actn,Ada2b,Akap200,Atg7,CG10431,CG11188,CG12078,CG13366,CG16838,CG2678,CG31475,CG3829,CG5869,CG6509,CG7156,CG7860,CG8155,CG8536,CG9705,Caf1,CalpB,CdGAPr,CecA1,Cortactin,Cul-4,CycE,CycJ,Dhc64C,Dref,Fadd,Gli,H,HmgD,Ire1,Jafrac1,JhI-1,Klc,Klp64D,Krn,Mad,Mcm6,Mef2,Mical,Mmp1,Myt1,Nak,Nc,Nrt,Nup98-96,Orc2,POSH,Parg,Pten,Ptp69D,Rbp9,RhoGEF2,Rpd3,SAK,Scm,Sep2,Socs36E,Sos,Sra-1,Src42…
GO.0006996	organelle organization	181	9.73e-09	FBpp0070045,FBpp0070235,FBpp0070302,FBpp0070331,FBpp0070425,FBpp0070474,FBpp0070607,FBpp0070723,FBpp0070794,FBpp0070884,FBpp0071350,FBpp0071448,FBpp0071625,FBpp0071822,FBpp0072194,FBpp0072539,FBpp0072839,FBpp0072891,FBpp0072987,FBpp0073083,FBpp0073173,FBpp0073312,FBpp0073363,FBpp0073371,FBpp0073445,FBpp0073648,FBpp0073659,FBpp0073672,FBpp0073678,FBpp0073681,FBpp0073824,FBpp0073893,FBpp0074047,FBp…	AP-2mu,Act57B,Act88F,Actn,Ada2b,Ank,Arp2,Arp8,Blm,Bre1,BubR1,CG11120,CG11403,CG1240,CG12864,CG13366,CG1399,CG2929,CG2990,CG32350,CG3238,CG3326,CG33298,CG6455,CG7609,CG7922,CG8678,CG9135,CTCF,Caf1,Cdk7,Chd3,Cks30A,Cortactin,Cp190,CycB,CycD,CycJ,Dcr-2,Df31,Dhc64C,Dref,E(var)3-9,Eb1,Etl1,Gli,Grip163,Grip71,HP1Lcsd,HP6,Hcf,HmgD,Hr39,Hsc70-3,Hsp70Bc,Ire1,Klp64D,Klp68D,Lig4,Mcm10,Mical,Mis12,Msh6,Mtl,M…
GO.0044702	single organism reproductive process	125	1.04e-08	FBpp0070302,FBpp0070813,FBpp0070884,FBpp0070913,FBpp0071967,FBpp0072146,FBpp0072179,FBpp0072215,FBpp0072987,FBpp0073173,FBpp0073594,FBpp0073648,FBpp0074009,FBpp0074025,FBpp0074047,FBpp0074229,FBpp0074451,FBpp0074594,FBpp0074650,FBpp0074886,FBpp0074961,FBpp0075617,FBpp0075683,FBpp0076072,FBpp0076076,FBpp0076350,FBpp0076412,FBpp0076824,FBpp0077788,FBpp0078042,FBpp0078604,FBpp0078721,FBpp0078929,FBp…	AP-2mu,Atg7,CG11188,CG16838,CG5869,CG6509,CG8155,CG8536,CG8552,Caf1,CalpB,Cortactin,Cul-4,CycE,CycJ,Dhc64C,Fadd,Gli,Hmgcr,Jafrac1,JhI-1,Kap-alpha1,Klc,Krn,Mad,Mcm6,Mef2,Myt1,Nc,Orc2,P32,POSH,Rbp9,RhoGEF2,Rpd3,SAK,SRm160,Scm,Sep2,Socs36E,Su(var)3-3,Tre1,TubG2,Uvrag,achi,ana1,ash1,asun,aur,aux,bam,brm,capt,cdc2,chico,cuff,dap,del,dia,dream,egl,exu,foi,fry,glo,gus,hpo,htl,hyd,jar,kat80,kay,krimp,l(2…
GO.0048522	positive regulation of cellular process	134	1.05e-08	FBpp0070794,FBpp0070876,FBpp0070939,FBpp0071221,FBpp0071266,FBpp0071448,FBpp0071697,FBpp0071967,FBpp0072178,FBpp0072179,FBpp0072539,FBpp0072803,FBpp0072852,FBpp0073083,FBpp0073363,FBpp0073388,FBpp0073561,FBpp0073785,FBpp0073893,FBpp0073940,FBpp0073996,FBpp0074009,FBpp0074228,FBpp0074229,FBpp0074886,FBpp0074961,FBpp0075275,FBpp0075297,FBpp0075431,FBpp0075617,FBpp0075674,FBpp0075865,FBpp0075947,FBp…	AGO3,Act57B,Ada2b,AdoR,Arp2,Atg7,Bgb,BubR1,CG10158,CG10188,CG10960,CG11660,CG1572,CG1603,CG17494,CG1832,CG30440,CG31694,CG3281,CG8436,CG9866,Caf1,Cks30A,Cortactin,Cp190,Cul-4,CycD,CycE,DLP,Dhc64C,Dip3,Dref,Fadd,GATAe,HP1b,Hcf,Hmgcr,Hsf,Jafrac2,JhI-1,Klp64D,Krn,Mad,Mcm10,Mef2,Mvl,Nc,Nelf-E,Nf-YB,Pld,Pole2,REG,RhoGAP1A,RhoGAP92B,RhoGEF2,RhoGEF4,RnrS,SRm160,Sirt6,Sos,Stam,Su(H),Su(var)3-7,Swim,Tl,Tr…
GO.0022402	cell cycle process	100	1.41e-08	FBpp0070302,FBpp0070425,FBpp0070474,FBpp0070723,FBpp0070729,FBpp0070794,FBpp0070883,FBpp0070913,FBpp0071448,FBpp0071822,FBpp0072839,FBpp0072987,FBpp0073083,FBpp0073363,FBpp0073371,FBpp0073445,FBpp0073648,FBpp0073672,FBpp0073681,FBpp0073824,FBpp0073893,FBpp0074047,FBpp0074139,FBpp0075399,FBpp0075793,FBpp0076340,FBpp0076374,FBpp0076412,FBpp0076547,FBpp0076645,FBpp0076824,FBpp0077134,FBpp0078042,FBp…	Act57B,Blm,BubR1,CG11120,CG1240,CG12864,CG3326,Caf1,Cdk7,Cks30A,Ctf4,Cul-4,CycB,CycE,CycJ,Dhc64C,Dref,Eb1,Gli,Grip163,Grip71,HP6,Hr39,Hsc70-3,Mcm10,Mcm3,Mcm6,Mis12,Msh6,Myt1,Ndc80,Nelf-A,Nelf-E,Orc2,Pms2,PpV,Rca1,SAK,Sep2,Sep4,Sep5,Spc25,Tl,TubG2,Vps33B,ana1,aur,bam,bif,borr,c(3)G,cal1,cana,cbs,cdc2,cmet,dah,del,dgt2,dia,gfzf,hyd,jar,kay,l(1)dd4,l(2)gd1,lds,mei-41,mei-P22,mip130,mit(1)15,mof,mtrm…
GO.0007276	gamete generation	117	2.19e-08	FBpp0070302,FBpp0070813,FBpp0070884,FBpp0070913,FBpp0071967,FBpp0072146,FBpp0072179,FBpp0072215,FBpp0072987,FBpp0073173,FBpp0073594,FBpp0073648,FBpp0074009,FBpp0074025,FBpp0074047,FBpp0074229,FBpp0074451,FBpp0074594,FBpp0074650,FBpp0074961,FBpp0075683,FBpp0076072,FBpp0076076,FBpp0076350,FBpp0076412,FBpp0076824,FBpp0077788,FBpp0078042,FBpp0078604,FBpp0078721,FBpp0078929,FBpp0079257,FBpp0079641,FBp…	AP-2mu,Atg7,CG11188,CG16838,CG5869,CG6509,CG8155,CG8536,CG8552,Caf1,CalpB,Cortactin,Cul-4,CycE,CycJ,Dhc64C,Fadd,Gli,Hmgcr,Jafrac1,JhI-1,Kap-alpha1,Klc,Krn,Mad,Mcm6,Mef2,Myt1,Nc,Orc2,POSH,Rbp9,RhoGEF2,Rpd3,SAK,Scm,Sep2,Socs36E,Su(var)3-3,Tre1,TubG2,achi,ana1,ash1,asun,aur,aux,bam,brm,capt,cdc2,chico,cuff,dap,del,dia,dream,egl,exu,foi,fry,glo,gus,hpo,htl,hyd,jar,kat80,kay,krimp,l(2)gd1,lack,lds,lqf…
GO.1902589	single-organism organelle organization	140	2.45e-08	FBpp0070045,FBpp0070302,FBpp0070331,FBpp0070425,FBpp0070474,FBpp0070607,FBpp0070723,FBpp0070794,FBpp0070884,FBpp0071448,FBpp0071822,FBpp0072194,FBpp0072539,FBpp0072839,FBpp0072987,FBpp0073083,FBpp0073173,FBpp0073312,FBpp0073363,FBpp0073371,FBpp0073445,FBpp0073648,FBpp0073672,FBpp0073678,FBpp0073681,FBpp0073824,FBpp0073893,FBpp0074047,FBpp0074594,FBpp0075399,FBpp0075762,FBpp0075793,FBpp0075877,FBp…	Act57B,Act88F,Actn,Ada2b,Ank,Arp2,Blm,Bre1,BubR1,CG11120,CG1240,CG12864,CG13366,CG1399,CG32350,CG3238,CG3326,CG6455,CTCF,Caf1,Cdk7,Cks30A,CycB,CycJ,Dhc64C,Dref,E(var)3-9,Eb1,Gli,Grip163,Grip71,HP6,Hcf,Hr39,Hsc70-3,Hsp70Bc,Irbp,Klp64D,Klp68D,Lig4,Mcm10,Mical,Mis12,Msh6,Mtl,Myt1,Ndc80,Nelf-A,Nelf-E,Orc2,POSH,Pa1,Pms2,Pten,Rab21,RhoGEF2,Rpd3,SAK,Sos,Spc25,Spt3,Sra-1,Src42A,Su(var)3-3,Vps33B,ana1,ash…
GO.0009653	anatomical structure morphogenesis	193	2.82e-08	FBpp0070302,FBpp0070331,FBpp0070607,FBpp0070876,FBpp0070913,FBpp0070994,FBpp0071266,FBpp0071603,FBpp0071625,FBpp0072164,FBpp0072178,FBpp0072539,FBpp0072803,FBpp0072954,FBpp0072987,FBpp0073173,FBpp0073371,FBpp0073538,FBpp0073637,FBpp0073824,FBpp0073940,FBpp0074025,FBpp0074047,FBpp0074065,FBpp0074228,FBpp0074229,FBpp0074594,FBpp0074886,FBpp0074961,FBpp0075081,FBpp0075083,FBpp0075275,FBpp0075431,FBp…	AP-2mu,Act88F,Actn,Ada2b,Arp2,Atx-1,BthD,CG10431,CG12078,CG13366,CG1399,CG2678,CG31475,CG43427,CG6455,CG7156,CG8536,CG9175,CG9705,Caf1,Cap,CdGAPr,Cks30A,Cortactin,Cul-4,CycE,CycJ,Dhc64C,Dip3,Dref,Fadd,Gli,H,HmgD,Hr39,Inx7,Ire1,Klc,Klp64D,Krn,Mad,Mcm6,Mef2,Mical,Mitf,Mmp1,Mpk2,Mtl,Myt1,Nak,Nc,Nrt,Orc2,POSH,PTP-ER,Pld,Plzf,Pten,Ptp69D,Rab23,Rbp9,Rca1,RhoGAP15B,RhoGAP54D,RhoGAP92B,RhoGEF2,Rpd3,SAK,S…
GO.0016043	cellular component organization	251	3.06e-08	FBpp0070045,FBpp0070162,FBpp0070235,FBpp0070302,FBpp0070331,FBpp0070425,FBpp0070474,FBpp0070607,FBpp0070723,FBpp0070729,FBpp0070794,FBpp0070884,FBpp0070913,FBpp0071350,FBpp0071448,FBpp0071563,FBpp0071625,FBpp0071822,FBpp0072194,FBpp0072539,FBpp0072828,FBpp0072839,FBpp0072891,FBpp0072954,FBpp0072987,FBpp0073083,FBpp0073173,FBpp0073312,FBpp0073363,FBpp0073371,FBpp0073445,FBpp0073648,FBpp0073659,FBp…	AP-2mu,Act57B,Act88F,Actn,Ada2b,Ank,AnxB9,Arp2,Arp8,Best1,Blm,Bre1,BubR1,CG10055,CG10420,CG10431,CG10440,CG11120,CG11403,CG12078,CG1240,CG12864,CG13366,CG1399,CG2678,CG2929,CG2990,CG31475,CG32350,CG3238,CG3326,CG33298,CG4030,CG5869,CG6455,CG7156,CG7609,CG7922,CG8536,CG8678,CG9135,CG9175,CG9705,CG9866,CTCF,Caf1,CdGAPr,Cdk7,Chd3,Cks30A,Cortactin,Cp190,Cul-4,CycB,CycD,CycE,CycJ,Dcr-2,Df31,Dhc64C,Dre…
GO.0022412	cellular process involved in reproduction in multicellular organism	110	3.1e-08	FBpp0070302,FBpp0070813,FBpp0070884,FBpp0070913,FBpp0071967,FBpp0072146,FBpp0072179,FBpp0072987,FBpp0073173,FBpp0073594,FBpp0073648,FBpp0074009,FBpp0074025,FBpp0074047,FBpp0074229,FBpp0074451,FBpp0074594,FBpp0074961,FBpp0075683,FBpp0076072,FBpp0076076,FBpp0076350,FBpp0076412,FBpp0076824,FBpp0077788,FBpp0078042,FBpp0078604,FBpp0078721,FBpp0078929,FBpp0079641,FBpp0079677,FBpp0079755,FBpp0079831,FBp…	AP-2mu,Atg7,CG11188,CG16838,CG5869,CG6509,CG8155,CG8536,Caf1,CalpB,Cortactin,Cul-4,CycE,CycJ,Dhc64C,Fadd,Gli,Hmgcr,Jafrac1,JhI-1,Klc,Krn,Mad,Mcm6,Mef2,Myt1,Nc,Orc2,POSH,Rbp9,RhoGEF2,Rpd3,SAK,Scm,Sep2,Socs36E,Su(var)3-3,Tre1,TubG2,ana1,ash1,asun,aur,aux,bam,brm,capt,cdc2,chico,cuff,dap,del,dia,dream,egl,exu,foi,fry,glo,gus,hpo,htl,hyd,jar,kat80,kay,krimp,l(2)gd1,lack,lqfR,mael,mbc,mdy,mei-41,mi,mi…
GO.0007049	cell cycle	104	3.92e-08	FBpp0070302,FBpp0070425,FBpp0070474,FBpp0070723,FBpp0070729,FBpp0070794,FBpp0070883,FBpp0070913,FBpp0071448,FBpp0071603,FBpp0071822,FBpp0071967,FBpp0072839,FBpp0072987,FBpp0073083,FBpp0073363,FBpp0073371,FBpp0073445,FBpp0073648,FBpp0073672,FBpp0073681,FBpp0073824,FBpp0073893,FBpp0074047,FBpp0074139,FBpp0075399,FBpp0075793,FBpp0076340,FBpp0076374,FBpp0076412,FBpp0076547,FBpp0076645,FBpp0076824,FBp…	Act57B,Blm,BubR1,CG11120,CG1240,CG12864,CG3326,CG9135,Caf1,Cdk7,Cks30A,Ctf4,Cul-4,CycB,CycE,CycJ,Dhc64C,Dref,Eb1,Gli,Grip163,Grip71,HP6,Hr39,Hsc70-3,Mcm10,Mcm3,Mcm6,Mis12,Msh6,Myt1,Ndc80,Nelf-A,Nelf-E,Orc2,PTP-ER,Pms2,PpV,Rca1,SAK,Sep2,Sep4,Sep5,Spc25,Tl,TubG2,Vps33B,ana1,aur,bam,bif,borr,c(3)G,cal1,cana,cbs,cdc2,cmet,dah,del,dgt2,dia,gfzf,hyd,jar,kay,l(1)dd4,l(2)gd1,lds,mei-41,mei-P22,mi,mip130,…
GO.0007126	meiotic nuclear division	41	3.92e-08	FBpp0070425,FBpp0073083,FBpp0073363,FBpp0073371,FBpp0073672,FBpp0074047,FBpp0075399,FBpp0076340,FBpp0076412,FBpp0076547,FBpp0076824,FBpp0077134,FBpp0078042,FBpp0078730,FBpp0079399,FBpp0079641,FBpp0080324,FBpp0080412,FBpp0080649,FBpp0080867,FBpp0081004,FBpp0081008,FBpp0081255,FBpp0081568,FBpp0081910,FBpp0082392,FBpp0082648,FBpp0082709,FBpp0082841,FBpp0083146,FBpp0083753,FBpp0084243,FBpp0085368,FBp…	Blm,BubR1,Cap-D3,Cks30A,Gli,Grip71,HP6,Hr39,Mcm10,Msh6,Myt1,Pms2,SAK,TubG2,bam,bif,c(3)G,cal1,cdc2,dia,hyd,l(1)dd4,lds,mei-41,mei-P22,mit(1)15,mtrm,mus301,nesd,nod,nos,nudE,p53,pav,spel1,spn-B,sra,sti,tacc,tef,twe
GO.0007281	germ cell development	102	4.59e-08	FBpp0070302,FBpp0070813,FBpp0070884,FBpp0070913,FBpp0071967,FBpp0072146,FBpp0072179,FBpp0072987,FBpp0073173,FBpp0073594,FBpp0073648,FBpp0074009,FBpp0074025,FBpp0074047,FBpp0074229,FBpp0074451,FBpp0074594,FBpp0074961,FBpp0075683,FBpp0076072,FBpp0076076,FBpp0076412,FBpp0076824,FBpp0077788,FBpp0078042,FBpp0078604,FBpp0078721,FBpp0078929,FBpp0079641,FBpp0079677,FBpp0079755,FBpp0079831,FBpp0079900,FBp…	AP-2mu,Atg7,CG11188,CG16838,CG5869,CG6509,CG8155,CG8536,Caf1,CalpB,Cortactin,Cul-4,CycE,CycJ,Dhc64C,Fadd,Gli,Jafrac1,JhI-1,Klc,Krn,Mad,Mcm6,Mef2,Myt1,Nc,Orc2,POSH,Rbp9,Rpd3,SAK,Scm,Sep2,Socs36E,Su(var)3-3,Tre1,TubG2,ana1,ash1,asun,aux,bam,brm,capt,cdc2,chico,cuff,dap,del,dream,egl,exu,fry,glo,gus,hpo,hyd,jar,kat80,kay,krimp,l(2)gd1,lack,lqfR,mael,mbc,mdy,mei-41,mi,mip120,mip130,mip40,mus101,mus30…
GO.0044707	single-multicellular organism process	331	6.67e-08	FBpp0070331,FBpp0070425,FBpp0070455,FBpp0070607,FBpp0070649,FBpp0070729,FBpp0070770,FBpp0070876,FBpp0070884,FBpp0070939,FBpp0070994,FBpp0071116,FBpp0071266,FBpp0071448,FBpp0071603,FBpp0071625,FBpp0071756,FBpp0071822,FBpp0072164,FBpp0072178,FBpp0072179,FBpp0072194,FBpp0072539,FBpp0072803,FBpp0072891,FBpp0072954,FBpp0072987,FBpp0073083,FBpp0073110,FBpp0073173,FBpp0073371,FBpp0073445,FBpp0073538,FBp…	Act57B,Actn,Ada2b,AdoR,Akap200,Alh,AnxB9,Arc1,Atg7,Atx-1,B4,Bmcp,Bre1,BthD,BubR1,CG1024,CG10431,CG10440,CG11188,CG11592,CG11660,CG11700,CG12078,CG12864,CG13366,CG13670,CG14921,CG16838,CG16884,CG2330,CG2678,CG2747,CG30263,CG31475,CG43427,CG4476,CG4973,CG5869,CG6225,CG6455,CG6499,CG6509,CG6972,CG7156,CG7376,CG7816,CG8155,CG8326,CG8536,CG9705,CTCF,Cad96Cb,Caf1,CalpB,Cap,CdGAPr,Cen,Cks30A,Cortactin,C…
GO.0060429	epithelium development	131	7.64e-08	FBpp0070302,FBpp0070649,FBpp0070876,FBpp0070913,FBpp0070994,FBpp0072164,FBpp0072178,FBpp0072179,FBpp0072539,FBpp0073371,FBpp0073538,FBpp0073940,FBpp0074009,FBpp0074025,FBpp0074047,FBpp0074065,FBpp0074229,FBpp0074594,FBpp0074886,FBpp0074961,FBpp0075275,FBpp0075431,FBpp0075683,FBpp0075947,FBpp0076072,FBpp0076156,FBpp0076350,FBpp0077788,FBpp0078376,FBpp0078413,FBpp0078721,FBpp0078898,FBpp0078970,FBp…	AP-2mu,Ada2b,Alh,AnxB9,Atx-1,B4,CG13366,CG16884,CG43427,CG5869,CG6509,CG8155,Caf1,CalpB,Cap,Cks30A,Cortactin,Cul-4,CycE,Dhc64C,Dip3,Gli,H,Hmgcr,Hydr2,Inx7,Klc,Krn,Mad,Mcm10,Mcm6,Mef2,Mmp1,Mtl,Orc2,POSH,Plzf,Rab23,Rca1,RhoGAP15B,RhoGAP54D,RhoGAP92B,RhoGEF2,Sam-S,Scm,Sep2,Sep5,Socs36E,Sos,Src42A,Su(H),Su(var)3-3,Uvrag,Vps33B,Wnk,ade5,asun,bif,brm,bs,capt,ck,dap,dgo,dia,dimm,dlp,dx,esg,exd,flfl,foi,…
GO.0048477	oogenesis	90	9.58e-08	FBpp0070302,FBpp0070884,FBpp0070913,FBpp0071967,FBpp0072146,FBpp0072179,FBpp0072987,FBpp0073173,FBpp0073648,FBpp0074009,FBpp0074025,FBpp0074047,FBpp0074229,FBpp0074594,FBpp0074961,FBpp0075683,FBpp0076072,FBpp0076076,FBpp0076412,FBpp0076824,FBpp0077788,FBpp0078721,FBpp0078929,FBpp0079641,FBpp0079677,FBpp0079755,FBpp0079831,FBpp0079900,FBpp0080324,FBpp0080408,FBpp0080867,FBpp0081580,FBpp0082329,FBp…	AP-2mu,Atg7,CG11188,CG16838,CG5869,CG6509,CG8155,Caf1,CalpB,Cortactin,Cul-4,CycE,CycJ,Dhc64C,Gli,JhI-1,Klc,Krn,Mad,Mcm6,Mef2,Myt1,Nc,Orc2,POSH,Rbp9,Rpd3,Scm,Sep2,Socs36E,Su(var)3-3,TubG2,ash1,asun,bam,brm,capt,cdc2,chico,cuff,dap,del,dream,egl,exu,fry,glo,gus,hpo,jar,kat80,kay,krimp,l(2)gd1,lack,lqfR,mael,mbc,mdy,mei-41,mi,mip120,mip130,mip40,mus101,mus301,nesd,nos,nudE,p53,par-6,piwi,rig,shark,s…
GO.0051321	meiotic cell cycle	41	9.58e-08	FBpp0070425,FBpp0073083,FBpp0073363,FBpp0073371,FBpp0073672,FBpp0074047,FBpp0075399,FBpp0076340,FBpp0076412,FBpp0076547,FBpp0076824,FBpp0077134,FBpp0078042,FBpp0078730,FBpp0079399,FBpp0079641,FBpp0080324,FBpp0080412,FBpp0080649,FBpp0080867,FBpp0081004,FBpp0081008,FBpp0081255,FBpp0081568,FBpp0081910,FBpp0082392,FBpp0082648,FBpp0082709,FBpp0082841,FBpp0083146,FBpp0083753,FBpp0084243,FBpp0085368,FBp…	Blm,BubR1,Cap-D3,Cks30A,Gli,Grip71,HP6,Hr39,Mcm10,Msh6,Myt1,Pms2,SAK,TubG2,bam,bif,c(3)G,cal1,cdc2,dia,hyd,l(1)dd4,lds,mei-41,mei-P22,mit(1)15,mtrm,mus301,nesd,nod,nos,nudE,p53,pav,spel1,spn-B,sra,sti,tacc,tef,twe
GO.0051128	regulation of cellular component organization	93	1.42e-07	FBpp0070045,FBpp0070376,FBpp0070425,FBpp0070794,FBpp0070884,FBpp0071221,FBpp0071448,FBpp0071756,FBpp0072194,FBpp0072539,FBpp0073083,FBpp0073173,FBpp0073363,FBpp0073371,FBpp0073502,FBpp0073672,FBpp0073893,FBpp0073945,FBpp0073996,FBpp0074009,FBpp0074047,FBpp0074228,FBpp0074229,FBpp0075275,FBpp0076595,FBpp0076635,FBpp0077445,FBpp0077788,FBpp0077893,FBpp0078042,FBpp0078501,FBpp0078721,FBpp0078970,FBp…	Act57B,Ada2b,AnxB11,Arp2,BubR1,CG12001,CG17343,CG1832,CG32350,CG3457,CG5815,CG5869,CG7115,CG8436,CG9866,Cks30A,Cortactin,Cp190,CycD,CycE,Dhc64C,HP1b,JhI-1,Lrrk,Mad,Mtl,Nak,Parg,Pten,Rab40,Rca1,RhoGAP92B,RhoGEF2,RhoGEF4,Rpd3,SAK,Sirt6,Sos,Sra-1,Src42A,Su(var)3-7,Ten-m,Uvrag,Vps33B,babos,beta-Spec,bif,cal1,cana,capt,caz,chico,del,dia,esc,exu,fry,gcm,gek,htl,jar,l(1)dd4,l(2)gd1,mael,mei-41,metro,mey…
GO.0051301	cell division	46	1.66e-07	FBpp0070425,FBpp0070649,FBpp0071448,FBpp0071564,FBpp0071822,FBpp0073083,FBpp0073824,FBpp0073990,FBpp0074139,FBpp0074229,FBpp0076824,FBpp0078721,FBpp0078816,FBpp0079417,FBpp0079485,FBpp0079641,FBpp0079677,FBpp0079755,FBpp0080261,FBpp0080293,FBpp0080729,FBpp0080867,FBpp0080929,FBpp0081568,FBpp0081665,FBpp0081957,FBpp0082285,FBpp0082511,FBpp0083146,FBpp0083352,FBpp0084092,FBpp0084243,FBpp0086767,FBp…	Act57B,CG11120,CG9135,Caf1,Cen,CycB,CycE,Dhc64C,Dref,Mad,Myt1,Nak,Sara,Sep2,Sep4,Sep5,Su(H),Tl,aur,bam,borr,cdc2,chico,dah,dap,dia,eas,esg,flfl,hyd,jar,l(2)gd1,mit(1)15,nesd,nos,nuf,par-6,pav,pim,piwi,pon,put,sti,tkv,tum,tws
GO.0009893	positive regulation of metabolic process	105	1.77e-07	FBpp0070794,FBpp0071221,FBpp0072178,FBpp0072179,FBpp0072539,FBpp0072618,FBpp0072852,FBpp0073561,FBpp0073893,FBpp0073940,FBpp0073945,FBpp0074886,FBpp0074961,FBpp0076076,FBpp0076374,FBpp0076457,FBpp0076595,FBpp0076635,FBpp0076789,FBpp0077445,FBpp0077893,FBpp0078042,FBpp0078413,FBpp0078816,FBpp0078890,FBpp0079164,FBpp0079399,FBpp0079451,FBpp0079485,FBpp0079633,FBpp0079755,FBpp0079896,FBpp0079907,FBp…	AGO3,Ada2b,AdoR,Atg7,Bgb,CG10158,CG10188,CG12241,CG1416,CG1603,CG17494,CG30440,CG3806,CG5337,CG5916,CG6734,CG7852,CG8155,CG9135,CG9866,CdGAPr,CenG1A,Cks30A,Cul-4,DLP,Dip3,Dref,Fadd,GATAe,HP1b,HPS4,Hcf,Hmgcr,Hsf,Jafrac2,JhI-1,Krn,Mad,Mef2,Nc,Nelf-E,Nf-YB,Pole2,REG,RhoGAP15B,RhoGAP1A,RhoGAP54D,RhoGAP92B,RhoGEF2,RhoGEF3,RhoGEF4,RnrS,SAK,Sos,Su(H),Su(var)3-7,Tl,Trf,Uba2,Uvrag,Wbp2,achi,ash1,brm,bs,bu…
GO.0071840	cellular component organization or biogenesis	252	1.77e-07	FBpp0070045,FBpp0070162,FBpp0070235,FBpp0070302,FBpp0070331,FBpp0070425,FBpp0070474,FBpp0070607,FBpp0070723,FBpp0070729,FBpp0070794,FBpp0070884,FBpp0070913,FBpp0071350,FBpp0071448,FBpp0071563,FBpp0071625,FBpp0071822,FBpp0072194,FBpp0072539,FBpp0072828,FBpp0072839,FBpp0072891,FBpp0072954,FBpp0072987,FBpp0073083,FBpp0073173,FBpp0073312,FBpp0073363,FBpp0073371,FBpp0073445,FBpp0073648,FBpp0073659,FBp…	AP-2mu,Act57B,Act88F,Actn,Ada2b,Ank,AnxB9,Arp2,Arp8,Best1,Blm,Bre1,BubR1,CG10055,CG10420,CG10431,CG10440,CG11120,CG11403,CG12078,CG1240,CG12864,CG13097,CG13366,CG1399,CG2678,CG2929,CG2990,CG31475,CG32350,CG3238,CG3326,CG33298,CG4030,CG5869,CG6455,CG7156,CG7609,CG7922,CG8536,CG8678,CG9135,CG9175,CG9705,CG9866,CTCF,Caf1,CdGAPr,Cdk7,Chd3,Cks30A,Cortactin,Cp190,Cul-4,CycB,CycD,CycE,CycJ,Dcr-2,Df31,Dh…
GO.0022414	reproductive process	133	2.09e-07	FBpp0070302,FBpp0070455,FBpp0070813,FBpp0070884,FBpp0070913,FBpp0071967,FBpp0072146,FBpp0072179,FBpp0072215,FBpp0072987,FBpp0073173,FBpp0073594,FBpp0073648,FBpp0074009,FBpp0074025,FBpp0074047,FBpp0074229,FBpp0074451,FBpp0074594,FBpp0074650,FBpp0074886,FBpp0074961,FBpp0075617,FBpp0075683,FBpp0076072,FBpp0076076,FBpp0076350,FBpp0076412,FBpp0076824,FBpp0077788,FBpp0078042,FBpp0078604,FBpp0078721,FBp…	AP-2mu,Alh,Atg7,CG10440,CG11188,CG1652,CG16838,CG5869,CG6509,CG8155,CG8536,CG8552,Caf1,CalpB,Cortactin,Cul-4,CycE,CycJ,Dhc64C,Fadd,Gli,Hmgcr,Hr39,Jafrac1,JhI-1,Kap-alpha1,Klc,Krn,Lnk,Mad,Mcm6,Mef2,Myt1,Nc,Orc2,P32,POSH,Rbp9,RhoGEF2,Rpd3,SAK,SRm160,Scm,Sep2,Socs36E,Su(var)3-3,Tre1,TubG2,Uvrag,achi,ana1,ash1,asun,aur,aux,bam,brm,capt,cdc2,chico,cuff,dap,del,dia,dream,egl,exu,fl(2)d,foi,fry,glo,gus,…
GO.0048609	multicellular organismal reproductive process	124	2.12e-07	FBpp0070302,FBpp0070455,FBpp0070813,FBpp0070884,FBpp0070913,FBpp0071967,FBpp0072146,FBpp0072179,FBpp0072215,FBpp0072987,FBpp0073173,FBpp0073594,FBpp0073648,FBpp0074009,FBpp0074025,FBpp0074047,FBpp0074229,FBpp0074451,FBpp0074594,FBpp0074650,FBpp0074961,FBpp0075683,FBpp0076072,FBpp0076076,FBpp0076350,FBpp0076412,FBpp0076824,FBpp0077788,FBpp0078042,FBpp0078604,FBpp0078721,FBpp0078929,FBpp0079257,FBp…	AP-2mu,Alh,Atg7,CG10440,CG11188,CG1652,CG16838,CG5869,CG6509,CG8155,CG8536,CG8552,Caf1,CalpB,Cortactin,Cul-4,CycE,CycJ,Dhc64C,Fadd,Gli,Hmgcr,Hr39,Jafrac1,JhI-1,Kap-alpha1,Klc,Krn,Lnk,Mad,Mcm6,Mef2,Myt1,Nc,Orc2,POSH,Rbp9,RhoGEF2,Rpd3,SAK,Scm,Sep2,Socs36E,Su(var)3-3,Tre1,TubG2,achi,ana1,ash1,asun,aur,aux,bam,brm,capt,cdc2,chico,cuff,dap,del,dia,dream,egl,exu,foi,fry,glo,gus,hpo,htl,hyd,jar,kat80,ka…
GO.0019953	sexual reproduction	125	4.31e-07	FBpp0070302,FBpp0070455,FBpp0070813,FBpp0070884,FBpp0070913,FBpp0071967,FBpp0072146,FBpp0072179,FBpp0072215,FBpp0072987,FBpp0073173,FBpp0073594,FBpp0073648,FBpp0074009,FBpp0074025,FBpp0074047,FBpp0074229,FBpp0074451,FBpp0074594,FBpp0074650,FBpp0074961,FBpp0075683,FBpp0076072,FBpp0076076,FBpp0076350,FBpp0076412,FBpp0076824,FBpp0077788,FBpp0078042,FBpp0078604,FBpp0078721,FBpp0078929,FBpp0079257,FBp…	AP-2mu,Alh,Atg7,CG10440,CG11188,CG1652,CG16838,CG5869,CG6509,CG8155,CG8536,CG8552,Caf1,CalpB,Cortactin,Cul-4,CycE,CycJ,Dhc64C,Fadd,Gli,Hmgcr,Hr39,Jafrac1,JhI-1,Kap-alpha1,Klc,Krn,Lnk,Mad,Mcm6,Mef2,Myt1,Nc,Orc2,P32,POSH,Rbp9,RhoGEF2,Rpd3,SAK,Scm,Sep2,Socs36E,Su(var)3-3,Tre1,TubG2,achi,ana1,ash1,asun,aur,aux,bam,brm,capt,cdc2,chico,cuff,dap,del,dia,dream,egl,exu,foi,fry,glo,gus,hpo,htl,hyd,jar,kat8…
GO.0048731	system development	237	4.67e-07	FBpp0070425,FBpp0070607,FBpp0070649,FBpp0070729,FBpp0070876,FBpp0070939,FBpp0070994,FBpp0071116,FBpp0071448,FBpp0071603,FBpp0071625,FBpp0071756,FBpp0072164,FBpp0072178,FBpp0072194,FBpp0072539,FBpp0072803,FBpp0072891,FBpp0072954,FBpp0073083,FBpp0073173,FBpp0073371,FBpp0073538,FBpp0073637,FBpp0073672,FBpp0073681,FBpp0073785,FBpp0073893,FBpp0073940,FBpp0073945,FBpp0073990,FBpp0073996,FBpp0074047,FBp…	Act57B,Ada2b,AdoR,Alh,AnxB9,Atx-1,B4,Bre1,BthD,BubR1,CG1024,CG10431,CG11188,CG11660,CG12078,CG12864,CG13366,CG16838,CG16884,CG2678,CG2747,CG31475,CG43427,CG4973,CG5869,CG6225,CG6455,CG7156,CG7376,CG8326,CG9705,Cad96Cb,Caf1,Cap,CdGAPr,Cks30A,CycE,Dhc64C,Dip3,Dref,Eb1,Fit2,GATAe,Gli,H,HLHm3,HP6,HmgD,Hmgcr,Hr39,Hsf,Hsp68,Hydr2,IntS12,Inx7,Ire1,JhI-1,Klp64D,Krn,Lrr47,Mad,Mcm10,Mcm3,Mef2,Mical,Mis12,M…
GO.0060255	regulation of macromolecule metabolic process	173	5.66e-07	FBpp0070302,FBpp0070376,FBpp0070425,FBpp0070455,FBpp0070481,FBpp0070723,FBpp0070794,FBpp0071221,FBpp0071603,FBpp0071822,FBpp0071967,FBpp0072178,FBpp0072462,FBpp0072803,FBpp0072852,FBpp0072987,FBpp0073173,FBpp0073445,FBpp0073561,FBpp0073893,FBpp0073940,FBpp0074229,FBpp0074886,FBpp0074961,FBpp0075083,FBpp0075399,FBpp0075717,FBpp0076076,FBpp0076186,FBpp0076225,FBpp0076287,FBpp0076374,FBpp0076412,FBp…	AGO3,Alh,Bgb,Blm,BubR1,CG10158,CG10431,CG11710,CG12864,CG1603,CG17018,CG17181,CG17343,CG17494,CG2652,CG2678,CG30046,CG31391,CG3457,CG5660,CG7759,CG8378,CG8436,CG9642,CG9705,CG9866,CTCF,Caf1,Cap-D3,Cdk7,Cks30A,Cp190,Cul-4,CycB,CycD,CycE,CycJ,DLP,Dcr-2,Dhc64C,Dip3,Dref,Fadd,Fem-1,GATAe,Gcn2,Gsc,H,HP1b,HPS4,Hcf,Hmgcr,Hr39,Hsc70-3,Hsf,Hsp67Bc,Ire1,Jafrac2,JhI-1,Krn,MED21,Mad,Mcm10,Mef2,Mitf,Msh6,Nab2…
GO.0032501	multicellular organismal process	362	8.96e-07	FBpp0070302,FBpp0070331,FBpp0070425,FBpp0070455,FBpp0070607,FBpp0070649,FBpp0070729,FBpp0070770,FBpp0070813,FBpp0070876,FBpp0070884,FBpp0070913,FBpp0070939,FBpp0070994,FBpp0071116,FBpp0071266,FBpp0071448,FBpp0071603,FBpp0071625,FBpp0071756,FBpp0071822,FBpp0071967,FBpp0072146,FBpp0072164,FBpp0072178,FBpp0072179,FBpp0072194,FBpp0072215,FBpp0072539,FBpp0072803,FBpp0072891,FBpp0072954,FBpp0072987,FBp…	AP-2mu,Act57B,Actn,Ada2b,AdoR,Akap200,Alh,AnxB9,Arc1,Atg7,Atx-1,B4,Bmcp,Bre1,BthD,BubR1,CG10041,CG1024,CG10431,CG10440,CG11188,CG11592,CG11660,CG11700,CG12078,CG12864,CG13366,CG13670,CG14921,CG1652,CG16838,CG16884,CG1951,CG2330,CG2678,CG2747,CG30263,CG31475,CG43427,CG4476,CG4973,CG5869,CG6225,CG6455,CG6499,CG6509,CG6972,CG7156,CG7376,CG7816,CG8155,CG8326,CG8536,CG8552,CG9705,CTCF,Cad96Cb,Caf1,Cal…
GO.0048513	organ development	148	9.61e-07	FBpp0070607,FBpp0070649,FBpp0070876,FBpp0070994,FBpp0071448,FBpp0071603,FBpp0071625,FBpp0072164,FBpp0072178,FBpp0072539,FBpp0072803,FBpp0073173,FBpp0073371,FBpp0073538,FBpp0073637,FBpp0073893,FBpp0073940,FBpp0073945,FBpp0073990,FBpp0073996,FBpp0074047,FBpp0074065,FBpp0074594,FBpp0074886,FBpp0074961,FBpp0075035,FBpp0075275,FBpp0075431,FBpp0075617,FBpp0075877,FBpp0075947,FBpp0076076,FBpp0076156,FBp…	Act57B,Ada2b,Alh,AnxB9,Atx-1,B4,BthD,CG13366,CG16884,CG43427,Caf1,Cap,Cks30A,CycE,Dhc64C,Dip3,Dref,Eb1,Fit2,Gli,H,HLHm3,HmgD,Hmgcr,Hr39,Hydr2,Inx7,Ire1,Krn,Mad,Mcm10,Mef2,Mical,Mitf,Mmp1,Mpk2,Mtl,Nc,Nf-YB,Nup98-96,POSH,PTP-ER,Plzf,PrBP,Pten,RASSF8,Rca1,RhoGAP15B,RhoGAP54D,RhoGAP92B,RhoGEF2,Rpd3,SRm160,Sam-S,Scm,Sep2,Sep5,Socs36E,Sos,Sra-1,Src42A,Su(H),Su(var)3-3,Ten-m,Tl,Uvrag,Vps33B,Wnk,ade5,arr…
GO.0000003	reproduction	153	1.31e-06	FBpp0070302,FBpp0070425,FBpp0070455,FBpp0070813,FBpp0070884,FBpp0070913,FBpp0071967,FBpp0072146,FBpp0072179,FBpp0072215,FBpp0072987,FBpp0073083,FBpp0073173,FBpp0073363,FBpp0073371,FBpp0073594,FBpp0073648,FBpp0073672,FBpp0073785,FBpp0074009,FBpp0074025,FBpp0074047,FBpp0074228,FBpp0074229,FBpp0074451,FBpp0074594,FBpp0074650,FBpp0074961,FBpp0075399,FBpp0075683,FBpp0075899,FBpp0076072,FBpp0076076,FBp…	AP-2mu,Alh,Atg7,Blm,BubR1,CG10041,CG10440,CG11188,CG1652,CG16838,CG1951,CG5869,CG6509,CG8155,CG8536,CG8552,Caf1,CalpB,Cap-D3,Cks30A,Cortactin,Cul-4,CycE,CycJ,Dhc64C,Fadd,Gli,Grip71,HP6,Hmgcr,Hr39,Jafrac1,JhI-1,Kap-alpha1,Klc,Krn,Lnk,Mad,Mcm10,Mcm6,Mef2,Msh6,Myt1,Nc,Orc2,P32,POSH,Pms2,RNaseX25,Rbp9,RhoGEF2,Rpd3,SAK,Scm,Sep2,Socs36E,Spn77Bc,Su(var)3-3,Tre1,TubG2,achi,ana1,ash1,asun,aur,aux,bam,beta…
GO.0051276	chromosome organization	69	3.01e-06	FBpp0070045,FBpp0070235,FBpp0070425,FBpp0070794,FBpp0071350,FBpp0071625,FBpp0071822,FBpp0072891,FBpp0073173,FBpp0073312,FBpp0073678,FBpp0073681,FBpp0074047,FBpp0074318,FBpp0074594,FBpp0074766,FBpp0075399,FBpp0076412,FBpp0076588,FBpp0076645,FBpp0076822,FBpp0077134,FBpp0077258,FBpp0079417,FBpp0079496,FBpp0079755,FBpp0079900,FBpp0079907,FBpp0081004,FBpp0081490,FBpp0081910,FBpp0082011,FBpp0082107,FBp…	Ada2b,Arp8,Blm,Bre1,BubR1,CG11403,CG12864,CG2990,CG32350,CG3238,CG3326,CG7922,CTCF,Caf1,Chd3,Cp190,CycB,Dcr-2,Df31,E(var)3-9,Etl1,HP1Lcsd,HP6,Hcf,HmgD,Hsp70Bc,Lig4,Mcm10,Mis12,Msh6,Ndc80,Orc2,P32,Pa1,Rpd3,Set,Spc25,Spt3,Su(var)3-3,ash1,borr,brm,bur,cav,cmet,cuff,del,esc,glo,krimp,mei-41,mit(1)15,mof,mus301,nudE,pfk,pim,piwi,prod,scf,sls,spel1,spn-B,spn-E,sti,stwl,tef,yki,zuc
GO.0033043	regulation of organelle organization	50	4.06e-06	FBpp0070045,FBpp0070376,FBpp0070425,FBpp0070794,FBpp0071221,FBpp0072194,FBpp0073083,FBpp0073173,FBpp0073363,FBpp0073672,FBpp0073893,FBpp0074047,FBpp0074228,FBpp0076595,FBpp0076635,FBpp0077445,FBpp0077893,FBpp0078042,FBpp0078970,FBpp0079399,FBpp0079795,FBpp0079907,FBpp0080408,FBpp0080695,FBpp0081457,FBpp0081665,FBpp0082204,FBpp0082352,FBpp0082580,FBpp0082841,FBpp0083230,FBpp0084210,FBpp0085138,FBp…	Ada2b,Arp2,BubR1,CG17343,CG1832,CG32350,CG3457,CG5869,CG8436,CG9866,Cks30A,Cp190,CycE,Dhc64C,HP1b,Parg,Pld,Rca1,RhoGAP92B,RhoGEF4,Rpd3,SAK,Sirt6,Su(var)3-7,Vps33B,beta-Spec,cal1,cana,del,dia,esc,gek,jar,l(1)dd4,mei-41,mit(1)15,mof,msl-3,nod,pav,shtd,spel1,step,sti,tacc,trbl,tum,twf,tws,zwilch
GO.0051726	regulation of cell cycle	58	4.41e-06	FBpp0070376,FBpp0070425,FBpp0070723,FBpp0070729,FBpp0071967,FBpp0073561,FBpp0073648,FBpp0073672,FBpp0073893,FBpp0074047,FBpp0074364,FBpp0075683,FBpp0076124,FBpp0076340,FBpp0076789,FBpp0076824,FBpp0077788,FBpp0077893,FBpp0078042,FBpp0078113,FBpp0078970,FBpp0079399,FBpp0079485,FBpp0079641,FBpp0079732,FBpp0079795,FBpp0080118,FBpp0080261,FBpp0080293,FBpp0080412,FBpp0080649,FBpp0080695,FBpp0081004,FBp…	BubR1,CG11247,CG17343,CG3457,Caf1,Cdk7,Cks30A,Cul-4,CycE,Dhc64C,Dref,Gadd45,Grip71,Klc,Mad,Mcm10,Mcm3,Myt1,Pole2,Pten,REG,Rad51D,Rbf2,Rca1,SAK,Sep2,Sep5,Sos,Stam,Su(H),UbcD4,asun,brm,cana,cdc2,cmet,dap,del,esg,gfzf,kay,l(1)dd4,mei-41,mi,mit(1)15,mtrm,mus101,p53,shtd,smo,spel1,sti,trbl,tum,twe,tws,wee,zwilch
GO.0050896	response to stimulus	242	5.83e-06	FBpp0070045,FBpp0070235,FBpp0070326,FBpp0070729,FBpp0070794,FBpp0070808,FBpp0070824,FBpp0070876,FBpp0070939,FBpp0071116,FBpp0071564,FBpp0071599,FBpp0071603,FBpp0071642,FBpp0071697,FBpp0071822,FBpp0072041,FBpp0072192,FBpp0072194,FBpp0072303,FBpp0072539,FBpp0072803,FBpp0072828,FBpp0072852,FBpp0073083,FBpp0073173,FBpp0073363,FBpp0073371,FBpp0073445,FBpp0073502,FBpp0073587,FBpp0073594,FBpp0073637,FBp…	Ac3,AdoR,Akap200,Ank,Arc1,Atg7,AttC,Blm,BthD,CG10217,CG11403,CG11426,CG11660,CG11897,CG11898,CG12728,CG13097,CG1399,CG1416,CG14650,CG15744,CG16833,CG17528,CG30263,CG30344,CG31183,CG32100,CG32350,CG3238,CG32758,CG33298,CG3829,CG4049,CG42331,CG42678,CG4325,CG4476,CG5316,CG5815,CG5888,CG6005,CG6330,CG6499,CG6509,CG6639,CG7130,CG7806,CG7922,CG8678,CG9304,Caf1,Calx,Cap,CdGAPr,CecA1,Corp,Cul-4,CycB,Cyc…
GO.0007143	female meiotic division	21	6.84e-06	FBpp0073083,FBpp0073363,FBpp0073371,FBpp0074047,FBpp0076340,FBpp0076412,FBpp0076824,FBpp0077134,FBpp0079399,FBpp0080324,FBpp0080412,FBpp0080649,FBpp0081004,FBpp0081008,FBpp0081255,FBpp0082709,FBpp0082841,FBpp0083146,FBpp0085368,FBpp0291772,FBpp0304827	BubR1,Cks30A,Gli,Grip71,HP6,Hr39,Mcm10,Myt1,TubG2,bif,cal1,lds,mei-41,mtrm,mus301,nod,nos,pav,sra,tacc,twe
GO.0044699	single-organism process	516	6.84e-06	FBpp0070045,FBpp0070162,FBpp0070235,FBpp0070302,FBpp0070331,FBpp0070371,FBpp0070425,FBpp0070474,FBpp0070649,FBpp0070723,FBpp0070729,FBpp0070770,FBpp0070794,FBpp0070808,FBpp0070824,FBpp0070876,FBpp0070883,FBpp0070884,FBpp0070913,FBpp0070939,FBpp0070994,FBpp0070998,FBpp0071116,FBpp0071266,FBpp0071448,FBpp0071563,FBpp0071564,FBpp0071603,FBpp0071625,FBpp0071642,FBpp0071697,FBpp0071756,FBpp0071822,FBp…	AGO3,AP-2mu,Ac3,Act57B,Act88F,Actn,Ada2b,Adk1,AdoR,Akap200,Alh,Ank,AnxB9,Arc1,Arp2,Atg7,Atx-1,B4,Best1,Blm,Bre1,BubR1,CG10184,CG1024,CG10420,CG10426,CG10431,CG10440,CG10657,CG10731,CG11120,CG11188,CG11257,CG11403,CG11426,CG11437,CG11592,CG11619,CG11652,CG11655,CG11660,CG11700,CG12001,CG12078,CG1240,CG12728,CG12818,CG12864,CG13097,CG13366,CG13384,CG13670,CG1399,CG14694,CG14921,CG15439,CG15744,CG16…
GO.1903047	mitotic cell cycle process	71	7.64e-06	FBpp0070302,FBpp0070425,FBpp0070474,FBpp0070723,FBpp0070729,FBpp0070883,FBpp0071448,FBpp0071822,FBpp0072839,FBpp0072987,FBpp0073083,FBpp0073363,FBpp0073648,FBpp0073672,FBpp0073681,FBpp0073893,FBpp0074047,FBpp0074065,FBpp0074139,FBpp0075793,FBpp0076374,FBpp0076645,FBpp0076824,FBpp0078042,FBpp0078730,FBpp0078970,FBpp0079417,FBpp0079485,FBpp0079641,FBpp0079795,FBpp0079869,FBpp0080649,FBpp0081665,FBp…	Act57B,BubR1,CG11120,CG1240,CG12864,CG3326,Caf1,Cap,Cap-D3,Cdk7,Cul-4,CycB,CycE,CycJ,Dhc64C,Dref,Eb1,Grip163,Grip71,Mcm3,Mis12,Myt1,Ndc80,Nelf-A,Nelf-E,Orc2,PpV,Rca1,SAK,Sep2,Sep4,Sep5,Spc25,Tl,Vps33B,ana1,aur,borr,cal1,cana,cdc2,cmet,dap,del,dgt2,dia,gfzf,jar,kay,l(1)dd4,l(2)gd1,mei-41,mip130,mit(1)15,mus101,nod,nudE,pav,pim,prod,shtd,sls,spel1,spn-E,sti,tacc,ttm50,tum,tws,wee,zwilch
GO.0009987	cellular process	518	8.1e-06	FBpp0070045,FBpp0070114,FBpp0070162,FBpp0070235,FBpp0070302,FBpp0070326,FBpp0070331,FBpp0070425,FBpp0070455,FBpp0070474,FBpp0070607,FBpp0070649,FBpp0070689,FBpp0070723,FBpp0070794,FBpp0070808,FBpp0070824,FBpp0070876,FBpp0070883,FBpp0070884,FBpp0070939,FBpp0070994,FBpp0070998,FBpp0071116,FBpp0071266,FBpp0071448,FBpp0071563,FBpp0071564,FBpp0071603,FBpp0071625,FBpp0071642,FBpp0071756,FBpp0071822,FBp…	AGO3,AP-2mu,Ac3,Acph-1,Act57B,Act88F,Actn,Ada2b,Adk1,AdoR,Akap200,Ank,AnxB9,Arp2,Arp8,Atg7,Best1,Blm,Bre1,BthD,BubR1,CG10055,CG10184,CG1024,CG10417,CG10420,CG10426,CG10440,CG10657,CG10731,CG11120,CG11188,CG11403,CG11426,CG11437,CG11592,CG11652,CG11655,CG11700,CG12001,CG12078,CG12161,CG1240,CG12728,CG12818,CG12864,CG13025,CG13344,CG13366,CG13384,CG13766,CG1399,CG1407,CG14694,CG14906,CG1492,CG15439…
GO.0050793	regulation of developmental process	91	8.32e-06	FBpp0070770,FBpp0070884,FBpp0071756,FBpp0071967,FBpp0072539,FBpp0073173,FBpp0073371,FBpp0073388,FBpp0073502,FBpp0073940,FBpp0073996,FBpp0074009,FBpp0074047,FBpp0074228,FBpp0074229,FBpp0075431,FBpp0075865,FBpp0076076,FBpp0076595,FBpp0076635,FBpp0077788,FBpp0078501,FBpp0078721,FBpp0079146,FBpp0079282,FBpp0079451,FBpp0079485,FBpp0079677,FBpp0079732,FBpp0079755,FBpp0080111,FBpp0080118,FBpp0080261,FBp…	Akap200,AnxB11,Arp2,Bgb,CG11660,CG12001,CG1572,CG7115,Cortactin,CycE,Dip3,Dref,H,Mad,Mcm10,Mef2,Mpk2,Mtl,Nc,Nf-YB,Nup98-96,Parg,Pten,RASSF8,Rab40,RhoGAP92B,RhoGEF2,RhoGEF4,Rpd3,Socs36E,Sos,Sra-1,Src42A,Stam,Su(H),Ten-m,Tl,Wbp2,arr,aur,babos,bam,beta-Spec,bif,brm,capt,caz,chico,cv,dia,dlp,dream,esg,exd,exu,fry,gcm,hpo,htl,mael,magu,mdy,mei-41,metro,mey,mi,msl-3,nct,nos,p38b,p53,par-6,piwi,put,raw,…
GO.0051345	positive regulation of hydrolase activity	37	8.32e-06	FBpp0072539,FBpp0072618,FBpp0072852,FBpp0073561,FBpp0073945,FBpp0074886,FBpp0076076,FBpp0076595,FBpp0078816,FBpp0079633,FBpp0080118,FBpp0080123,FBpp0082510,FBpp0082705,FBpp0083230,FBpp0083574,FBpp0083753,FBpp0085258,FBpp0085412,FBpp0086058,FBpp0086124,FBpp0086523,FBpp0086767,FBpp0087010,FBpp0087152,FBpp0089217,FBpp0111832,FBpp0288535,FBpp0290556,FBpp0293271,FBpp0302587,FBpp0302998,FBpp0303336,FBp…	CG10188,CG12241,CG1416,CG30440,CG3806,CG5337,CG5916,CG7852,CG8155,CG9135,CdGAPr,CenG1A,Fadd,Jafrac2,Nc,REG,RhoGAP15B,RhoGAP1A,RhoGAP54D,RhoGAP92B,RhoGEF2,RhoGEF3,RhoGEF4,RnrS,Sos,bur,garz,hpo,mbc,p53,rpr,spg,spri,step,trio,tum,vap
GO.0000278	mitotic cell cycle	76	9.58e-06	FBpp0070302,FBpp0070425,FBpp0070474,FBpp0070723,FBpp0070729,FBpp0070883,FBpp0071448,FBpp0071603,FBpp0071822,FBpp0071967,FBpp0072839,FBpp0072987,FBpp0073083,FBpp0073363,FBpp0073648,FBpp0073672,FBpp0073681,FBpp0073893,FBpp0074047,FBpp0074065,FBpp0074139,FBpp0075793,FBpp0076374,FBpp0076645,FBpp0076824,FBpp0078042,FBpp0078730,FBpp0078816,FBpp0078970,FBpp0079399,FBpp0079417,FBpp0079485,FBpp0079641,FBp…	Act57B,BubR1,CG11120,CG1240,CG12864,CG3326,CG9135,Caf1,Cap,Cap-D3,Cdk7,Cks30A,Ctf4,Cul-4,CycB,CycE,CycJ,Dhc64C,Dref,Eb1,Grip163,Grip71,Mcm3,Mis12,Myt1,Ndc80,Nelf-A,Nelf-E,Orc2,PTP-ER,PpV,Rca1,SAK,Sep2,Sep4,Sep5,Spc25,Tl,Vps33B,ana1,aur,borr,cal1,cana,cdc2,cmet,dap,del,dgt2,dia,gfzf,jar,kay,l(1)dd4,l(2)gd1,mei-41,mi,mip130,mit(1)15,mus101,nod,nudE,pav,pim,prod,shtd,sls,spel1,spn-E,sti,tacc,ttm50,t…
GO.0007067	mitotic nuclear division	39	9.68e-06	FBpp0070302,FBpp0070425,FBpp0070474,FBpp0070723,FBpp0071822,FBpp0072839,FBpp0072987,FBpp0073083,FBpp0073648,FBpp0073681,FBpp0073893,FBpp0074065,FBpp0075793,FBpp0076374,FBpp0076645,FBpp0078730,FBpp0079417,FBpp0079795,FBpp0080649,FBpp0081665,FBpp0081957,FBpp0082158,FBpp0082329,FBpp0082637,FBpp0084210,FBpp0085138,FBpp0085368,FBpp0085785,FBpp0086630,FBpp0086767,FBpp0112072,FBpp0291772,FBpp0303402,FBp…	BubR1,CG1240,CG12864,CG3326,Cap,Cap-D3,Cdk7,CycB,CycJ,Dhc64C,Grip163,Grip71,Mis12,Ndc80,Nelf-A,Nelf-E,Orc2,Spc25,Vps33B,aur,borr,cana,cmet,mip130,mit(1)15,mus101,nudE,pav,pim,prod,shtd,sls,spn-E,tacc,ttm50,tum,tws,wee,zwilch
GO.0048519	negative regulation of biological process	143	1.09e-05	FBpp0070302,FBpp0070425,FBpp0070455,FBpp0070729,FBpp0070794,FBpp0070876,FBpp0071221,FBpp0071599,FBpp0071603,FBpp0071967,FBpp0072215,FBpp0072462,FBpp0073173,FBpp0073371,FBpp0073445,FBpp0073561,FBpp0073648,FBpp0073672,FBpp0073945,FBpp0074009,FBpp0074038,FBpp0074047,FBpp0074228,FBpp0074229,FBpp0074330,FBpp0074594,FBpp0074886,FBpp0075399,FBpp0075431,FBpp0075717,FBpp0076076,FBpp0076374,FBpp0076588,FBp…	AGO3,AdoR,Akap200,Blm,BubR1,CG11188,CG11700,CG12001,CG12864,CG1399,CG17181,CG30046,CG31391,CG5869,CG6179,CG7759,CG8378,CG9642,CTCF,Caf1,Cap-D3,Cks30A,Cul-4,CycE,Dcr-2,Dhc64C,Dip3,Fur2,GATAe,Gsc,H,HLHm3,HP1b,HPS4,Hsc70-3,Hsf,Lrrk,Mad,Mcm10,Mcm3,Mpk2,Msh6,Myt1,Naam,Nab2,Nbr,Nc,Nelf-A,Nelf-E,Nf-YB,Nup98-96,Orc1,Orc2,POSH,PTP-ER,Parg,Pez,Pten,RASSF8,REG,Rbf2,Rca1,RhoGAP92B,RhoGEF2,Rpd3,Scm,Smyd4,Socs…
GO.0045165	cell fate commitment	70	1.13e-05	FBpp0070649,FBpp0070913,FBpp0070998,FBpp0071160,FBpp0071266,FBpp0071564,FBpp0071603,FBpp0072178,FBpp0072179,FBpp0072539,FBpp0072803,FBpp0073083,FBpp0073990,FBpp0074065,FBpp0074229,FBpp0075275,FBpp0075645,FBpp0075707,FBpp0076412,FBpp0077145,FBpp0078721,FBpp0078970,FBpp0079451,FBpp0079641,FBpp0079755,FBpp0079831,FBpp0080118,FBpp0080261,FBpp0080293,FBpp0080765,FBpp0081392,FBpp0081431,FBpp0081665,FBp…	CG10657,CG11592,CG12065,CG12818,CG15439,CG31612,CG31678,CG32732,CG6509,CG8136,Cap,CycE,Dhc64C,H,JhI-1,Lrr47,Mad,Mcm6,PTP-ER,Pten,Ptp69D,Rca1,Sara,Sos,Su(H),amx,aur,bam,bap,bs,cdc2,dap,dnt,dos,eas,egl,esg,exu,fl(2)d,flfl,gcm,hb,hpo,htl,jar,kay,mael,mib1,mus301,nct,nos,nudE,nuf,par-6,pav,piwi,pon,rdx,slbo,sli,spn-B,spn-E,stv,stwl,tkv,trio,tum,tws,ush,yki
GO.0098813	nuclear chromosome segregation	29	1.13e-05	FBpp0070425,FBpp0071822,FBpp0073083,FBpp0073363,FBpp0073371,FBpp0073681,FBpp0074047,FBpp0074065,FBpp0076340,FBpp0076412,FBpp0076645,FBpp0080324,FBpp0081004,FBpp0081008,FBpp0082158,FBpp0082329,FBpp0082637,FBpp0082841,FBpp0083146,FBpp0085368,FBpp0085785,FBpp0086165,FBpp0086630,FBpp0112072,FBpp0303790,FBpp0304499,FBpp0304511,FBpp0304827,FBpp0304920	BubR1,CG12864,CG3326,Cap,CycB,Gli,Hr39,Mcm10,Mis12,Ndc80,Orc2,Spc25,TubG2,bif,cal1,cmet,mei-41,mit(1)15,mtrm,mus301,nod,nos,nudE,pav,pim,prod,sls,spn-E,tef
GO.0044763	single-organism cellular process	443	1.21e-05	FBpp0070045,FBpp0070162,FBpp0070235,FBpp0070302,FBpp0070331,FBpp0070425,FBpp0070455,FBpp0070474,FBpp0070607,FBpp0070649,FBpp0070689,FBpp0070723,FBpp0070729,FBpp0070794,FBpp0070808,FBpp0070824,FBpp0070876,FBpp0070883,FBpp0070884,FBpp0070913,FBpp0070939,FBpp0070994,FBpp0070998,FBpp0071116,FBpp0071266,FBpp0071448,FBpp0071563,FBpp0071564,FBpp0071603,FBpp0071625,FBpp0071642,FBpp0071756,FBpp0071822,FBp…	AGO3,AP-2mu,Ac3,Act57B,Act88F,Actn,Ada2b,Adk1,AdoR,Akap200,Ank,AnxB9,Arp2,Atg7,Best1,Blm,Bre1,BthD,BubR1,CG10184,CG1024,CG10420,CG10426,CG10431,CG10657,CG10731,CG11120,CG11188,CG11403,CG11426,CG11437,CG11592,CG11652,CG11655,CG11660,CG12001,CG12078,CG1240,CG12728,CG12818,CG12864,CG13097,CG13366,CG13384,CG1399,CG14694,CG15439,CG15744,CG16838,CG1718,CG17544,CG18519,CG2201,CG2543,CG2678,CG2747,CG2929…
GO.0035556	intracellular signal transduction	56	1.23e-05	FBpp0070794,FBpp0071603,FBpp0072194,FBpp0073502,FBpp0074009,FBpp0074886,FBpp0074961,FBpp0075399,FBpp0075645,FBpp0076186,FBpp0077350,FBpp0078376,FBpp0078413,FBpp0078721,FBpp0079732,FBpp0079889,FBpp0080111,FBpp0080118,FBpp0080261,FBpp0080747,FBpp0082285,FBpp0082641,FBpp0083753,FBpp0083966,FBpp0084309,FBpp0084476,FBpp0085252,FBpp0085320,FBpp0086058,FBpp0086382,FBpp0086767,FBpp0088120,FBpp0110261,FBp…	Ac3,CG17528,CG31183,CG4325,CG5815,CdGAPr,Corp,CycD,CycE,Gadd45,Gyc88E,Krn,Lnk,Lrr47,Lrrk,Mad,Mpk2,Msh6,PTP-ER,Pkcdelta,Pld,Plzf,Ptp69D,Rab21,Rab23,Rab40,Rab9,RhoGAP54D,SPoCk,Shc,Socs36E,Sos,Src42A,Stam,Su(H),Wbp2,brm,cnir,flfl,gek,gus,hpo,kay,ksr,mof,p38b,p53,put,rpr,shark,sl,spel1,sti,tkv,tum,upd3
GO.0071897	DNA biosynthetic process	16	1.23e-05	FBpp0070114,FBpp0070302,FBpp0070913,FBpp0072041,FBpp0073678,FBpp0076789,FBpp0078142,FBpp0080148,FBpp0081910,FBpp0082329,FBpp0082511,FBpp0085744,FBpp0087897,FBpp0088033,FBpp0290602,FBpp0294012	Blm,Caf1,Cul-4,CycE,DNA-ligI,DNApol-eta,Lig4,Mcm6,Orc1,Orc2,Pole2,l(1)1Bi,mip120,mip130,mip40,tam
GO.0048646	anatomical structure formation involved in morphogenesis	79	1.78e-05	FBpp0070302,FBpp0070331,FBpp0070913,FBpp0071266,FBpp0072987,FBpp0073824,FBpp0073940,FBpp0074025,FBpp0074047,FBpp0074229,FBpp0075683,FBpp0075877,FBpp0076076,FBpp0076412,FBpp0076824,FBpp0076861,FBpp0077893,FBpp0078042,FBpp0078604,FBpp0078721,FBpp0078898,FBpp0079641,FBpp0079755,FBpp0079900,FBpp0080261,FBpp0081170,FBpp0081580,FBpp0081957,FBpp0082329,FBpp0082392,FBpp0082511,FBpp0082597,FBpp0082637,FBp…	AP-2mu,Act88F,Actn,CG13366,CG1399,CG8536,Caf1,Cortactin,Cul-4,CycE,CycJ,Dhc64C,Fadd,H,Klc,Klp64D,Mad,Mcm6,Mef2,Mical,Myt1,Nc,Orc2,Pld,Rbp9,RhoGEF2,SAK,Scm,Sep2,Su(H),amx,ana1,asun,aur,aux,bam,bap,cdc2,cuff,dah,dap,del,dia,egl,exd,garz,gus,htl,jar,kat80,kuk,lack,mael,mbc,mei-41,mip120,mip130,mip40,mmy,mus301,nudE,nuf,par-6,piwi,rdx,rig,rt,shark,sli,sls,spn-B,spn-E,stwl,sw,tacc,tkv,trbl,zen,zuc
GO.0009790	embryo development	71	2.32e-05	FBpp0070649,FBpp0070884,FBpp0071266,FBpp0071822,FBpp0072803,FBpp0072987,FBpp0073173,FBpp0074047,FBpp0074229,FBpp0075431,FBpp0075877,FBpp0075899,FBpp0075947,FBpp0076076,FBpp0077788,FBpp0077893,FBpp0078042,FBpp0078413,FBpp0078721,FBpp0078898,FBpp0079164,FBpp0079399,FBpp0079417,FBpp0079451,FBpp0080118,FBpp0080412,FBpp0080929,FBpp0081170,FBpp0081431,FBpp0081665,FBpp0081949,FBpp0082285,FBpp0082580,FBp…	Cen,Cks30A,Cp190,Ctf4,CycB,CycJ,Eb1,Hmgcr,Mad,Mtl,Nc,POSH,Pld,RhoGEF2,Rpd3,SAK,Sos,Src42A,Tl,Trf,amx,ash1,bap,borr,botv,cuff,dia,dlp,dos,exu,fal,flfl,gcm,glo,gus,hb,htl,jar,kay,ksr,kuk,lack,lin,mael,mbc,mei-41,mmy,nos,par-6,pim,pon,put,raw,rt,sad,scyl,shark,sli,smo,spn-E,step,swa,tkv,trbl,tub,twe,tws,ush,wee,wls,zen
GO.0051704	multi-organism process	146	2.92e-05	FBpp0070302,FBpp0070455,FBpp0070813,FBpp0070884,FBpp0070913,FBpp0071599,FBpp0071967,FBpp0072146,FBpp0072179,FBpp0072215,FBpp0072803,FBpp0072852,FBpp0072987,FBpp0073173,FBpp0073538,FBpp0073594,FBpp0073648,FBpp0074009,FBpp0074025,FBpp0074047,FBpp0074229,FBpp0074451,FBpp0074594,FBpp0074650,FBpp0074961,FBpp0075683,FBpp0076072,FBpp0076076,FBpp0076350,FBpp0076412,FBpp0076824,FBpp0077788,FBpp0078042,FBp…	AP-2mu,Alh,Atg7,AttC,CG10440,CG11188,CG1652,CG16838,CG5869,CG6509,CG6639,CG8155,CG8536,CG8552,Caf1,CalpB,CecA1,Cortactin,Cul-4,CycE,CycJ,Cyp6a20,Dcr-2,Dhc64C,Etl1,Fadd,GATAe,Gli,Hmgcr,Hr39,Hsf,Jafrac1,Jafrac2,JhI-1,JhI-21,Kap-alpha1,Klc,Krn,Lnk,Mad,Mcm6,Mef2,Mpk2,Mvl,Myt1,Nc,Orc2,P32,POSH,Rbp9,RhoGEF2,Rpd3,SAK,SamDC,Scm,Sep2,Socs36E,Src42A,Su(var)3-3,Tl,Tre1,TubG2,achi,ade5,ana1,ash1,asun,aur,aux…
GO.0080090	regulation of primary metabolic process	161	3.33e-05	FBpp0070302,FBpp0070376,FBpp0070425,FBpp0070455,FBpp0070481,FBpp0070723,FBpp0070794,FBpp0071221,FBpp0071603,FBpp0071822,FBpp0071967,FBpp0072178,FBpp0072462,FBpp0072803,FBpp0072852,FBpp0072987,FBpp0073173,FBpp0073561,FBpp0073893,FBpp0073940,FBpp0074229,FBpp0074594,FBpp0074886,FBpp0074961,FBpp0075083,FBpp0075399,FBpp0076076,FBpp0076186,FBpp0076225,FBpp0076287,FBpp0076374,FBpp0076412,FBpp0076457,FBp…	AGO3,AdoR,Alh,Bgb,Blm,BubR1,CG10158,CG10431,CG11710,CG1603,CG17181,CG17343,CG17494,CG2652,CG2678,CG30046,CG31391,CG3457,CG5660,CG8436,CG9705,CG9866,CTCF,Caf1,Cap-D3,Cdk7,Cks30A,Cp190,Cul-4,CycB,CycD,CycE,CycJ,DLP,Dcr-2,Dhc64C,Dip3,Dref,Fadd,Fem-1,GATAe,Gcn2,Gsc,H,HP1b,HPS4,Hcf,Hmgcr,Hr39,Hsf,Hsp67Bc,Ire1,Jafrac2,JhI-1,Krn,MED21,Mad,Mcm10,Mef2,Mitf,Msh6,Nab2,Nc,Nelf-A,Nelf-E,Nf-YB,Orc1,Orc2,PTP-ER…
GO.0006974	cellular response to DNA damage stimulus	44	3.35e-05	FBpp0070235,FBpp0070729,FBpp0070794,FBpp0070824,FBpp0071116,FBpp0071822,FBpp0072041,FBpp0072192,FBpp0072852,FBpp0073363,FBpp0073594,FBpp0073648,FBpp0074047,FBpp0074065,FBpp0074364,FBpp0074886,FBpp0075399,FBpp0075899,FBpp0076789,FBpp0076824,FBpp0077258,FBpp0077263,FBpp0078142,FBpp0078337,FBpp0079641,FBpp0080675,FBpp0080967,FBpp0081861,FBpp0081910,FBpp0082285,FBpp0082392,FBpp0082511,FBpp0083172,FBp…	Blm,CG11403,CG12728,CG3238,CG4049,CG5316,CG7922,Caf1,Cap,Corp,Cul-4,CycB,CycE,DNA-ligI,DNApol-eta,Irbp,Jafrac1,Jafrac2,Mcm3,Msh6,Mtl,Myt1,Pms2,Pole2,RPA2,Rad51D,Snm1,Trxr-1,cdc2,flfl,gfzf,gkt,hpo,mei-41,mof,mus101,nod,p53,phr,rpr,scyl,spel1,spn-B,tos
GO.0006281	DNA repair	26	3.8e-05	FBpp0070235,FBpp0070794,FBpp0070824,FBpp0072041,FBpp0072192,FBpp0073363,FBpp0074047,FBpp0074065,FBpp0074364,FBpp0075399,FBpp0077258,FBpp0077263,FBpp0078142,FBpp0078337,FBpp0080675,FBpp0080967,FBpp0081861,FBpp0081910,FBpp0082285,FBpp0082392,FBpp0082511,FBpp0083172,FBpp0083508,FBpp0086520,FBpp0087914,FBpp0301208	Blm,CG11403,CG12728,CG3238,CG4049,CG5316,CG7922,Caf1,Cap,DNA-ligI,DNApol-eta,Irbp,Msh6,Pms2,RPA2,Rad51D,Snm1,flfl,gkt,mei-41,mof,nod,phr,spel1,spn-B,tos
GO.0010647	positive regulation of cell communication	48	4.93e-05	FBpp0070876,FBpp0070939,FBpp0071266,FBpp0071697,FBpp0072179,FBpp0072539,FBpp0072803,FBpp0072852,FBpp0073785,FBpp0074228,FBpp0074961,FBpp0075275,FBpp0075431,FBpp0075674,FBpp0075947,FBpp0076076,FBpp0076595,FBpp0076861,FBpp0077369,FBpp0078413,FBpp0079732,FBpp0080118,FBpp0080827,FBpp0081985,FBpp0083230,FBpp0083753,FBpp0083842,FBpp0085412,FBpp0085891,FBpp0086124,FBpp0087487,FBpp0088052,FBpp0088856,FBp…	Atg7,CG10158,CG10188,CG10960,CG1603,CG17494,CG30440,CG31694,CG3281,Hmgcr,Jafrac2,Klp64D,Krn,Nc,Nf-YB,RhoGAP1A,RhoGAP92B,RhoGEF2,RhoGEF4,Sos,Stam,Swim,Wnk,amx,beta-Spec,brm,dimm,dlp,dos,dx,gfzf,glo,hpo,ksr,lqfR,magu,mib1,opm,p53,plexB,rdx,shf,slbo,step,trio,upd2,upd3,wls
GO.0010604	positive regulation of macromolecule metabolic process	74	5.58e-05	FBpp0070794,FBpp0071221,FBpp0072178,FBpp0072179,FBpp0072852,FBpp0073561,FBpp0073893,FBpp0073940,FBpp0074886,FBpp0074961,FBpp0076076,FBpp0076374,FBpp0076457,FBpp0076635,FBpp0076789,FBpp0077445,FBpp0077893,FBpp0078042,FBpp0078413,FBpp0078890,FBpp0079164,FBpp0079399,FBpp0079451,FBpp0079485,FBpp0079755,FBpp0079907,FBpp0080111,FBpp0080261,FBpp0080293,FBpp0080827,FBpp0081170,FBpp0081373,FBpp0081431,FBp…	AGO3,Ada2b,Bgb,CG10158,CG1603,CG17494,CG9866,Cks30A,Cul-4,DLP,Dip3,Dref,Fadd,GATAe,HP1b,HPS4,Hcf,Hmgcr,Hsf,Jafrac2,JhI-1,Krn,Mad,Mef2,Nc,Nelf-E,Nf-YB,Pole2,REG,RnrS,SAK,Su(H),Su(var)3-7,Tl,Trf,Uba2,Wbp2,achi,ash1,brm,bs,bur,cal1,dimm,esc,esg,exd,fry,gcm,gfzf,gus,hb,hpo,kay,ksr,l(2)gd1,lin,mbf1,mof,msl-3,p,p38b,p53,piwi,rdx,rpr,scf,shtd,slbo,spn-E,step,trbl,yki,zen
GO.0006950	response to stress	120	0.000105	FBpp0070045,FBpp0070235,FBpp0070326,FBpp0070455,FBpp0070729,FBpp0070794,FBpp0070824,FBpp0071116,FBpp0071822,FBpp0072041,FBpp0072192,FBpp0072303,FBpp0072828,FBpp0072852,FBpp0073363,FBpp0073445,FBpp0073594,FBpp0073648,FBpp0073990,FBpp0074047,FBpp0074065,FBpp0074364,FBpp0074886,FBpp0075399,FBpp0075865,FBpp0075899,FBpp0076076,FBpp0076186,FBpp0076223,FBpp0076224,FBpp0076225,FBpp0076789,FBpp0076824,FBp…	Arc1,Atg7,AttC,Blm,CG10217,CG11403,CG11660,CG12728,CG13097,CG1416,CG14650,CG16833,CG32350,CG3238,CG33298,CG3829,CG4049,CG42331,CG42678,CG5316,CG6005,CG6639,CG7130,CG7922,CG8678,Caf1,Calx,Cap,CecA1,Corp,Cul-4,CycB,CycE,Cyp6a20,DLP,DNA-ligI,DNApol-eta,Dcr-2,Dhc64C,Eb1,Etl1,Fadd,Gadd45,GstS1,Gyc88E,Herp,Hsc70-3,Hsf,Hsp22,Hsp23,Hsp26,Hsp67Ba,Hsp67Bc,Hsp68,Hsp70Bc,Irbp,Ire1,Jafrac1,Jafrac2,JhI-21,Mcm3…
GO.0010564	regulation of cell cycle process	36	0.000107	FBpp0070376,FBpp0070425,FBpp0070729,FBpp0073561,FBpp0073648,FBpp0073672,FBpp0073893,FBpp0074047,FBpp0076789,FBpp0076824,FBpp0077788,FBpp0077893,FBpp0078042,FBpp0078970,FBpp0079399,FBpp0079641,FBpp0079795,FBpp0080118,FBpp0080261,FBpp0080293,FBpp0080695,FBpp0081665,FBpp0082667,FBpp0085138,FBpp0085368,FBpp0086767,FBpp0087553,FBpp0087897,FBpp0290855,FBpp0294012,FBpp0301208,FBpp0303193,FBpp0304648,FBp…	BubR1,CG17343,CG3457,Cks30A,Cul-4,CycE,Dhc64C,Mad,Mcm3,Myt1,Pole2,REG,Rbf2,Rca1,SAK,Sos,Su(H),brm,cana,cdc2,dap,del,esg,gfzf,l(1)dd4,mei-41,mit(1)15,mus101,shtd,smo,spel1,sti,trbl,tum,tws,zwilch
GO.0044093	positive regulation of molecular function	44	0.000115	FBpp0070794,FBpp0072539,FBpp0072618,FBpp0072852,FBpp0073561,FBpp0073945,FBpp0074886,FBpp0074961,FBpp0076076,FBpp0076457,FBpp0076595,FBpp0078816,FBpp0079633,FBpp0079896,FBpp0079907,FBpp0080118,FBpp0080123,FBpp0082510,FBpp0082705,FBpp0083230,FBpp0083574,FBpp0083753,FBpp0085258,FBpp0085412,FBpp0086058,FBpp0086124,FBpp0086523,FBpp0086767,FBpp0087010,FBpp0087152,FBpp0089217,FBpp0110266,FBpp0111832,FBp…	CG10188,CG12241,CG1416,CG30440,CG3806,CG5337,CG5916,CG6734,CG7852,CG8155,CG9135,CdGAPr,CenG1A,Fadd,Hsf,Jafrac2,Krn,Nc,REG,RhoGAP15B,RhoGAP1A,RhoGAP54D,RhoGAP92B,RhoGEF2,RhoGEF3,RhoGEF4,RnrS,Sos,Uba2,bur,esc,fry,garz,hpo,mbc,mof,p53,rpr,spg,spri,step,trio,tum,vap
GO.0023056	positive regulation of signaling	46	0.000121	FBpp0070876,FBpp0070939,FBpp0071266,FBpp0071697,FBpp0072179,FBpp0072539,FBpp0072803,FBpp0072852,FBpp0073785,FBpp0074228,FBpp0074961,FBpp0075275,FBpp0075431,FBpp0075674,FBpp0075947,FBpp0076076,FBpp0076595,FBpp0076861,FBpp0077369,FBpp0078413,FBpp0079732,FBpp0080118,FBpp0080827,FBpp0081985,FBpp0083230,FBpp0083842,FBpp0085412,FBpp0086124,FBpp0087487,FBpp0088052,FBpp0088856,FBpp0099767,FBpp0110594,FBp…	CG10158,CG10188,CG10960,CG1603,CG17494,CG30440,CG31694,CG3281,Hmgcr,Jafrac2,Klp64D,Krn,Nc,Nf-YB,RhoGAP1A,RhoGAP92B,RhoGEF2,RhoGEF4,Sos,Stam,Swim,Wnk,amx,beta-Spec,brm,dimm,dlp,dos,dx,gfzf,glo,hpo,ksr,lqfR,magu,mib1,opm,plexB,rdx,shf,slbo,step,trio,upd2,upd3,wls
GO.0006310	DNA recombination	17	0.000128	FBpp0072041,FBpp0073678,FBpp0074047,FBpp0074364,FBpp0075399,FBpp0076547,FBpp0078142,FBpp0080675,FBpp0080967,FBpp0081764,FBpp0081910,FBpp0082392,FBpp0082648,FBpp0083508,FBpp0083753,FBpp0086520,FBpp0301208	Blm,CG4570,CG7922,DNA-ligI,DNApol-eta,Lig4,Msh6,Pms2,RPA2,Rad51D,c(3)G,mei-41,mei-P22,p53,spel1,spn-B,tos
GO.0007059	chromosome segregation	29	0.000166	FBpp0070425,FBpp0071822,FBpp0073083,FBpp0073363,FBpp0073371,FBpp0073681,FBpp0074047,FBpp0076340,FBpp0076412,FBpp0076645,FBpp0080324,FBpp0081004,FBpp0081008,FBpp0082158,FBpp0082329,FBpp0082637,FBpp0082841,FBpp0083146,FBpp0085368,FBpp0085785,FBpp0086165,FBpp0086630,FBpp0112072,FBpp0289513,FBpp0303790,FBpp0304499,FBpp0304511,FBpp0304827,FBpp0304920	BubR1,CG12864,CG3326,CycB,Eb1,Gli,Hr39,Mcm10,Mis12,Ndc80,Orc2,Spc25,TubG2,bif,cal1,cmet,mei-41,mit(1)15,mtrm,mus301,nod,nos,nudE,pav,pim,prod,sls,spn-E,tef
GO.0051052	regulation of DNA metabolic process	15	0.000166	FBpp0071221,FBpp0075399,FBpp0076789,FBpp0078730,FBpp0079485,FBpp0079755,FBpp0080293,FBpp0081910,FBpp0082204,FBpp0082637,FBpp0082841,FBpp0083753,FBpp0291513,FBpp0294012,FBpp0301208	Blm,Cap-D3,CycE,Dref,HP1b,Msh6,Pole2,Su(var)3-7,WRNexo,cal1,esg,p53,piwi,spel1,spn-E
GO.0035295	tube development	94	0.000167	FBpp0070649,FBpp0070876,FBpp0070994,FBpp0072164,FBpp0072178,FBpp0072539,FBpp0073371,FBpp0073538,FBpp0073940,FBpp0074047,FBpp0074065,FBpp0074229,FBpp0074594,FBpp0074886,FBpp0075275,FBpp0075431,FBpp0075947,FBpp0076156,FBpp0076186,FBpp0076350,FBpp0077788,FBpp0078413,FBpp0078721,FBpp0078898,FBpp0078970,FBpp0079317,FBpp0079399,FBpp0079889,FBpp0080039,FBpp0080111,FBpp0080118,FBpp0080134,FBpp0080261,FBp…	Ada2b,Alh,AnxB9,Atx-1,B4,CG13366,CG16884,CG43427,Cap,Cks30A,CycE,Dip3,GATAe,Gli,H,Hmgcr,Hydr2,Inx7,Mad,Mcm10,Mef2,Mmp1,Mtl,Plzf,Rca1,RhoGAP15B,RhoGAP54D,RhoGAP92B,RhoGEF2,Sam-S,Sep2,Sep5,Shc,Socs36E,Sos,Src42A,Su(H),Su(var)3-3,Uvrag,Vps33B,Wnk,ade5,bap,bif,brm,bs,capt,ck,dap,dgo,dlp,dx,esg,exd,foi,fry,fy,garz,hyd,jar,kay,ksr,l(2)gd1,lack,lin,magu,mbc,mdy,mei-41,mib1,mmy,nuf,p38b,par-6,path,pim,po…
GO.0044260	cellular macromolecule metabolic process	216	0.000202	FBpp0070045,FBpp0070114,FBpp0070235,FBpp0070302,FBpp0070326,FBpp0070474,FBpp0070723,FBpp0070794,FBpp0070824,FBpp0070876,FBpp0070883,FBpp0071266,FBpp0071603,FBpp0071967,FBpp0072035,FBpp0072041,FBpp0072192,FBpp0072194,FBpp0072388,FBpp0072539,FBpp0072954,FBpp0073007,FBpp0073173,FBpp0073312,FBpp0073363,FBpp0073561,FBpp0073880,FBpp0073893,FBpp0073969,FBpp0073996,FBpp0074047,FBpp0074065,FBpp0074330,FBp…	Ada2b,Atg7,Blm,Bre1,CG10417,CG10431,CG11403,CG11652,CG11700,CG12078,CG12161,CG12728,CG13025,CG13097,CG13344,CG13766,CG1407,CG15863,CG16833,CG16940,CG17187,CG17528,CG1847,CG30037,CG30466,CG31849,CG32350,CG3238,CG32581,CG33057,CG33158,CG3806,CG3876,CG4049,CG4325,CG4570,CG4676,CG5316,CG5554,CG5660,CG5830,CG5987,CG6179,CG6967,CG7115,CG7156,CG7376,CG7441,CG7616,CG7857,CG7922,CG8552,CG9220,CG9302,CG993…
GO.0090304	nucleic acid metabolic process	103	0.000202	FBpp0070114,FBpp0070235,FBpp0070302,FBpp0070723,FBpp0070794,FBpp0070824,FBpp0072041,FBpp0072146,FBpp0072192,FBpp0072388,FBpp0073007,FBpp0073363,FBpp0073561,FBpp0073996,FBpp0074047,FBpp0074065,FBpp0074330,FBpp0074364,FBpp0074907,FBpp0074971,FBpp0075399,FBpp0075617,FBpp0076132,FBpp0076287,FBpp0076401,FBpp0076547,FBpp0076588,FBpp0076789,FBpp0077134,FBpp0077258,FBpp0077263,FBpp0078142,FBpp0078337,FBp…	Blm,CG10431,CG11403,CG12728,CG13097,CG16940,CG17187,CG3238,CG33057,CG4049,CG4570,CG5316,CG5660,CG6179,CG6967,CG7441,CG7922,CTCF,Caf1,Cap,Cdk7,Ctf4,Cul-4,CycE,DNA-ligI,DNApol-eta,Dcr-2,Dek,Dref,Gcn2,Gem2,HP6,IntS10,IntS12,Irbp,Ire1,JhI-1,La,Larp7,MED21,Mad,Mcm10,Mef2,Msh6,Nbr,Nf-YB,Orc1,Orc2,Pms2,Pole2,REG,Rad51D,Rat1,Rbp4,RfC38,RnrS,Rpb7,SRm160,Snm1,Spt3,Su(H),Trf,U4-U6-60K,WRNexo,achi,asun,c(3)G…
GO.0030855	epithelial cell differentiation	53	0.000235	FBpp0070302,FBpp0070913,FBpp0072179,FBpp0074009,FBpp0074025,FBpp0074065,FBpp0074229,FBpp0074961,FBpp0075683,FBpp0076072,FBpp0077788,FBpp0078721,FBpp0079317,FBpp0079831,FBpp0079900,FBpp0080282,FBpp0080324,FBpp0080408,FBpp0081580,FBpp0082329,FBpp0082352,FBpp0082511,FBpp0082637,FBpp0082713,FBpp0084561,FBpp0085151,FBpp0085744,FBpp0086382,FBpp0086523,FBpp0087010,FBpp0087345,FBpp0087897,FBpp0088574,FBp…	CG5869,CG6509,CG8155,Caf1,CalpB,Cap,Cortactin,Cul-4,CycE,Dhc64C,Gli,Klc,Krn,Mad,Mcm6,Mef2,Mtl,Orc2,Scm,Socs36E,asun,ck,dgo,dia,dimm,fry,fy,garz,gus,hpo,jar,kat80,kay,mael,mbc,mey,mip120,mip130,mip40,nudE,par-6,pim,shark,sl,slbo,smo,spn-E,spri,tkv,twf,ush,yki,zuc
GO.0043085	positive regulation of catalytic activity	41	0.000235	FBpp0072539,FBpp0072618,FBpp0072852,FBpp0073561,FBpp0073945,FBpp0074886,FBpp0074961,FBpp0076076,FBpp0076595,FBpp0078816,FBpp0079633,FBpp0079896,FBpp0079907,FBpp0080118,FBpp0080123,FBpp0082510,FBpp0082705,FBpp0083230,FBpp0083574,FBpp0083753,FBpp0085258,FBpp0085412,FBpp0086058,FBpp0086124,FBpp0086523,FBpp0086767,FBpp0087010,FBpp0087152,FBpp0089217,FBpp0111832,FBpp0288535,FBpp0290556,FBpp0293271,FBp…	CG10188,CG12241,CG1416,CG30440,CG3806,CG5337,CG5916,CG6734,CG7852,CG8155,CG9135,CdGAPr,CenG1A,Fadd,Jafrac2,Krn,Nc,REG,RhoGAP15B,RhoGAP1A,RhoGAP54D,RhoGAP92B,RhoGEF2,RhoGEF3,RhoGEF4,RnrS,Sos,bur,esc,fry,garz,hpo,mbc,p53,rpr,spg,spri,step,trio,tum,vap
GO.0006468	protein phosphorylation	38	0.000248	FBpp0070326,FBpp0070723,FBpp0072194,FBpp0072539,FBpp0074047,FBpp0074405,FBpp0074961,FBpp0075645,FBpp0075892,FBpp0076225,FBpp0078042,FBpp0078413,FBpp0079399,FBpp0079417,FBpp0079485,FBpp0079641,FBpp0080111,FBpp0080261,FBpp0080729,FBpp0080765,FBpp0081861,FBpp0081957,FBpp0082352,FBpp0082970,FBpp0083026,FBpp0083966,FBpp0084561,FBpp0085148,FBpp0085320,FBpp0088120,FBpp0110466,FBpp0111700,FBpp0288515,FBp…	CG17528,CG7156,CG7616,Cdk7,Cks30A,Dref,Gadd45,Gcn2,Hsp67Bc,Irbp,Krn,Lrrk,Mpk2,Mtl,Nak,Pk17E,Ptp69D,SAK,Sik2,Src42A,Su(H),Wnk,aur,borr,cdc2,dnt,gek,hpo,htl,kay,ksr,mei-41,p38b,put,sls,trio,twf,wee
GO.0032504	multicellular organism reproduction	130	0.000248	FBpp0070302,FBpp0070455,FBpp0070813,FBpp0070884,FBpp0070913,FBpp0071967,FBpp0072146,FBpp0072179,FBpp0072215,FBpp0072987,FBpp0073173,FBpp0073594,FBpp0073648,FBpp0074009,FBpp0074025,FBpp0074047,FBpp0074228,FBpp0074229,FBpp0074451,FBpp0074594,FBpp0074650,FBpp0074961,FBpp0075683,FBpp0075899,FBpp0076072,FBpp0076076,FBpp0076350,FBpp0076412,FBpp0076469,FBpp0076824,FBpp0077788,FBpp0077830,FBpp0078042,FBp…	AP-2mu,Alh,Atg7,CG10041,CG10440,CG11188,CG1652,CG16838,CG1951,CG5869,CG6509,CG8155,CG8536,CG8552,Caf1,CalpB,Cortactin,Cul-4,CycE,CycJ,Dhc64C,Fadd,Gli,Hmgcr,Hr39,Jafrac1,JhI-1,Kap-alpha1,Klc,Krn,Lnk,Mad,Mcm6,Mef2,Myt1,Nc,Orc2,POSH,RNaseX25,Rbp9,RhoGEF2,Rpd3,SAK,Scm,Sep2,Socs36E,Spn77Bc,Su(var)3-3,Tre1,TubG2,achi,ana1,ash1,asun,aur,aux,bam,beta-Spec,brm,capt,cdc2,chico,cuff,dap,del,dia,dream,egl,ex…
GO.0031323	regulation of cellular metabolic process	160	0.00026	FBpp0070302,FBpp0070376,FBpp0070425,FBpp0070455,FBpp0070481,FBpp0070723,FBpp0070794,FBpp0071221,FBpp0071603,FBpp0071822,FBpp0071967,FBpp0072178,FBpp0072462,FBpp0072803,FBpp0072852,FBpp0072987,FBpp0073173,FBpp0073561,FBpp0073893,FBpp0073940,FBpp0074229,FBpp0074594,FBpp0074886,FBpp0074961,FBpp0075083,FBpp0075399,FBpp0076076,FBpp0076186,FBpp0076225,FBpp0076287,FBpp0076374,FBpp0076412,FBpp0076457,FBp…	AGO3,AdoR,Alh,Atg7,Bgb,Blm,BubR1,CG10158,CG10431,CG11710,CG1603,CG17181,CG17343,CG17494,CG2652,CG2678,CG30046,CG31391,CG3457,CG4325,CG5660,CG8436,CG9705,CG9866,CTCF,Caf1,Cap-D3,Cdk7,Cks30A,Cp190,CycB,CycD,CycE,CycJ,DLP,Dcr-2,Dhc64C,Dip3,Dref,Fadd,Fem-1,GATAe,Gcn2,Gsc,H,HP1b,HPS4,Hcf,Hmgcr,Hr39,Hsf,Hsp67Bc,Ire1,Jafrac2,JhI-1,Krn,MED21,Mad,Mcm10,Mef2,Mitf,Msh6,Nab2,Nc,Nelf-A,Nelf-E,Nf-YB,Orc1,Orc2,…
GO.0009967	positive regulation of signal transduction	43	0.000261	FBpp0070876,FBpp0070939,FBpp0071266,FBpp0071697,FBpp0072179,FBpp0072539,FBpp0072803,FBpp0072852,FBpp0073785,FBpp0074961,FBpp0075275,FBpp0075431,FBpp0075674,FBpp0075947,FBpp0076076,FBpp0076595,FBpp0076861,FBpp0077369,FBpp0078413,FBpp0079732,FBpp0080118,FBpp0080827,FBpp0081985,FBpp0083842,FBpp0085412,FBpp0086124,FBpp0087487,FBpp0088052,FBpp0088856,FBpp0099767,FBpp0110594,FBpp0111832,FBpp0112376,FBp…	CG10158,CG10188,CG10960,CG1603,CG17494,CG30440,CG31694,CG3281,Hmgcr,Jafrac2,Klp64D,Krn,Nc,Nf-YB,RhoGAP1A,RhoGEF2,RhoGEF4,Sos,Stam,Swim,Wnk,amx,brm,dlp,dos,dx,gfzf,glo,hpo,ksr,lqfR,magu,mib1,opm,plexB,rdx,shf,slbo,step,trio,upd2,upd3,wls
GO.0048523	negative regulation of cellular process	123	0.000261	FBpp0070302,FBpp0070425,FBpp0070455,FBpp0070729,FBpp0070794,FBpp0070876,FBpp0071221,FBpp0071599,FBpp0071603,FBpp0071967,FBpp0072462,FBpp0073173,FBpp0073371,FBpp0073561,FBpp0073648,FBpp0073672,FBpp0073945,FBpp0074009,FBpp0074047,FBpp0074228,FBpp0074229,FBpp0074886,FBpp0075399,FBpp0075431,FBpp0075899,FBpp0076076,FBpp0076374,FBpp0076588,FBpp0076635,FBpp0076824,FBpp0077788,FBpp0077893,FBpp0078501,FBp…	AGO3,AdoR,Akap200,Blm,BubR1,CG11188,CG12001,CG1399,CG17181,CG30046,CG31391,CG5869,CTCF,Caf1,Cap-D3,Cks30A,Cul-4,CycE,Dcr-2,Dhc64C,Dip3,Gsc,H,HLHm3,HP1b,HPS4,Hsf,Lrrk,Mad,Mcm10,Mcm3,Msh6,Myt1,Naam,Nab2,Nc,Nelf-A,Nelf-E,Nf-YB,Nup98-96,Orc1,Orc2,POSH,PTP-ER,Parg,Pez,Pten,REG,Rbf2,Rca1,RhoGAP92B,RhoGEF2,Rpd3,Socs36E,Sos,Src42A,Stam,Su(H),Uvrag,WRNexo,achi,bam,beta-Spec,bif,brm,cdc2,dap,del,dlp,dx,esc…
GO.0006464	cellular protein modification process	102	0.000285	FBpp0070045,FBpp0070326,FBpp0070474,FBpp0070723,FBpp0070794,FBpp0070876,FBpp0070883,FBpp0071603,FBpp0072146,FBpp0072194,FBpp0072276,FBpp0072539,FBpp0072954,FBpp0073173,FBpp0073312,FBpp0073893,FBpp0073969,FBpp0074047,FBpp0074405,FBpp0074594,FBpp0074659,FBpp0074961,FBpp0075105,FBpp0075275,FBpp0075358,FBpp0075645,FBpp0075861,FBpp0075877,FBpp0075892,FBpp0076124,FBpp0076225,FBpp0076457,FBpp0076822,FBp…	Ada2b,Atg7,Bre1,CG10417,CG11652,CG11700,CG12078,CG13025,CG13344,CG1407,CG16833,CG17528,CG30037,CG30421,CG31849,CG32350,CG32581,CG3876,CG4325,CG4676,CG5830,CG5987,CG7115,CG7156,CG7376,CG7616,CG7857,CG8334,CG9934,Caf1,Cdk7,Cks30A,Cul-4,Dref,Fem-1,Fic,Gadd45,Gcn2,Gpi1,Hcf,Hsp67Bc,Irbp,Krn,Lrrk,Mpk2,Mppe,Mtl,Nak,POSH,PTP-ER,Pa1,Pk17E,PpV,Ptp69D,Rep,Rpd3,SAK,Sik2,Spt3,Src42A,Su(H),Su(var)3-3,Uba2,UbcD…
GO.0033554	cellular response to stress	67	0.000334	FBpp0070045,FBpp0070235,FBpp0070729,FBpp0070794,FBpp0070824,FBpp0071116,FBpp0071822,FBpp0072041,FBpp0072192,FBpp0072852,FBpp0073363,FBpp0073594,FBpp0073648,FBpp0074047,FBpp0074065,FBpp0074364,FBpp0074886,FBpp0075399,FBpp0075865,FBpp0075899,FBpp0076225,FBpp0076789,FBpp0076824,FBpp0077258,FBpp0077263,FBpp0078142,FBpp0078337,FBpp0079116,FBpp0079305,FBpp0079641,FBpp0080111,FBpp0080675,FBpp0080967,FBp…	Atg7,Blm,CG11403,CG11660,CG12728,CG13097,CG32350,CG3238,CG33298,CG4049,CG42678,CG5316,CG7922,CG8678,Caf1,Calx,Cap,Corp,Cul-4,CycB,CycE,DNA-ligI,DNApol-eta,Gadd45,Herp,Hsp67Bc,Hsp70Bc,Irbp,Ire1,Jafrac1,Jafrac2,Mcm3,Mpk2,Msh6,Mtl,Myt1,Pms2,Pole2,Pten,RPA2,Rad51D,Snm1,Src42A,Trap1,Trxr-1,cdc2,flfl,gfzf,gkt,hpo,kay,mei-41,mof,mus101,nod,p38b,p53,phr,rpr,scyl,shark,smid,spel1,spn-B,stwl,tos,unc-45
GO.0051716	cellular response to stimulus	159	0.000336	FBpp0070045,FBpp0070235,FBpp0070455,FBpp0070729,FBpp0070794,FBpp0070808,FBpp0070824,FBpp0070876,FBpp0070939,FBpp0071116,FBpp0071564,FBpp0071603,FBpp0071642,FBpp0071822,FBpp0072041,FBpp0072192,FBpp0072194,FBpp0072803,FBpp0072852,FBpp0073083,FBpp0073363,FBpp0073502,FBpp0073587,FBpp0073594,FBpp0073648,FBpp0073659,FBpp0074009,FBpp0074047,FBpp0074065,FBpp0074364,FBpp0074886,FBpp0074961,FBpp0075275,FBp…	Ac3,AdoR,Ank,Atg7,Blm,CG11403,CG11426,CG11660,CG12728,CG13097,CG15744,CG17528,CG31183,CG32350,CG3238,CG32758,CG33298,CG4049,CG42678,CG4325,CG5316,CG5815,CG5888,CG6499,CG7922,CG8678,CG9304,Caf1,Calx,Cap,CdGAPr,Corp,Cul-4,CycB,CycD,CycE,DNA-ligI,DNApol-eta,Dcr-2,Ext2,Fadd,Gadd45,Gyc88E,H,HLHm3,Herp,Hmgcr,Hr39,Hsp67Bc,Hsp70Bc,Irbp,Ire1,Jafrac1,Jafrac2,Krn,Lrr47,Lrrk,Mad,Mcm3,Mpk2,Msh6,Myt1,Nbr,Nc,Nu…
GO.0045132	meiotic chromosome segregation	17	0.000452	FBpp0070425,FBpp0073083,FBpp0073363,FBpp0073371,FBpp0074047,FBpp0076340,FBpp0076412,FBpp0078730,FBpp0080324,FBpp0081004,FBpp0081008,FBpp0082841,FBpp0083146,FBpp0085368,FBpp0086165,FBpp0112072,FBpp0304827	BubR1,Cap-D3,Gli,Hr39,Mcm10,TubG2,bif,cal1,mei-41,mit(1)15,mtrm,mus301,nod,nos,nudE,pav,tef
GO.0033036	macromolecule localization	73	0.00046	FBpp0070045,FBpp0070162,FBpp0070331,FBpp0070474,FBpp0070649,FBpp0070808,FBpp0070884,FBpp0071564,FBpp0071697,FBpp0073083,FBpp0073502,FBpp0073659,FBpp0073848,FBpp0073940,FBpp0074229,FBpp0074528,FBpp0074650,FBpp0075275,FBpp0076030,FBpp0076412,FBpp0077206,FBpp0077703,FBpp0078376,FBpp0078842,FBpp0079282,FBpp0079417,FBpp0079732,FBpp0080047,FBpp0080384,FBpp0080747,FBpp0081373,FBpp0081957,FBpp0082285,FBp…	Actn,Akap200,Ank,AnxB9,CG10420,CG11655,CG1652,CG2929,CG32350,CG32758,CG33298,CG3876,CG6565,CG9175,Dcr-2,Dhc64C,JhI-1,Kap-alpha1,Mef2,Nup93-1,Nup98-96,POSH,Parg,Pten,RASSF8,Rab21,Rab23,Rab40,Rab9,Ranbp21,Rep,RhoGAP92B,Sara,Snx1,Stam,Swim,TRAM,arr,aur,borr,cal1,cbs,cdm,dia,egl,exd,exu,flfl,garz,glo,jar,l(2)gd1,mael,mib1,mus301,p,p130CAS,par-6,pav,pkaap,pon,raw,rdgB,retm,scramb1,spn-B,spn-E,stwl,sw,…
GO.0007010	cytoskeleton organization	78	0.000523	FBpp0070302,FBpp0070331,FBpp0070607,FBpp0070884,FBpp0071448,FBpp0071822,FBpp0072194,FBpp0072539,FBpp0072839,FBpp0073083,FBpp0073363,FBpp0073445,FBpp0073672,FBpp0073681,FBpp0073824,FBpp0074047,FBpp0075762,FBpp0075793,FBpp0075877,FBpp0076645,FBpp0076861,FBpp0078042,FBpp0079399,FBpp0079417,FBpp0079485,FBpp0079869,FBpp0080118,FBpp0080282,FBpp0080412,FBpp0080649,FBpp0080867,FBpp0081255,FBpp0081284,FBp…	Act57B,Act88F,Actn,Ank,Arp2,BubR1,CG11120,CG1240,CG13366,Cks30A,Cortactin,CycB,Dhc64C,Dref,Eb1,Grip163,Grip71,Hsc70-3,Klp64D,Klp68D,Mical,Mis12,Mtl,Ndc80,Orc2,POSH,Pten,Rab21,RhoGEF2,SAK,Sos,Spc25,Sra-1,Src42A,Vps33B,ana1,aur,borr,cal1,capt,cbs,cib,ck,cmet,dah,dgt2,dia,egl,gek,jar,l(1)dd4,lds,mael,mbc,mei-41,mip130,moody,nct,nesd,nod,nudE,nuf,p130CAS,pav,pim,rt,sls,sti,sw,swa,tacc,trio,tum,twe,tw…
GO.0043547	positive regulation of GTPase activity	27	0.000536	FBpp0072539,FBpp0072618,FBpp0073945,FBpp0076595,FBpp0078816,FBpp0079633,FBpp0080118,FBpp0080123,FBpp0082510,FBpp0082705,FBpp0083230,FBpp0085412,FBpp0086058,FBpp0086124,FBpp0086523,FBpp0086767,FBpp0087010,FBpp0089217,FBpp0111832,FBpp0288535,FBpp0293271,FBpp0302587,FBpp0302998,FBpp0303336,FBpp0304488,FBpp0304747,FBpp0306084	CG10188,CG12241,CG30440,CG3806,CG5337,CG5916,CG7852,CG8155,CG9135,CdGAPr,CenG1A,RhoGAP15B,RhoGAP1A,RhoGAP54D,RhoGAP92B,RhoGEF2,RhoGEF3,RhoGEF4,Sos,garz,mbc,spg,spri,step,trio,tum,vap
GO.0042176	regulation of protein catabolic process	17	0.000543	FBpp0070376,FBpp0070425,FBpp0073561,FBpp0073893,FBpp0074886,FBpp0077893,FBpp0078042,FBpp0078970,FBpp0079399,FBpp0080695,FBpp0085138,FBpp0085368,FBpp0087897,FBpp0294012,FBpp0297275,FBpp0301582,FBpp0304991	BubR1,CG17343,CG3457,Cks30A,Cul-4,CycE,Dhc64C,REG,Rca1,SAK,gus,l(2)gd1,mit(1)15,rpr,shtd,trbl,zwilch
GO.0001709	cell fate determination	28	0.000607	FBpp0071266,FBpp0071564,FBpp0073083,FBpp0076412,FBpp0078721,FBpp0079451,FBpp0079755,FBpp0080261,FBpp0080293,FBpp0081431,FBpp0081957,FBpp0082392,FBpp0082637,FBpp0082970,FBpp0083146,FBpp0083322,FBpp0084243,FBpp0086767,FBpp0087553,FBpp0088843,FBpp0112072,FBpp0113078,FBpp0290582,FBpp0294012,FBpp0297577,FBpp0302929,FBpp0304991,FBpp0305256	CycE,Dhc64C,H,Pten,Sara,Su(H),amx,aur,bam,dap,egl,esg,gcm,hb,htl,jar,mus301,nos,nudE,nuf,pav,piwi,spn-B,spn-E,stwl,tkv,tum,ush
GO.0007127	meiosis I	18	0.000832	FBpp0073363,FBpp0074047,FBpp0075399,FBpp0076547,FBpp0079399,FBpp0079641,FBpp0080412,FBpp0080649,FBpp0081910,FBpp0082392,FBpp0082648,FBpp0082709,FBpp0083753,FBpp0086165,FBpp0086520,FBpp0297103,FBpp0301208,FBpp0304827	Blm,Cks30A,Grip71,Msh6,Pms2,TubG2,c(3)G,cdc2,dia,mei-41,mei-P22,nod,p53,spel1,spn-B,sra,tef,twe
GO.0048584	positive regulation of response to stimulus	53	0.000832	FBpp0070876,FBpp0070939,FBpp0071266,FBpp0071697,FBpp0072179,FBpp0072539,FBpp0072803,FBpp0072852,FBpp0073785,FBpp0074961,FBpp0075275,FBpp0075431,FBpp0075674,FBpp0075947,FBpp0076076,FBpp0076595,FBpp0076861,FBpp0077369,FBpp0078413,FBpp0079496,FBpp0079677,FBpp0079732,FBpp0080118,FBpp0080827,FBpp0081985,FBpp0082970,FBpp0083574,FBpp0083753,FBpp0083842,FBpp0084561,FBpp0085412,FBpp0085482,FBpp0085891,FBp…	Atg7,CG10158,CG10188,CG10960,CG1603,CG17494,CG30440,CG31694,CG3281,Etl1,Fadd,Hmgcr,Jafrac2,Klp64D,Krn,Mtl,Nc,Nf-YB,RhoGAP1A,RhoGEF2,RhoGEF4,Sos,Stam,Swim,Tl,Trap1,Wnk,amx,brm,chico,dia,dlp,dos,dx,gfzf,glo,hpo,htl,ksr,lqfR,magu,mib1,opm,p53,plexB,rdx,shf,slbo,step,trio,upd2,upd3,wls
GO.0048729	tissue morphogenesis	80	0.000872	FBpp0070876,FBpp0070994,FBpp0072164,FBpp0072178,FBpp0072539,FBpp0073371,FBpp0073538,FBpp0074065,FBpp0074229,FBpp0074594,FBpp0074886,FBpp0074961,FBpp0075275,FBpp0075431,FBpp0075947,FBpp0076156,FBpp0076350,FBpp0077788,FBpp0078376,FBpp0078413,FBpp0078721,FBpp0078898,FBpp0078970,FBpp0079317,FBpp0079399,FBpp0079889,FBpp0080039,FBpp0080111,FBpp0080118,FBpp0080261,FBpp0080282,FBpp0080293,FBpp0080324,FBp…	Atx-1,CG13366,CG43427,Cap,Cks30A,CycE,Dhc64C,Gli,H,Inx7,Krn,Mad,Mmp1,Mtl,POSH,Plzf,Rab23,Rca1,RhoGAP15B,RhoGAP54D,RhoGAP92B,RhoGEF2,Scm,Socs36E,Sos,Src42A,Su(H),Su(var)3-3,Uvrag,Vps33B,ade5,bap,bif,brm,bs,ck,dap,dgo,dlp,dx,esg,flfl,foi,fry,fy,hpo,htl,hyd,jar,kay,ksr,kuk,l(2)gd1,magu,mbc,mib1,mmy,nuf,p38b,par-6,path,pim,put,raw,rdx,rpr,sad,shark,sli,smo,spag,step,tkv,trio,tx,upd3,ush,vlc,wls,yki
GO.0010646	regulation of cell communication	86	0.000893	FBpp0070876,FBpp0070939,FBpp0071266,FBpp0071564,FBpp0071599,FBpp0071603,FBpp0071697,FBpp0072179,FBpp0072539,FBpp0072618,FBpp0072803,FBpp0072852,FBpp0073083,FBpp0073173,FBpp0073785,FBpp0073945,FBpp0074009,FBpp0074228,FBpp0074594,FBpp0074961,FBpp0075275,FBpp0075431,FBpp0075674,FBpp0075877,FBpp0075899,FBpp0075947,FBpp0076076,FBpp0076595,FBpp0076861,FBpp0077369,FBpp0077788,FBpp0078413,FBpp0078501,FBp…	Akap200,Atg7,CG10158,CG10188,CG10960,CG12001,CG1399,CG1603,CG17494,CG30440,CG31694,CG3281,CG7852,H,Hmgcr,Jafrac2,Klp64D,Krn,Lrrk,Nc,Nf-YB,P32,PTP-ER,Pez,Pten,Rbcn-3A,RhoGAP1A,RhoGAP92B,RhoGEF3,RhoGEF4,Rpd3,Sara,Socs36E,Sos,Src42A,Stam,Su(var)3-3,Swim,Uvrag,Wnk,amx,beta-Spec,brm,cdm,chico,comt,dimm,dlp,dos,dx,garz,gfzf,glo,hpo,hyd,ksr,l(2)gd1,lack,lqfR,magu,mib1,opm,p38b,p53,pav,pirk,pkaap,plexB,r…
GO.0046578	regulation of Ras protein signal transduction	23	0.000893	FBpp0071603,FBpp0072539,FBpp0072618,FBpp0072803,FBpp0073945,FBpp0076595,FBpp0078413,FBpp0079282,FBpp0080118,FBpp0083842,FBpp0085412,FBpp0086124,FBpp0087010,FBpp0088052,FBpp0110594,FBpp0111832,FBpp0290855,FBpp0300616,FBpp0302587,FBpp0302998,FBpp0304603,FBpp0304747,FBpp0306084	Akap200,CG10158,CG10188,CG1603,CG17494,CG30440,CG7852,Hmgcr,PTP-ER,RhoGAP1A,RhoGEF2,RhoGEF3,RhoGEF4,Sos,dos,garz,gfzf,ksr,plexB,spri,step,trio,vap
GO.0007346	regulation of mitotic cell cycle	36	0.00101	FBpp0070376,FBpp0070425,FBpp0070729,FBpp0071967,FBpp0073561,FBpp0073648,FBpp0073893,FBpp0074047,FBpp0076824,FBpp0077788,FBpp0077893,FBpp0078970,FBpp0079399,FBpp0079641,FBpp0079795,FBpp0080118,FBpp0080261,FBpp0080412,FBpp0080695,FBpp0081004,FBpp0081665,FBpp0082511,FBpp0082667,FBpp0082713,FBpp0085138,FBpp0085368,FBpp0087553,FBpp0087897,FBpp0290855,FBpp0294012,FBpp0301208,FBpp0303193,FBpp0304607,FBp…	BubR1,CG17343,CG3457,Caf1,Cks30A,Cul-4,CycE,Dhc64C,Mad,Mcm10,Mcm3,Myt1,REG,Rbf2,Rca1,Sos,Su(H),asun,brm,cana,cdc2,dap,del,gfzf,mei-41,mi,mit(1)15,mus101,shtd,smo,spel1,trbl,twe,tws,wee,zwilch
GO.0009966	regulation of signal transduction	77	0.00107	FBpp0070876,FBpp0070939,FBpp0071266,FBpp0071564,FBpp0071599,FBpp0071603,FBpp0071697,FBpp0072179,FBpp0072539,FBpp0072618,FBpp0072803,FBpp0072852,FBpp0073083,FBpp0073173,FBpp0073785,FBpp0073945,FBpp0074009,FBpp0074594,FBpp0074961,FBpp0075275,FBpp0075431,FBpp0075674,FBpp0075899,FBpp0075947,FBpp0076076,FBpp0076595,FBpp0076861,FBpp0077369,FBpp0077788,FBpp0078413,FBpp0078501,FBpp0079282,FBpp0079677,FBp…	Akap200,CG10158,CG10188,CG10960,CG12001,CG1399,CG1603,CG17494,CG30440,CG31694,CG3281,CG7852,H,Hmgcr,Jafrac2,Klp64D,Krn,Nc,Nf-YB,P32,PTP-ER,Pez,Pten,Rbcn-3A,RhoGAP1A,RhoGEF3,RhoGEF4,Rpd3,Sara,Socs36E,Sos,Src42A,Stam,Su(var)3-3,Swim,Uvrag,Wnk,amx,brm,chico,dlp,dos,dx,garz,gfzf,glo,hpo,hyd,ksr,l(2)gd1,lack,lqfR,magu,mib1,opm,p38b,pav,pirk,pkaap,plexB,raw,rdgB,rdx,scyl,shf,sl,slbo,smo,spri,sra,step,t…
GO.0002064	epithelial cell development	45	0.00118	FBpp0070302,FBpp0070913,FBpp0072179,FBpp0074009,FBpp0074025,FBpp0074229,FBpp0074961,FBpp0075683,FBpp0076072,FBpp0077788,FBpp0078721,FBpp0079831,FBpp0079900,FBpp0080324,FBpp0080408,FBpp0081580,FBpp0082329,FBpp0082352,FBpp0082511,FBpp0082637,FBpp0082713,FBpp0085151,FBpp0085744,FBpp0086382,FBpp0086523,FBpp0087010,FBpp0087897,FBpp0088574,FBpp0112072,FBpp0288515,FBpp0288697,FBpp0290582,FBpp0290602,FBp…	CG5869,CG6509,CG8155,Caf1,CalpB,Cortactin,Cul-4,CycE,Dhc64C,Gli,Klc,Krn,Mad,Mcm6,Mef2,Orc2,Scm,Socs36E,asun,dia,garz,gus,hpo,jar,kat80,kay,mael,mbc,mey,mip120,mip130,mip40,nudE,par-6,pim,shark,sl,slbo,smo,spn-E,spri,tkv,twf,yki,zuc
GO.0006277	DNA amplification	9	0.00118	FBpp0070302,FBpp0070913,FBpp0082329,FBpp0082511,FBpp0085744,FBpp0087897,FBpp0088033,FBpp0290602,FBpp0294012	Caf1,Cul-4,CycE,Mcm6,Orc1,Orc2,mip120,mip130,mip40
GO.0008104	protein localization	57	0.00118	FBpp0070045,FBpp0070162,FBpp0070331,FBpp0070474,FBpp0070649,FBpp0070808,FBpp0071564,FBpp0071697,FBpp0073083,FBpp0073502,FBpp0073659,FBpp0073940,FBpp0074229,FBpp0074528,FBpp0074650,FBpp0075275,FBpp0077206,FBpp0077703,FBpp0078376,FBpp0078842,FBpp0079282,FBpp0079417,FBpp0079732,FBpp0080384,FBpp0080747,FBpp0081373,FBpp0081957,FBpp0082285,FBpp0082841,FBpp0083039,FBpp0083230,FBpp0083851,FBpp0084244,FBp…	Actn,Akap200,Ank,AnxB9,CG10420,CG1652,CG2929,CG32350,CG32758,CG33298,CG3876,CG9175,Dhc64C,Kap-alpha1,Nup93-1,Nup98-96,POSH,Parg,Pten,Rab21,Rab23,Rab40,Rab9,Ranbp21,Rep,RhoGAP92B,Sara,Snx1,Stam,Swim,TRAM,arr,aur,borr,cal1,cbs,cdm,dia,exd,flfl,garz,jar,l(2)gd1,mael,mib1,p,p130CAS,par-6,pav,pkaap,pon,raw,stwl,sw,tacc,ttm50,tum
GO.0010468	regulation of gene expression	117	0.00118	FBpp0070302,FBpp0070455,FBpp0070481,FBpp0070794,FBpp0071221,FBpp0072178,FBpp0072462,FBpp0072803,FBpp0073173,FBpp0073445,FBpp0073940,FBpp0075083,FBpp0075717,FBpp0076186,FBpp0076225,FBpp0076287,FBpp0076374,FBpp0076412,FBpp0076457,FBpp0076588,FBpp0076635,FBpp0077259,FBpp0078413,FBpp0078721,FBpp0078890,FBpp0079164,FBpp0079451,FBpp0079485,FBpp0079641,FBpp0079755,FBpp0079900,FBpp0079907,FBpp0080118,FBp…	AGO3,Alh,Bgb,BubR1,CG10431,CG11710,CG12864,CG17018,CG17181,CG2652,CG2678,CG5660,CG7759,CG8378,CG8436,CG9642,CG9705,CTCF,Caf1,Cp190,DLP,Dcr-2,Dip3,Dref,GATAe,Gcn2,Gsc,HP1b,HPS4,Hcf,Hr39,Hsc70-3,Hsf,Hsp67Bc,Ire1,JhI-1,MED21,Mad,Mcm10,Mef2,Mitf,Nab2,Nbr,Nelf-A,Nelf-E,Nf-YB,Orc1,Orc2,Parg,Rbf2,Rpd3,Rrp6,Shc,Sirt6,Smyd4,Sos,Spt3,Su(H),Su(var)3-7,Tl,Trf,Uba2,Wbp2,achi,ash1,az2,bam,bap,brm,bs,cdc2,dimm,…
GO.0023051	regulation of signaling	84	0.00118	FBpp0070876,FBpp0070939,FBpp0071266,FBpp0071564,FBpp0071599,FBpp0071603,FBpp0071697,FBpp0072179,FBpp0072539,FBpp0072618,FBpp0072803,FBpp0072852,FBpp0073083,FBpp0073173,FBpp0073785,FBpp0073945,FBpp0074009,FBpp0074228,FBpp0074594,FBpp0074961,FBpp0075275,FBpp0075431,FBpp0075674,FBpp0075877,FBpp0075899,FBpp0075947,FBpp0076076,FBpp0076595,FBpp0076861,FBpp0077369,FBpp0077788,FBpp0078413,FBpp0078501,FBp…	Akap200,CG10158,CG10188,CG10960,CG12001,CG1399,CG1603,CG17494,CG30440,CG31694,CG3281,CG7852,H,Hmgcr,Jafrac2,Klp64D,Krn,Lrrk,Nc,Nf-YB,P32,PTP-ER,Pez,Pten,Rbcn-3A,RhoGAP1A,RhoGAP92B,RhoGEF3,RhoGEF4,Rpd3,Sara,Socs36E,Sos,Src42A,Stam,Su(var)3-3,Swim,Uvrag,Wnk,amx,beta-Spec,brm,cdm,chico,comt,dimm,dlp,dos,dx,garz,gfzf,glo,hpo,hyd,ksr,l(2)gd1,lack,lqfR,magu,mib1,opm,p38b,pav,pirk,pkaap,plexB,raw,rdgB,r…
GO.0009886	post-embryonic morphogenesis	63	0.0012	FBpp0070607,FBpp0070876,FBpp0070994,FBpp0072164,FBpp0072178,FBpp0072539,FBpp0073371,FBpp0073538,FBpp0073637,FBpp0074065,FBpp0074594,FBpp0074886,FBpp0075275,FBpp0075431,FBpp0075947,FBpp0076076,FBpp0076156,FBpp0077788,FBpp0078413,FBpp0078721,FBpp0078970,FBpp0079317,FBpp0079399,FBpp0079889,FBpp0080039,FBpp0080111,FBpp0080118,FBpp0080261,FBpp0080282,FBpp0080293,FBpp0080324,FBpp0081568,FBpp0083230,FBp…	Atx-1,BthD,CG13366,CG43427,Cap,Cks30A,CycE,Gli,H,Inx7,Mad,Mmp1,Mtl,Nc,Plzf,Pten,Rca1,RhoGAP15B,RhoGAP54D,RhoGAP92B,RhoGEF2,Socs36E,Sos,Src42A,Su(H),Su(var)3-3,Uvrag,Vps33B,ade5,bif,brm,bs,cib,ck,dap,dgo,dlp,dream,dx,egl,esg,fry,fy,hyd,jar,kay,ksr,l(2)gd1,magu,mib1,nuf,p38b,path,rpr,smo,spag,step,tkv,trio,tx,upd3,vlc,wls
GO.0044770	cell cycle phase transition	11	0.00133	FBpp0070883,FBpp0071822,FBpp0076824,FBpp0078970,FBpp0079641,FBpp0079795,FBpp0080412,FBpp0081665,FBpp0087553,FBpp0288515,FBpp0294012	CycB,CycE,Myt1,PpV,Rca1,cana,cdc2,dap,kay,twe,tws
GO.0048569	post-embryonic organ development	66	0.00137	FBpp0070876,FBpp0070994,FBpp0072164,FBpp0072178,FBpp0072539,FBpp0073371,FBpp0073538,FBpp0074065,FBpp0074594,FBpp0074886,FBpp0075275,FBpp0075431,FBpp0075947,FBpp0076156,FBpp0076462,FBpp0077788,FBpp0078413,FBpp0078721,FBpp0078970,FBpp0079317,FBpp0079399,FBpp0079451,FBpp0079889,FBpp0080039,FBpp0080111,FBpp0080118,FBpp0080261,FBpp0080282,FBpp0080293,FBpp0080324,FBpp0081568,FBpp0082970,FBpp0083230,FBp…	Alh,Atx-1,CG13366,CG43427,Cap,Cks30A,CycE,Gli,H,Inx7,Mad,Mical,Mmp1,Mtl,Nup98-96,Plzf,Rca1,RhoGAP15B,RhoGAP54D,RhoGAP92B,RhoGEF2,Socs36E,Sos,Src42A,Su(H),Su(var)3-3,Uvrag,Vps33B,ade5,bif,bip1,brm,bs,ck,dap,dgo,dlp,dx,esg,fry,fy,gcm,htl,hyd,jar,kay,ksr,l(2)gd1,magu,mbc,mib1,nuf,p38b,path,rpr,smo,spag,step,stwl,tkv,trio,tx,upd3,ush,vlc,wls
GO.0031325	positive regulation of cellular metabolic process	71	0.00154	FBpp0070794,FBpp0071221,FBpp0072178,FBpp0072179,FBpp0072852,FBpp0073561,FBpp0073893,FBpp0073940,FBpp0074886,FBpp0074961,FBpp0076076,FBpp0076374,FBpp0076457,FBpp0076635,FBpp0076789,FBpp0077445,FBpp0077893,FBpp0078413,FBpp0078890,FBpp0079164,FBpp0079399,FBpp0079451,FBpp0079485,FBpp0079755,FBpp0079907,FBpp0080039,FBpp0080111,FBpp0080261,FBpp0080293,FBpp0080827,FBpp0081170,FBpp0081431,FBpp0082204,FBp…	AGO3,Ada2b,AdoR,Atg7,Bgb,CG10158,CG1603,CG17494,CG9866,Cks30A,DLP,Dip3,Dref,Fadd,GATAe,HP1b,Hcf,Hmgcr,Hsf,Jafrac2,JhI-1,Krn,Mad,Mef2,Nc,Nelf-E,Nf-YB,Pole2,REG,RnrS,Su(H),Su(var)3-7,Tl,Trf,Uba2,Uvrag,Wbp2,achi,ash1,brm,bs,bur,cal1,dimm,esc,esg,exd,fry,gcm,gfzf,hb,hpo,kay,ksr,lin,mbf1,mof,msl-3,p38b,p53,piwi,rdx,rpr,scf,shtd,slbo,spn-E,step,trbl,yki,zen
GO.0051053	negative regulation of DNA metabolic process	9	0.00167	FBpp0071221,FBpp0075399,FBpp0078730,FBpp0079755,FBpp0080293,FBpp0081910,FBpp0082637,FBpp0291513,FBpp0301208	Blm,Cap-D3,HP1b,Msh6,WRNexo,esg,piwi,spel1,spn-E
GO.0043412	macromolecule modification	103	0.00176	FBpp0070045,FBpp0070326,FBpp0070474,FBpp0070723,FBpp0070794,FBpp0070876,FBpp0070883,FBpp0071603,FBpp0072146,FBpp0072194,FBpp0072276,FBpp0072539,FBpp0072954,FBpp0073173,FBpp0073312,FBpp0073893,FBpp0073969,FBpp0074047,FBpp0074405,FBpp0074594,FBpp0074659,FBpp0074961,FBpp0075105,FBpp0075275,FBpp0075358,FBpp0075645,FBpp0075861,FBpp0075877,FBpp0075892,FBpp0076124,FBpp0076225,FBpp0076457,FBpp0076822,FBp…	Ada2b,Atg7,Bre1,CG10417,CG11652,CG11700,CG12078,CG13025,CG13344,CG1407,CG16833,CG17528,CG30037,CG30421,CG31849,CG32350,CG32581,CG3876,CG4325,CG4676,CG5830,CG5987,CG7115,CG7156,CG7376,CG7616,CG7857,CG8334,CG9934,Caf1,Cdk7,Cks30A,Cul-4,Dref,Fem-1,Fic,Gadd45,Gcn2,Gpi1,Hcf,Hsp67Bc,Irbp,Krn,Lrrk,Mpk2,Mppe,Mtl,Nak,POSH,PTP-ER,Pa1,Pk17E,PpV,Ptp69D,Rep,Rpd3,SAK,Sik2,Spt3,Src42A,Su(H),Su(var)3-3,Uba2,UbcD…
GO.0051171	regulation of nitrogen compound metabolic process	117	0.00176	FBpp0070302,FBpp0070455,FBpp0070481,FBpp0070794,FBpp0071221,FBpp0072178,FBpp0072462,FBpp0072803,FBpp0073173,FBpp0073940,FBpp0074594,FBpp0075083,FBpp0075399,FBpp0076186,FBpp0076225,FBpp0076287,FBpp0076374,FBpp0076412,FBpp0076457,FBpp0076588,FBpp0076635,FBpp0076789,FBpp0078413,FBpp0078721,FBpp0078730,FBpp0078890,FBpp0079164,FBpp0079451,FBpp0079485,FBpp0079641,FBpp0079755,FBpp0079907,FBpp0080118,FBp…	AGO3,AdoR,Alh,Bgb,Blm,BubR1,CG10431,CG11710,CG17181,CG2652,CG2678,CG4325,CG5660,CG8436,CG9705,CTCF,Caf1,Cap-D3,Cp190,CycE,DLP,Dcr-2,Dip3,Dref,Fadd,GATAe,Gcn2,Gsc,H,HP1b,HPS4,Hcf,Hr39,Hsf,Hsp67Bc,Ire1,JhI-1,MED21,Mad,Mcm10,Mef2,Mitf,Msh6,Nab2,Nelf-A,Nelf-E,Nf-YB,Orc1,Orc2,Parg,Pole2,Rbf2,Rpd3,Shc,Sirt6,Sos,Spt3,Su(H),Su(var)3-3,Su(var)3-7,Tl,Trf,Uba2,WRNexo,Wbp2,achi,ash1,az2,bam,bap,brm,bs,cal1,c…
GO.0010605	negative regulation of macromolecule metabolic process	75	0.00182	FBpp0070302,FBpp0070425,FBpp0070455,FBpp0071221,FBpp0071603,FBpp0071967,FBpp0072462,FBpp0073173,FBpp0073445,FBpp0073561,FBpp0074229,FBpp0074594,FBpp0075399,FBpp0075717,FBpp0076374,FBpp0076588,FBpp0078721,FBpp0078730,FBpp0078970,FBpp0079399,FBpp0079755,FBpp0079900,FBpp0079907,FBpp0080261,FBpp0080293,FBpp0081004,FBpp0081027,FBpp0081170,FBpp0081431,FBpp0081580,FBpp0081797,FBpp0081910,FBpp0082329,FBp…	AGO3,Blm,BubR1,CG12864,CG17181,CG30046,CG31391,CG7759,CG8378,CG9642,CTCF,Caf1,Cap-D3,Cks30A,CycE,Dcr-2,GATAe,Gsc,H,HLHm3,HP1b,HPS4,Hsc70-3,Hsf,Mad,Mcm10,Msh6,Nab2,Nbr,Nelf-A,Nelf-E,Orc1,Orc2,PTP-ER,Parg,REG,Rbf2,Rca1,Rpd3,Scm,Smyd4,Su(H),Su(var)3-3,WRNexo,achi,bam,dap,esc,esg,fd102C,hb,hpo,krimp,lack,mael,mi,mip120,mip130,mip40,mit(1)15,nos,par-6,per,piwi,put,raw,spel1,spn-E,stwl,tkv,ush,wee,zen,…
GO.0045910	negative regulation of DNA recombination	6	0.00184	FBpp0075399,FBpp0078730,FBpp0079755,FBpp0082637,FBpp0291513,FBpp0301208	Cap-D3,Msh6,WRNexo,piwi,spel1,spn-E
GO.0002009	morphogenesis of an epithelium	77	0.00185	FBpp0070876,FBpp0070994,FBpp0072164,FBpp0072178,FBpp0072539,FBpp0073371,FBpp0073538,FBpp0074065,FBpp0074229,FBpp0074594,FBpp0074886,FBpp0074961,FBpp0075275,FBpp0075431,FBpp0075947,FBpp0076156,FBpp0076350,FBpp0077788,FBpp0078376,FBpp0078413,FBpp0078721,FBpp0078898,FBpp0078970,FBpp0079317,FBpp0079399,FBpp0079889,FBpp0080039,FBpp0080111,FBpp0080118,FBpp0080261,FBpp0080282,FBpp0080293,FBpp0080324,FBp…	Atx-1,CG13366,CG43427,Cap,Cks30A,CycE,Dhc64C,Gli,H,Inx7,Krn,Mad,Mmp1,Mtl,POSH,Plzf,Rab23,Rca1,RhoGAP15B,RhoGAP54D,RhoGAP92B,RhoGEF2,Scm,Socs36E,Sos,Src42A,Su(H),Su(var)3-3,Uvrag,Vps33B,ade5,bif,brm,bs,ck,dap,dgo,dlp,dx,esg,flfl,foi,fry,fy,hpo,hyd,jar,kay,ksr,kuk,l(2)gd1,magu,mbc,mib1,mmy,nuf,p38b,par-6,path,pim,put,raw,rdx,rpr,sad,shark,smo,spag,step,tkv,trio,tx,upd3,ush,vlc,wls,yki
GO.0009887	organ morphogenesis	88	0.00197	FBpp0070876,FBpp0070994,FBpp0071603,FBpp0072164,FBpp0072178,FBpp0072539,FBpp0072803,FBpp0073371,FBpp0073538,FBpp0073637,FBpp0073940,FBpp0074065,FBpp0074594,FBpp0074886,FBpp0074961,FBpp0075275,FBpp0075431,FBpp0075947,FBpp0076076,FBpp0076156,FBpp0076350,FBpp0077788,FBpp0078413,FBpp0078604,FBpp0078721,FBpp0078970,FBpp0079317,FBpp0079399,FBpp0079485,FBpp0079889,FBpp0080039,FBpp0080111,FBpp0080118,FBp…	Atx-1,BthD,CG13366,CG43427,Cap,Cks30A,CycE,Dref,Gli,H,Hr39,Inx7,Ire1,Krn,Mad,Mitf,Mmp1,Mpk2,Mtl,Nc,POSH,PTP-ER,Plzf,Pten,Rca1,RhoGAP15B,RhoGAP54D,RhoGAP92B,RhoGEF2,Socs36E,Sos,Sra-1,Src42A,Su(H),Su(var)3-3,Ten-m,Uvrag,Vps33B,ade5,arr,aux,bif,brm,bs,capt,ck,dap,dgo,dlp,dnt,dos,dream,dx,egl,esg,exd,foi,fry,fy,hpo,hyd,jar,kay,ksr,l(2)gd1,magu,mib1,nct,nuf,p38b,path,put,raw,rdx,rpr,sli,smo,spag,spg,s…
GO.0007444	imaginal disc development	77	0.00203	FBpp0070876,FBpp0070994,FBpp0072164,FBpp0072178,FBpp0072539,FBpp0073371,FBpp0073538,FBpp0073940,FBpp0074047,FBpp0074065,FBpp0074594,FBpp0074886,FBpp0075275,FBpp0075431,FBpp0075947,FBpp0076156,FBpp0077788,FBpp0078413,FBpp0078721,FBpp0078970,FBpp0079317,FBpp0079399,FBpp0079889,FBpp0080039,FBpp0080111,FBpp0080118,FBpp0080134,FBpp0080261,FBpp0080282,FBpp0080293,FBpp0080324,FBpp0081004,FBpp0081170,FBp…	Ada2b,Alh,AnxB9,Atx-1,B4,CG13366,CG16884,CG43427,Cap,Cks30A,CycE,Dip3,Gli,H,Hydr2,Inx7,Mad,Mcm10,Mmp1,Mtl,Plzf,Rca1,RhoGAP15B,RhoGAP54D,RhoGAP92B,RhoGEF2,Sam-S,Sep2,Sep5,Socs36E,Sos,Src42A,Su(H),Su(var)3-3,Uvrag,Vps33B,Wnk,ade5,bif,brm,bs,capt,ck,dap,dgo,dlp,dx,esg,exd,fry,fy,hyd,jar,kay,ksr,l(2)gd1,lin,magu,mdy,mei-41,mib1,nuf,p38b,path,rpr,smo,spag,step,sxc,tkv,trio,tws,tx,upd3,vlc,wls,zen
GO.0044772	mitotic cell cycle phase transition	10	0.00205	FBpp0070883,FBpp0071822,FBpp0076824,FBpp0078970,FBpp0079641,FBpp0079795,FBpp0081665,FBpp0087553,FBpp0288515,FBpp0294012	CycB,CycE,Myt1,PpV,Rca1,cana,cdc2,dap,kay,tws
GO.0061640	cytoskeleton-dependent cytokinesis	20	0.0021	FBpp0070425,FBpp0071448,FBpp0071822,FBpp0073083,FBpp0073824,FBpp0074139,FBpp0079417,FBpp0080867,FBpp0081568,FBpp0082511,FBpp0083352,FBpp0084092,FBpp0086767,FBpp0087952,FBpp0297103,FBpp0297275,FBpp0297577,FBpp0303187,FBpp0304499,FBpp0304889	Act57B,CG11120,Caf1,CycB,Sep2,Sep4,Sep5,Tl,borr,dah,dia,hyd,l(2)gd1,mit(1)15,nesd,nuf,pav,pim,sti,tum
GO.0002065	columnar/cuboidal epithelial cell differentiation	42	0.00215	FBpp0070302,FBpp0070913,FBpp0072179,FBpp0074009,FBpp0074025,FBpp0074229,FBpp0074961,FBpp0075683,FBpp0076072,FBpp0077788,FBpp0078721,FBpp0079831,FBpp0079900,FBpp0080324,FBpp0080408,FBpp0081580,FBpp0082329,FBpp0082352,FBpp0082511,FBpp0082637,FBpp0082713,FBpp0085744,FBpp0086382,FBpp0086523,FBpp0087897,FBpp0088574,FBpp0112072,FBpp0288515,FBpp0288697,FBpp0290582,FBpp0290602,FBpp0293271,FBpp0294012,FBp…	CG5869,CG6509,CG8155,Caf1,CalpB,Cortactin,Cul-4,CycE,Dhc64C,Gli,Klc,Krn,Mad,Mcm6,Mef2,Orc2,Scm,Socs36E,asun,dimm,gus,hpo,jar,kat80,kay,mael,mbc,mip120,mip130,mip40,nudE,par-6,shark,sl,slbo,smo,spn-E,spri,tkv,twf,yki,zuc
GO.0019219	regulation of nucleobase-containing compound metabolic process	106	0.00222	FBpp0070302,FBpp0070455,FBpp0070481,FBpp0070794,FBpp0071221,FBpp0072178,FBpp0072462,FBpp0072803,FBpp0073173,FBpp0073940,FBpp0074594,FBpp0075083,FBpp0075399,FBpp0076186,FBpp0076374,FBpp0076457,FBpp0076588,FBpp0076635,FBpp0076789,FBpp0078413,FBpp0078721,FBpp0078730,FBpp0078890,FBpp0079164,FBpp0079451,FBpp0079485,FBpp0079641,FBpp0079755,FBpp0079907,FBpp0080118,FBpp0080261,FBpp0080293,FBpp0080678,FBp…	AGO3,AdoR,Alh,Bgb,Blm,BubR1,CG10431,CG11710,CG17181,CG2652,CG2678,CG8436,CG9705,CTCF,Caf1,Cap-D3,Cp190,CycE,DLP,Dcr-2,Dip3,Dref,GATAe,Gsc,H,HP1b,HPS4,Hcf,Hr39,Hsf,Ire1,MED21,Mad,Mcm10,Mef2,Mitf,Msh6,Nab2,Nelf-A,Nelf-E,Nf-YB,Orc1,Orc2,Parg,Pole2,Rbf2,Rpd3,Shc,Sirt6,Sos,Spt3,Su(H),Su(var)3-3,Su(var)3-7,Tl,Trf,Uba2,WRNexo,Wbp2,achi,ash1,az2,bap,brm,bs,cal1,cdc2,dimm,dos,esc,esg,exd,fd102C,fl(2)d,gcm…
GO.0065009	regulation of molecular function	70	0.00222	FBpp0070425,FBpp0070455,FBpp0070723,FBpp0070794,FBpp0071603,FBpp0071822,FBpp0071967,FBpp0072215,FBpp0072539,FBpp0072618,FBpp0072852,FBpp0072987,FBpp0073561,FBpp0073945,FBpp0074229,FBpp0074330,FBpp0074665,FBpp0074886,FBpp0074961,FBpp0076076,FBpp0076457,FBpp0076595,FBpp0078816,FBpp0078970,FBpp0079399,FBpp0079633,FBpp0079896,FBpp0079907,FBpp0080118,FBpp0080123,FBpp0081665,FBpp0081797,FBpp0082510,FBp…	BubR1,CG10188,CG12241,CG1416,CG30046,CG30440,CG31391,CG3806,CG5337,CG5916,CG6179,CG6734,CG7852,CG8155,CG9135,CdGAPr,Cdk7,CenG1A,Cks30A,CycB,CycD,CycE,CycJ,Fadd,Fem-1,Hsf,Jafrac2,Krn,Nc,PTP-ER,REG,Rca1,RhoGAP15B,RhoGAP1A,RhoGAP54D,RhoGAP92B,RhoGDI,RhoGEF2,RhoGEF3,RhoGEF4,RnrS,Sos,Uba2,bur,dap,esc,fd102C,fry,garz,hpo,kay,mbc,mi,mit(1)15,mof,p53,par-6,per,rpr,spg,spri,step,trio,tum,tws,uri,ush,vap,w…
GO.2000045	regulation of G1/S transition of mitotic cell cycle	9	0.00222	FBpp0073561,FBpp0077788,FBpp0080118,FBpp0080261,FBpp0082667,FBpp0087553,FBpp0294012,FBpp0303193,FBpp0304648	CycE,Mad,REG,Rbf2,Sos,Su(H),brm,dap,smo
GO.0043933	macromolecular complex subunit organization	94	0.00224	FBpp0070045,FBpp0070302,FBpp0070607,FBpp0070729,FBpp0070794,FBpp0070884,FBpp0070913,FBpp0071625,FBpp0072194,FBpp0072839,FBpp0072891,FBpp0073083,FBpp0073173,FBpp0073312,FBpp0073363,FBpp0073659,FBpp0073672,FBpp0073681,FBpp0074047,FBpp0074318,FBpp0074594,FBpp0074766,FBpp0075793,FBpp0076076,FBpp0076645,FBpp0076822,FBpp0077259,FBpp0077445,FBpp0078042,FBpp0078604,FBpp0078721,FBpp0079399,FBpp0079417,FBp…	Act88F,Ada2b,Arp2,Arp8,Bre1,BubR1,CG10055,CG10440,CG1240,CG12864,CG32350,CG9866,Caf1,Chd3,Cks30A,Cp190,Dcr-2,Df31,Dhc64C,Dref,E(var)3-9,Eb1,Gem2,Grip163,Grip71,HPS4,Hcf,HmgD,Mcm10,Mcm3,Mcm6,Mical,Mis12,Mtl,Nc,Ndc80,Nup93-1,Orc2,P32,Pa1,Pten,RhoGEF2,Rpd3,SAK,Set,Sos,Spc25,Spt3,Src42A,Su(var)3-3,Vps33B,ana1,ash1,aux,borr,brm,bur,cal1,capt,cib,ck,cmet,comt,cuff,dgt2,dia,esc,gek,jar,l(1)dd4,mei-41,mi…
GO.0008356	asymmetric cell division	20	0.00233	FBpp0070649,FBpp0071564,FBpp0073990,FBpp0074229,FBpp0076824,FBpp0079485,FBpp0079641,FBpp0079677,FBpp0079755,FBpp0080261,FBpp0080293,FBpp0080729,FBpp0081665,FBpp0082285,FBpp0084243,FBpp0087553,FBpp0290582,FBpp0294012,FBpp0297275,FBpp0304991	CycE,Dhc64C,Dref,Myt1,Nak,Sara,Su(H),bam,cdc2,chico,dap,eas,esg,flfl,jar,l(2)gd1,par-6,piwi,pon,tws
GO.0009894	regulation of catabolic process	26	0.00241	FBpp0070376,FBpp0070425,FBpp0073561,FBpp0073893,FBpp0074886,FBpp0076076,FBpp0076225,FBpp0077893,FBpp0078042,FBpp0078970,FBpp0079399,FBpp0079755,FBpp0080039,FBpp0080695,FBpp0082637,FBpp0083753,FBpp0085138,FBpp0085368,FBpp0085891,FBpp0087897,FBpp0088843,FBpp0289159,FBpp0294012,FBpp0297275,FBpp0301582,FBpp0304991	AGO3,Atg7,BubR1,CG17343,CG3457,Cks30A,Cul-4,CycE,Dhc64C,Hsp67Bc,Nc,Pten,REG,Rca1,SAK,Uvrag,gus,l(2)gd1,mit(1)15,p53,piwi,rpr,shtd,spn-E,trbl,zwilch
GO.0000070	mitotic sister chromatid segregation	16	0.00242	FBpp0070425,FBpp0071822,FBpp0073681,FBpp0074065,FBpp0076645,FBpp0078730,FBpp0082158,FBpp0082329,FBpp0082637,FBpp0085785,FBpp0086630,FBpp0112072,FBpp0303790,FBpp0304499,FBpp0304511,FBpp0304920	CG12864,CG3326,Cap,Cap-D3,CycB,Mis12,Ndc80,Orc2,Spc25,cmet,mit(1)15,nudE,pim,prod,sls,spn-E
GO.0030707	ovarian follicle cell development	41	0.00242	FBpp0070302,FBpp0070913,FBpp0072179,FBpp0074009,FBpp0074025,FBpp0074229,FBpp0074961,FBpp0075683,FBpp0076072,FBpp0077788,FBpp0078721,FBpp0079831,FBpp0079900,FBpp0080324,FBpp0080408,FBpp0081580,FBpp0082329,FBpp0082352,FBpp0082511,FBpp0082637,FBpp0082713,FBpp0085744,FBpp0086382,FBpp0086523,FBpp0087897,FBpp0088574,FBpp0112072,FBpp0288515,FBpp0288697,FBpp0290582,FBpp0290602,FBpp0293271,FBpp0294012,FBp…	CG5869,CG6509,CG8155,Caf1,CalpB,Cortactin,Cul-4,CycE,Dhc64C,Gli,Klc,Krn,Mad,Mcm6,Mef2,Orc2,Scm,Socs36E,asun,gus,hpo,jar,kat80,kay,mael,mbc,mip120,mip130,mip40,nudE,par-6,shark,sl,slbo,smo,spn-E,spri,tkv,twf,yki,zuc
GO.0045595	regulation of cell differentiation	46	0.00247	FBpp0070884,FBpp0071756,FBpp0072539,FBpp0073173,FBpp0073371,FBpp0073940,FBpp0074009,FBpp0075865,FBpp0076076,FBpp0077788,FBpp0078721,FBpp0079451,FBpp0079755,FBpp0080261,FBpp0080293,FBpp0080827,FBpp0081004,FBpp0081665,FBpp0081957,FBpp0082637,FBpp0083146,FBpp0083322,FBpp0083753,FBpp0083851,FBpp0084243,FBpp0085364,FBpp0085913,FBpp0086124,FBpp0087487,FBpp0088574,FBpp0088843,FBpp0089387,FBpp0288697,FBp…	CG11660,CycE,Dip3,H,Mad,Mcm10,Nc,Nf-YB,Nup98-96,Parg,Pten,RhoGEF2,Rpd3,Socs36E,Su(H),Tl,aur,babos,bam,bif,brm,dream,esg,exd,exu,fry,gcm,hpo,mael,magu,mdy,nct,nos,p53,piwi,put,sl,smo,spn-E,stwl,swa,tkv,trio,tws,ush,yki
GO.0050790	regulation of catalytic activity	64	0.00254	FBpp0070425,FBpp0070723,FBpp0071603,FBpp0071822,FBpp0071967,FBpp0072215,FBpp0072539,FBpp0072618,FBpp0072852,FBpp0072987,FBpp0073561,FBpp0073945,FBpp0074229,FBpp0074330,FBpp0074665,FBpp0074886,FBpp0074961,FBpp0076076,FBpp0076595,FBpp0078816,FBpp0078970,FBpp0079399,FBpp0079633,FBpp0079896,FBpp0079907,FBpp0080118,FBpp0080123,FBpp0081665,FBpp0081797,FBpp0082510,FBpp0082705,FBpp0083230,FBpp0083574,FBp…	BubR1,CG10188,CG12241,CG1416,CG30046,CG30440,CG31391,CG3806,CG5337,CG5916,CG6179,CG6734,CG7852,CG8155,CG9135,CdGAPr,Cdk7,CenG1A,Cks30A,CycB,CycD,CycE,CycJ,Fadd,Fem-1,Jafrac2,Krn,Nc,PTP-ER,REG,Rca1,RhoGAP15B,RhoGAP1A,RhoGAP54D,RhoGAP92B,RhoGDI,RhoGEF2,RhoGEF3,RhoGEF4,RnrS,Sos,bur,dap,esc,fry,garz,hpo,kay,mbc,mi,mit(1)15,p53,par-6,rpr,spg,spri,step,trio,tum,tws,uri,vap,wee,zwilch
GO.0000819	sister chromatid segregation	17	0.00272	FBpp0070425,FBpp0071822,FBpp0073681,FBpp0074065,FBpp0076645,FBpp0078730,FBpp0082158,FBpp0082329,FBpp0082637,FBpp0085368,FBpp0085785,FBpp0086630,FBpp0112072,FBpp0303790,FBpp0304499,FBpp0304511,FBpp0304920	BubR1,CG12864,CG3326,Cap,Cap-D3,CycB,Mis12,Ndc80,Orc2,Spc25,cmet,mit(1)15,nudE,pim,prod,sls,spn-E
GO.0035025	positive regulation of Rho protein signal transduction	7	0.00282	FBpp0072539,FBpp0076595,FBpp0085412,FBpp0086124,FBpp0111832,FBpp0300616,FBpp0302998	CG10188,CG30440,RhoGAP1A,RhoGEF2,RhoGEF4,plexB,trio
GO.0048583	regulation of response to stimulus	98	0.00293	FBpp0070455,FBpp0070794,FBpp0070876,FBpp0070939,FBpp0071266,FBpp0071564,FBpp0071599,FBpp0071603,FBpp0071697,FBpp0072179,FBpp0072539,FBpp0072618,FBpp0072803,FBpp0072852,FBpp0073083,FBpp0073173,FBpp0073785,FBpp0073945,FBpp0074009,FBpp0074431,FBpp0074594,FBpp0074961,FBpp0075275,FBpp0075431,FBpp0075674,FBpp0075899,FBpp0075947,FBpp0076076,FBpp0076595,FBpp0076861,FBpp0077369,FBpp0077652,FBpp0077788,FBp…	Akap200,Atg7,Blm,CG10158,CG10188,CG10960,CG12001,CG1399,CG1603,CG17494,CG30440,CG31694,CG3281,CG4325,CG6961,CG7852,Cap-D3,Dcr-2,Etl1,Fadd,Gadd45,H,Hmgcr,Jafrac2,Klp64D,Krn,Mpk2,Mtl,Nc,Nf-YB,P32,PTP-ER,Pez,Pino,Pten,Rbcn-3A,RhoGAP1A,RhoGEF3,RhoGEF4,Rpd3,Sara,Socs36E,Sos,Src42A,Stam,Su(var)3-3,Swim,Tl,Trap1,Uvrag,Wnk,amx,brm,chico,dia,dlp,dos,dx,garz,gfzf,glo,hpo,htl,hyd,ksr,l(2)gd1,lack,lqfR,magu,…
GO.0022603	regulation of anatomical structure morphogenesis	38	0.00309	FBpp0071756,FBpp0072539,FBpp0073173,FBpp0073371,FBpp0073502,FBpp0074047,FBpp0074229,FBpp0076076,FBpp0076595,FBpp0078721,FBpp0079146,FBpp0079282,FBpp0079485,FBpp0080118,FBpp0080261,FBpp0080827,FBpp0081004,FBpp0082541,FBpp0082970,FBpp0084561,FBpp0085151,FBpp0085364,FBpp0085913,FBpp0086124,FBpp0086382,FBpp0088843,FBpp0099391,FBpp0291079,FBpp0292871,FBpp0294012,FBpp0297103,FBpp0297352,FBpp0297441,FBp…	Akap200,AnxB11,CG7115,Cortactin,CycE,Dip3,Dref,Mad,Mcm10,Mtl,Nc,Nf-YB,Pten,Rab40,RhoGEF2,RhoGEF4,Rpd3,Socs36E,Sos,Sra-1,Su(H),Ten-m,babos,bif,capt,dia,dream,fry,htl,mei-41,mey,nct,par-6,put,raw,shark,tkv,trio
GO.0007307	eggshell chorion gene amplification	8	0.00311	FBpp0070302,FBpp0070913,FBpp0082329,FBpp0082511,FBpp0085744,FBpp0087897,FBpp0290602,FBpp0294012	Caf1,Cul-4,CycE,Mcm6,Orc2,mip120,mip130,mip40
GO.0008283	cell proliferation	30	0.00311	FBpp0070649,FBpp0072164,FBpp0073990,FBpp0074229,FBpp0076824,FBpp0079451,FBpp0079641,FBpp0080293,FBpp0081665,FBpp0082285,FBpp0082329,FBpp0083146,FBpp0083753,FBpp0084243,FBpp0086767,FBpp0087141,FBpp0087449,FBpp0088033,FBpp0088843,FBpp0271525,FBpp0288697,FBpp0288790,FBpp0289620,FBpp0290582,FBpp0294012,FBpp0303187,FBpp0303193,FBpp0303246,FBpp0304253,FBpp0304991	CycD,CycE,Dhc64C,JhI-1,Myt1,Orc1,Orc2,Pten,Rbp9,Tl,bam,brm,cdc2,cuff,eas,esg,flfl,gcm,hpo,jar,lqfR,nos,p53,par-6,pon,spag,tub,tum,tws,yki
GO.0051246	regulation of protein metabolic process	68	0.00311	FBpp0070376,FBpp0070425,FBpp0070723,FBpp0070794,FBpp0071603,FBpp0071822,FBpp0071967,FBpp0072852,FBpp0072987,FBpp0073173,FBpp0073561,FBpp0073893,FBpp0074229,FBpp0074886,FBpp0074961,FBpp0076076,FBpp0076225,FBpp0076287,FBpp0076412,FBpp0077445,FBpp0077893,FBpp0078042,FBpp0078413,FBpp0078970,FBpp0079399,FBpp0079907,FBpp0080111,FBpp0080695,FBpp0080827,FBpp0081568,FBpp0081665,FBpp0081797,FBpp0082392,FBp…	Ada2b,BubR1,CG10158,CG1603,CG17343,CG17494,CG30046,CG31391,CG3457,CG5660,CG9866,Cdk7,Cks30A,Cul-4,CycB,CycD,CycE,CycJ,Dhc64C,Fadd,Fem-1,Gcn2,Hmgcr,Hsp67Bc,Jafrac2,JhI-1,Krn,Nc,Nf-YB,PTP-ER,Parg,REG,Rca1,RnrS,Rpd3,SAK,bam,bur,dap,esc,fry,gfzf,glo,gus,hpo,hyd,kay,krimp,ksr,l(2)gd1,mi,mit(1)15,mof,mus301,nos,p38b,p53,par-6,raw,rdx,rpr,shtd,spn-B,step,trbl,tws,wee,zwilch
GO.1902531	regulation of intracellular signal transduction	41	0.00311	FBpp0071603,FBpp0072179,FBpp0072539,FBpp0072618,FBpp0072803,FBpp0072852,FBpp0073945,FBpp0075674,FBpp0076595,FBpp0077369,FBpp0078413,FBpp0079282,FBpp0079732,FBpp0080118,FBpp0080827,FBpp0081985,FBpp0082709,FBpp0083842,FBpp0085412,FBpp0086051,FBpp0086124,FBpp0087010,FBpp0088052,FBpp0088843,FBpp0088856,FBpp0099767,FBpp0110594,FBpp0111832,FBpp0112376,FBpp0289419,FBpp0290855,FBpp0292871,FBpp0300616,FBp…	Akap200,CG10158,CG10188,CG10960,CG1399,CG1603,CG17494,CG30440,CG31694,CG3281,CG7852,Hmgcr,Jafrac2,Nf-YB,P32,PTP-ER,Pez,Pten,RhoGAP1A,RhoGEF2,RhoGEF3,RhoGEF4,Socs36E,Sos,Stam,dos,garz,gfzf,glo,ksr,plexB,raw,rdx,slbo,spri,sra,step,trio,upd2,upd3,vap
GO.0048707	instar larval or pupal morphogenesis	60	0.00318	FBpp0070876,FBpp0070994,FBpp0072164,FBpp0072178,FBpp0072539,FBpp0073371,FBpp0073538,FBpp0074065,FBpp0074594,FBpp0074886,FBpp0075275,FBpp0075431,FBpp0075947,FBpp0076076,FBpp0076156,FBpp0077788,FBpp0078413,FBpp0078721,FBpp0078970,FBpp0079317,FBpp0079399,FBpp0079889,FBpp0080039,FBpp0080111,FBpp0080118,FBpp0080261,FBpp0080282,FBpp0080293,FBpp0080324,FBpp0081568,FBpp0083230,FBpp0083322,FBpp0084210,FBp…	Atx-1,CG13366,CG43427,Cap,Cks30A,CycE,Gli,H,Inx7,Mad,Mmp1,Mtl,Nc,Plzf,Pten,Rca1,RhoGAP15B,RhoGAP54D,RhoGAP92B,RhoGEF2,Socs36E,Sos,Src42A,Su(H),Su(var)3-3,Uvrag,Vps33B,ade5,bif,brm,bs,ck,dap,dgo,dlp,dream,dx,esg,fry,fy,hyd,jar,kay,ksr,l(2)gd1,magu,mib1,nuf,p38b,path,rpr,smo,spag,step,tkv,trio,tx,upd3,vlc,wls
GO.0001700	embryonic development via the syncytial blastoderm	29	0.00325	FBpp0071822,FBpp0074047,FBpp0075899,FBpp0076076,FBpp0078721,FBpp0078898,FBpp0081665,FBpp0081949,FBpp0082285,FBpp0082580,FBpp0084561,FBpp0085320,FBpp0086007,FBpp0086124,FBpp0086382,FBpp0288515,FBpp0289513,FBpp0290582,FBpp0291491,FBpp0292871,FBpp0293271,FBpp0297103,FBpp0297151,FBpp0302929,FBpp0303260,FBpp0304607,FBpp0304648,FBpp0304747,FBpp0305371	Cp190,CycB,Eb1,Mad,Mtl,Nc,POSH,RhoGEF2,Src42A,ash1,dia,exu,flfl,jar,kay,lack,mbc,mei-41,mmy,put,raw,sad,scyl,shark,step,tkv,tws,ush,wee
GO.0051493	regulation of cytoskeleton organization	20	0.00325	FBpp0072194,FBpp0073083,FBpp0073363,FBpp0073672,FBpp0074228,FBpp0076595,FBpp0078042,FBpp0080408,FBpp0082352,FBpp0083230,FBpp0086767,FBpp0099821,FBpp0290582,FBpp0291772,FBpp0297103,FBpp0302793,FBpp0304747,FBpp0304889,FBpp0304991,FBpp0305298	Arp2,CG1832,CG5869,Dhc64C,RhoGAP92B,RhoGEF4,SAK,beta-Spec,del,dia,gek,jar,l(1)dd4,nod,pav,step,sti,tacc,tum,twf
GO.0017145	stem cell division	18	0.00333	FBpp0070649,FBpp0071564,FBpp0073990,FBpp0074229,FBpp0076824,FBpp0078721,FBpp0079641,FBpp0079677,FBpp0079755,FBpp0080293,FBpp0081665,FBpp0082285,FBpp0083146,FBpp0084243,FBpp0290582,FBpp0297275,FBpp0303260,FBpp0304648	Mad,Myt1,Sara,bam,cdc2,chico,eas,esg,flfl,jar,l(2)gd1,nos,par-6,piwi,pon,put,tkv,tws
GO.0023052	signaling	142	0.00347	FBpp0070455,FBpp0070794,FBpp0070808,FBpp0070876,FBpp0070913,FBpp0070939,FBpp0070998,FBpp0071160,FBpp0071266,FBpp0071564,FBpp0071603,FBpp0071642,FBpp0072194,FBpp0072539,FBpp0072803,FBpp0072852,FBpp0073083,FBpp0073502,FBpp0073587,FBpp0073659,FBpp0073774,FBpp0074009,FBpp0074065,FBpp0074228,FBpp0074886,FBpp0074961,FBpp0075275,FBpp0075399,FBpp0075431,FBpp0075645,FBpp0075707,FBpp0075947,FBpp0076030,FBp…	AP-2mu,Ac3,AdoR,Ank,CG10657,CG11426,CG11592,CG12001,CG12065,CG12818,CG15439,CG15744,CG17528,CG31183,CG31612,CG31678,CG32732,CG32758,CG4325,CG5815,CG5888,CG6509,CG8136,CG9304,Calx,Cap,CdGAPr,Corp,CycD,CycE,Ext2,Fadd,Gadd45,Gyc88E,H,HLHm3,Herp,Hr39,Ire1,Jafrac2,JhI-1,Krn,Lrr47,Lrrk,Mad,Mcm6,Mpk2,Msh6,Nc,Nup93-1,Nup98-96,Or43b,P32,PTP-ER,Pkcdelta,Plzf,Pten,Ptp69D,RASSF8,Rab21,Rab23,Rab40,Rab9,Rca1,R…
GO.0045927	positive regulation of growth	17	0.00353	FBpp0071967,FBpp0072539,FBpp0073996,FBpp0074009,FBpp0078721,FBpp0079677,FBpp0080111,FBpp0083230,FBpp0087449,FBpp0088193,FBpp0288697,FBpp0289419,FBpp0289620,FBpp0302793,FBpp0304356,FBpp0304648,FBpp0304747	Arp2,CycD,Hcf,JhI-1,Mad,RhoGAP92B,Wbp2,caz,chico,mi,p38b,sl,step,tkv,trio,upd2,yki
GO.0000281	mitotic cytokinesis	15	0.00372	FBpp0071448,FBpp0071822,FBpp0073083,FBpp0074139,FBpp0079417,FBpp0082511,FBpp0083352,FBpp0084092,FBpp0086767,FBpp0087952,FBpp0297103,FBpp0297275,FBpp0303187,FBpp0304499,FBpp0304889	Act57B,CG11120,Caf1,CycB,Sep2,Sep4,Sep5,Tl,borr,dia,l(2)gd1,pav,pim,sti,tum
GO.0035239	tube morphogenesis	67	0.00372	FBpp0070876,FBpp0070994,FBpp0072164,FBpp0072178,FBpp0072539,FBpp0073371,FBpp0073538,FBpp0074065,FBpp0074229,FBpp0074594,FBpp0074886,FBpp0075275,FBpp0075431,FBpp0075947,FBpp0076156,FBpp0076186,FBpp0076350,FBpp0077788,FBpp0078413,FBpp0078721,FBpp0078898,FBpp0078970,FBpp0079317,FBpp0079399,FBpp0079889,FBpp0080039,FBpp0080111,FBpp0080118,FBpp0080261,FBpp0080282,FBpp0080293,FBpp0080324,FBpp0081568,FBp…	Atx-1,CG13366,CG43427,Cap,Cks30A,CycE,Gli,H,Inx7,Mad,Mmp1,Mtl,Plzf,Rca1,RhoGAP15B,RhoGAP54D,RhoGAP92B,RhoGEF2,Shc,Socs36E,Sos,Src42A,Su(H),Su(var)3-3,Uvrag,Vps33B,ade5,bif,brm,bs,ck,dap,dgo,dlp,dx,esg,foi,fry,fy,garz,hyd,jar,kay,ksr,l(2)gd1,lack,lin,magu,mib1,mmy,nuf,p38b,par-6,path,pim,put,raw,rpr,smo,spag,step,tkv,trio,tx,upd3,vlc,wls
GO.0051640	organelle localization	31	0.00372	FBpp0071822,FBpp0073363,FBpp0073681,FBpp0075297,FBpp0076645,FBpp0078604,FBpp0079732,FBpp0081957,FBpp0082158,FBpp0082352,FBpp0082580,FBpp0082713,FBpp0083646,FBpp0084092,FBpp0084243,FBpp0088428,FBpp0088574,FBpp0089178,FBpp0111700,FBpp0112072,FBpp0113078,FBpp0288790,FBpp0289513,FBpp0290582,FBpp0291772,FBpp0293468,FBpp0304511,FBpp0304607,FBpp0304827,FBpp0304991,FBpp0305521	AP-2mu,CG11120,CG2929,Cp190,CycB,Dhc64C,Eb1,Lrrk,Mis12,Ndc80,Spc25,Stam,TubG2,asun,aur,aux,bam,cmet,comt,egl,fwe,jar,lqfR,mael,nod,nudE,sw,tacc,tweek,twf,wee
GO.0044237	cellular metabolic process	277	0.00378	FBpp0070045,FBpp0070114,FBpp0070235,FBpp0070302,FBpp0070326,FBpp0070474,FBpp0070723,FBpp0070794,FBpp0070824,FBpp0070876,FBpp0070883,FBpp0071160,FBpp0071266,FBpp0071603,FBpp0071967,FBpp0072035,FBpp0072041,FBpp0072192,FBpp0072194,FBpp0072388,FBpp0072539,FBpp0072852,FBpp0072954,FBpp0073007,FBpp0073173,FBpp0073312,FBpp0073363,FBpp0073423,FBpp0073488,FBpp0073538,FBpp0073561,FBpp0073594,FBpp0073861,FBp…	Ac3,Acph-1,Ada2b,Adk1,Atg7,Blm,Bre1,CG10184,CG10417,CG10426,CG10431,CG11403,CG11426,CG11437,CG11652,CG11700,CG12065,CG12078,CG12161,CG12728,CG13025,CG13097,CG13344,CG13766,CG1407,CG14906,CG1492,CG15863,CG16833,CG16940,CG17187,CG17528,CG17544,CG1847,CG18519,CG2201,CG2543,CG2929,CG30037,CG30466,CG31156,CG31849,CG32350,CG3238,CG32549,CG32581,CG33057,CG33158,CG3326,CG3806,CG3876,CG4049,CG4325,CG4570,…
GO.0035023	regulation of Rho protein signal transduction	9	0.00379	FBpp0072539,FBpp0076595,FBpp0080118,FBpp0085412,FBpp0086124,FBpp0111832,FBpp0300616,FBpp0302998,FBpp0306084	CG10188,CG30440,RhoGAP1A,RhoGEF2,RhoGEF3,RhoGEF4,Sos,plexB,trio
GO.1901990	regulation of mitotic cell cycle phase transition	25	0.00379	FBpp0070376,FBpp0070425,FBpp0070729,FBpp0073561,FBpp0073648,FBpp0073893,FBpp0074047,FBpp0076824,FBpp0077788,FBpp0078970,FBpp0079399,FBpp0079641,FBpp0080118,FBpp0080261,FBpp0080695,FBpp0082667,FBpp0085138,FBpp0085368,FBpp0087553,FBpp0087897,FBpp0290855,FBpp0294012,FBpp0303193,FBpp0304648,FBpp0304991	BubR1,CG17343,CG3457,Cks30A,Cul-4,CycE,Dhc64C,Mad,Mcm3,Myt1,REG,Rbf2,Rca1,Sos,Su(H),brm,cdc2,dap,gfzf,mei-41,mit(1)15,mus101,shtd,smo,zwilch
GO.0040011	locomotion	68	0.00415	FBpp0070813,FBpp0072179,FBpp0072539,FBpp0073173,FBpp0073371,FBpp0073594,FBpp0074009,FBpp0074228,FBpp0074229,FBpp0074961,FBpp0075081,FBpp0075431,FBpp0075645,FBpp0075738,FBpp0076072,FBpp0076350,FBpp0076861,FBpp0078721,FBpp0079451,FBpp0079732,FBpp0079831,FBpp0080118,FBpp0080293,FBpp0080324,FBpp0080408,FBpp0080765,FBpp0081431,FBpp0081946,FBpp0081949,FBpp0082352,FBpp0082541,FBpp0082970,FBpp0083039,FBp…	CG30263,CG32100,CG5869,CG6330,CG6509,CG8155,CalpB,CdGAPr,Cortactin,Dhc64C,Gli,HisCl1,Hmgcr,Jafrac1,Klp64D,Krn,Lrrk,Mad,Mical,Mtl,Mvl,Nrt,Ptp69D,Rpd3,Socs36E,Sos,Sra-1,Src42A,Stam,Ten-m,Tl,Tre1,Wnk,ana1,beta-Spec,bif,brm,bur,capt,cdm,dlp,dnt,esg,foi,gcm,hb,hpo,htl,jar,kay,mbc,mip120,nos,nudE,par-6,plexB,put,sad,sl,slbo,sli,sls,spri,sqz,tkv,trio,twf,yki
GO.1903050	regulation of proteolysis involved in cellular protein catabolic process	13	0.00415	FBpp0070376,FBpp0070425,FBpp0073561,FBpp0073893,FBpp0074886,FBpp0077893,FBpp0078970,FBpp0079399,FBpp0080695,FBpp0085138,FBpp0085368,FBpp0294012,FBpp0304991	BubR1,CG17343,CG3457,Cks30A,CycE,Dhc64C,REG,Rca1,mit(1)15,rpr,shtd,trbl,zwilch
GO.0001654	eye development	46	0.0042	FBpp0071603,FBpp0072803,FBpp0073893,FBpp0073940,FBpp0073996,FBpp0074961,FBpp0075275,FBpp0075431,FBpp0075617,FBpp0075947,FBpp0076076,FBpp0077788,FBpp0078604,FBpp0078721,FBpp0079485,FBpp0080118,FBpp0080827,FBpp0081170,FBpp0081568,FBpp0081580,FBpp0082541,FBpp0084272,FBpp0084332,FBpp0084561,FBpp0085320,FBpp0086007,FBpp0086773,FBpp0086821,FBpp0087345,FBpp0088428,FBpp0088843,FBpp0099391,FBpp0099767,FBp…	CycE,Dref,HLHm3,Ire1,Krn,Mad,Mitf,Mtl,Nc,Nf-YB,POSH,PTP-ER,Pten,RASSF8,SRm160,Scm,Sos,Sra-1,Src42A,Ten-m,arr,aux,capt,caz,dgo,dlp,dos,exd,fl(2)d,fry,hpo,hyd,kay,l(2)gd1,mib1,nct,put,rdx,shtd,smo,spg,sw,tkv,ush,wls,zen
GO.0010556	regulation of macromolecule biosynthetic process	102	0.0042	FBpp0070302,FBpp0070455,FBpp0070481,FBpp0070794,FBpp0071221,FBpp0072178,FBpp0072462,FBpp0072803,FBpp0073173,FBpp0073940,FBpp0074594,FBpp0075083,FBpp0076186,FBpp0076225,FBpp0076287,FBpp0076374,FBpp0076412,FBpp0076457,FBpp0076588,FBpp0076635,FBpp0076789,FBpp0078413,FBpp0078721,FBpp0078890,FBpp0079164,FBpp0079451,FBpp0079485,FBpp0079641,FBpp0079755,FBpp0079907,FBpp0080118,FBpp0080261,FBpp0080293,FBp…	Alh,Bgb,BubR1,CG10431,CG11710,CG17181,CG2652,CG2678,CG5660,CG8436,CG9705,CTCF,Caf1,Cp190,CycE,DLP,Dcr-2,Dip3,Dref,GATAe,Gcn2,Gsc,H,HP1b,HPS4,Hcf,Hr39,Hsf,Hsp67Bc,JhI-1,MED21,Mad,Mcm10,Mef2,Mitf,Nelf-A,Nelf-E,Nf-YB,Orc1,Orc2,Parg,Pole2,Rbf2,Rpd3,Shc,Sirt6,Sos,Spt3,Su(H),Su(var)3-3,Su(var)3-7,Tl,Trf,Uba2,Wbp2,achi,ash1,az2,bam,bap,brm,bs,cdc2,dimm,dos,esc,esg,exd,fd102C,gcm,glo,hb,hpo,kay,krimp,ksr…
GO.0022008	neurogenesis	144	0.0042	FBpp0070425,FBpp0070649,FBpp0070729,FBpp0070939,FBpp0071116,FBpp0071603,FBpp0071625,FBpp0071756,FBpp0072194,FBpp0072539,FBpp0072803,FBpp0072891,FBpp0072954,FBpp0073083,FBpp0073173,FBpp0073371,FBpp0073672,FBpp0073681,FBpp0073785,FBpp0073893,FBpp0073990,FBpp0074065,FBpp0074228,FBpp0074229,FBpp0074260,FBpp0075081,FBpp0075083,FBpp0075297,FBpp0075431,FBpp0075645,FBpp0075865,FBpp0076030,FBpp0076076,FBp…	Ada2b,AdoR,BubR1,CG1024,CG10431,CG11188,CG11660,CG12078,CG12864,CG16838,CG2678,CG2747,CG31475,CG4973,CG5869,CG6225,CG6455,CG7156,CG7376,CG8326,CG9705,Caf1,Cap,CdGAPr,CycE,Dhc64C,Dip3,Dref,Gli,HP6,HmgD,Hsf,Hsp68,IntS12,Ire1,JhI-1,Klp64D,Lrr47,Mcm10,Mcm3,Mical,Mis12,Mmp1,Mtl,Nak,Nc,Ndc80,Nelf-E,Nf-YB,Nrt,Orc1,Orc2,POSH,PTP-ER,Pten,Ptp69D,RPA2,Rat1,Rca1,RfC38,RhoGEF2,RnrS,Rpd3,Scm,Sep2,Socs36E,Sos,S…
GO.0046579	positive regulation of Ras protein signal transduction	14	0.0042	FBpp0072539,FBpp0076595,FBpp0078413,FBpp0080118,FBpp0083842,FBpp0085412,FBpp0086124,FBpp0088052,FBpp0110594,FBpp0111832,FBpp0290855,FBpp0300616,FBpp0302998,FBpp0304603	CG10158,CG10188,CG1603,CG17494,CG30440,Hmgcr,RhoGAP1A,RhoGEF2,RhoGEF4,Sos,gfzf,ksr,plexB,trio
GO.0044700	single organism signaling	141	0.00431	FBpp0070455,FBpp0070794,FBpp0070808,FBpp0070876,FBpp0070913,FBpp0070939,FBpp0070998,FBpp0071160,FBpp0071266,FBpp0071564,FBpp0071603,FBpp0071642,FBpp0072194,FBpp0072539,FBpp0072803,FBpp0072852,FBpp0073083,FBpp0073502,FBpp0073587,FBpp0073659,FBpp0073774,FBpp0074009,FBpp0074065,FBpp0074228,FBpp0074886,FBpp0074961,FBpp0075275,FBpp0075399,FBpp0075431,FBpp0075645,FBpp0075707,FBpp0075947,FBpp0076030,FBp…	AP-2mu,Ac3,AdoR,Ank,CG10657,CG11426,CG11592,CG12001,CG12065,CG12818,CG15439,CG15744,CG17528,CG31183,CG31612,CG31678,CG32732,CG32758,CG4325,CG5815,CG5888,CG6509,CG8136,CG9304,Calx,Cap,CdGAPr,Corp,CycD,CycE,Ext2,Fadd,Gadd45,Gyc88E,H,HLHm3,Herp,Hr39,Ire1,Jafrac2,JhI-1,Krn,Lrr47,Lrrk,Mad,Mcm6,Mpk2,Msh6,Nc,Nup93-1,Nup98-96,Or43b,P32,PTP-ER,Pkcdelta,Plzf,Pten,Ptp69D,RASSF8,Rab21,Rab23,Rab40,Rab9,Rca1,R…
GO.0044710	single-organism metabolic process	164	0.00451	FBpp0070045,FBpp0070235,FBpp0070302,FBpp0070371,FBpp0070729,FBpp0070794,FBpp0070824,FBpp0070913,FBpp0071116,FBpp0071160,FBpp0072041,FBpp0072192,FBpp0072842,FBpp0072852,FBpp0073173,FBpp0073312,FBpp0073363,FBpp0073457,FBpp0073488,FBpp0073538,FBpp0073594,FBpp0073861,FBpp0073880,FBpp0073990,FBpp0074009,FBpp0074047,FBpp0074065,FBpp0074364,FBpp0074402,FBpp0074813,FBpp0074907,FBpp0074961,FBpp0075399,FBp…	Ac3,Ada2b,Adk1,Atg7,Blm,Bre1,CG10184,CG10426,CG11257,CG11403,CG11426,CG11437,CG11619,CG11652,CG12065,CG12728,CG2201,CG2543,CG2929,CG30037,CG30495,CG31849,CG32350,CG3238,CG3326,CG3842,CG3876,CG4049,CG4199,CG4570,CG5316,CG5346,CG5660,CG5815,CG6142,CG6330,CG6805,CG6891,CG7441,CG7860,CG7922,CG8399,CG8526,CG8536,CG8552,CG8678,CG9150,CG9220,CG9265,CTCF,Caf1,Cap,Ctf4,Cul-4,CycE,Cyp4d2,Cyp4p1,Cyp4p2,Cyp6…
GO.0007178	transmembrane receptor protein serine/threonine kinase signaling pathway	12	0.00452	FBpp0071564,FBpp0073659,FBpp0075431,FBpp0078721,FBpp0080111,FBpp0083851,FBpp0085763,FBpp0088172,FBpp0099952,FBpp0303260,FBpp0304648,FBpp0305371	Ext2,Mad,Nup93-1,Nup98-96,Sara,botv,dlp,lack,mav,p38b,put,tkv
GO.0051247	positive regulation of protein metabolic process	32	0.00452	FBpp0072852,FBpp0073561,FBpp0073893,FBpp0074886,FBpp0074961,FBpp0076076,FBpp0077445,FBpp0077893,FBpp0078042,FBpp0078413,FBpp0079399,FBpp0079907,FBpp0080111,FBpp0080827,FBpp0083574,FBpp0083753,FBpp0083842,FBpp0087152,FBpp0087449,FBpp0087897,FBpp0088052,FBpp0099767,FBpp0099776,FBpp0110594,FBpp0290556,FBpp0290855,FBpp0297275,FBpp0297352,FBpp0301582,FBpp0304253,FBpp0304603,FBpp0304747	Ada2b,CG10158,CG1603,CG17494,CG9866,Cks30A,Cul-4,Fadd,Hmgcr,Jafrac2,JhI-1,Krn,Nc,Nf-YB,REG,RnrS,SAK,bur,esc,fry,gfzf,gus,hpo,ksr,l(2)gd1,p38b,p53,rdx,rpr,shtd,step,trbl
GO.0009047	dosage compensation by hyperactivation of X chromosome	6	0.00491	FBpp0070794,FBpp0076635,FBpp0077259,FBpp0082204,FBpp0086061,FBpp0088881	Dcr-2,Su(var)3-7,mof,msl-2,msl-3,scf
GO.0031427	response to methotrexate	6	0.00491	FBpp0076225,FBpp0082107,FBpp0083974,FBpp0087664,FBpp0089070,FBpp0110266	CG30344,Hsf,Hsp67Bc,Hsp68,Hsp70Bc,MRP
GO.1902533	positive regulation of intracellular signal transduction	25	0.00491	FBpp0072179,FBpp0072539,FBpp0072852,FBpp0075674,FBpp0076595,FBpp0077369,FBpp0078413,FBpp0080118,FBpp0080827,FBpp0081985,FBpp0083842,FBpp0085412,FBpp0086124,FBpp0088052,FBpp0088856,FBpp0099767,FBpp0110594,FBpp0111832,FBpp0112376,FBpp0289419,FBpp0290855,FBpp0300616,FBpp0302998,FBpp0304603,FBpp0304747	CG10158,CG10188,CG10960,CG1603,CG17494,CG30440,CG31694,CG3281,Hmgcr,Jafrac2,Nf-YB,RhoGAP1A,RhoGEF2,RhoGEF4,Sos,gfzf,glo,ksr,plexB,rdx,slbo,step,trio,upd2,upd3
GO.0016321	female meiosis chromosome segregation	10	0.00499	FBpp0073083,FBpp0073371,FBpp0074047,FBpp0076340,FBpp0076412,FBpp0080324,FBpp0081004,FBpp0081008,FBpp0082841,FBpp0083146	Gli,Hr39,Mcm10,bif,cal1,mei-41,mtrm,mus301,nos,pav
GO.0031399	regulation of protein modification process	40	0.00499	FBpp0070425,FBpp0070723,FBpp0070794,FBpp0071603,FBpp0071822,FBpp0071967,FBpp0072987,FBpp0073173,FBpp0074229,FBpp0074886,FBpp0074961,FBpp0077445,FBpp0077893,FBpp0078413,FBpp0078970,FBpp0079399,FBpp0079907,FBpp0080111,FBpp0080827,FBpp0081665,FBpp0081797,FBpp0083842,FBpp0085138,FBpp0085368,FBpp0085558,FBpp0087553,FBpp0088052,FBpp0099767,FBpp0099776,FBpp0110594,FBpp0288515,FBpp0289620,FBpp0290855,FBp…	Ada2b,BubR1,CG10158,CG1603,CG17494,CG31391,CG9866,Cdk7,Cks30A,CycB,CycD,CycE,CycJ,Fem-1,Hmgcr,Krn,Nf-YB,PTP-ER,Parg,Rca1,Rpd3,dap,esc,fry,gfzf,kay,ksr,mi,mit(1)15,mof,p38b,par-6,raw,rdx,rpr,step,trbl,tws,wee,zwilch
GO.0051225	spindle assembly	17	0.00499	FBpp0070302,FBpp0072839,FBpp0073083,FBpp0073363,FBpp0073681,FBpp0079399,FBpp0079417,FBpp0080412,FBpp0080649,FBpp0084210,FBpp0085368,FBpp0086767,FBpp0289513,FBpp0297103,FBpp0304511,FBpp0304607,FBpp0304827	BubR1,CG1240,Cks30A,Eb1,Grip71,Ndc80,TubG2,Vps33B,borr,cmet,dia,mip130,nod,pav,tum,twe,wee
GO.0007154	cell communication	149	0.00501	FBpp0070045,FBpp0070455,FBpp0070794,FBpp0070808,FBpp0070876,FBpp0070913,FBpp0070939,FBpp0070998,FBpp0071160,FBpp0071266,FBpp0071564,FBpp0071603,FBpp0071642,FBpp0072194,FBpp0072539,FBpp0072803,FBpp0072852,FBpp0073083,FBpp0073502,FBpp0073587,FBpp0073659,FBpp0073774,FBpp0074009,FBpp0074065,FBpp0074228,FBpp0074886,FBpp0074961,FBpp0075275,FBpp0075399,FBpp0075431,FBpp0075645,FBpp0075707,FBpp0075865,FBp…	AP-2mu,Ac3,Ada2b,AdoR,Ank,Atg7,CG10657,CG11426,CG11592,CG11660,CG12001,CG12065,CG12818,CG13097,CG15439,CG15744,CG17528,CG31183,CG31612,CG31678,CG32350,CG32732,CG32758,CG4325,CG5815,CG5888,CG6509,CG8136,CG8678,CG9304,Calx,Cap,CdGAPr,Corp,CycD,CycE,Ext2,Fadd,Gadd45,Gyc88E,H,HLHm3,Herp,Hr39,Ire1,Jafrac2,JhI-1,Krn,Lrr47,Lrrk,Mad,Mcm6,Mpk2,Msh6,Nc,Nup93-1,Nup98-96,Or43b,P32,PTP-ER,Pkcdelta,Plzf,Pten,P…
GO.0010629	negative regulation of gene expression	53	0.00505	FBpp0070302,FBpp0070455,FBpp0071221,FBpp0072462,FBpp0073173,FBpp0073445,FBpp0074594,FBpp0075717,FBpp0076374,FBpp0076588,FBpp0078721,FBpp0079755,FBpp0079900,FBpp0079907,FBpp0080261,FBpp0080293,FBpp0081004,FBpp0081027,FBpp0081170,FBpp0081431,FBpp0081580,FBpp0082329,FBpp0082511,FBpp0082637,FBpp0082667,FBpp0082672,FBpp0083146,FBpp0084017,FBpp0084243,FBpp0084332,FBpp0085744,FBpp0086017,FBpp0086061,FBp…	AGO3,CG12864,CG17181,CG7759,CG8378,CG9642,CTCF,Caf1,Dcr-2,GATAe,Gsc,HLHm3,HP1b,HPS4,Hsc70-3,Hsf,Mad,Mcm10,Nab2,Nbr,Nelf-A,Nelf-E,Orc1,Orc2,Parg,Rbf2,Rpd3,Scm,Smyd4,Su(H),Su(var)3-3,bam,esc,esg,fd102C,hb,hpo,krimp,lack,mael,mip120,mip130,mip40,nos,per,piwi,put,spn-E,stwl,tkv,ush,zen,zuc
GO.0009892	negative regulation of metabolic process	77	0.00509	FBpp0070302,FBpp0070425,FBpp0070455,FBpp0071221,FBpp0071603,FBpp0071967,FBpp0072215,FBpp0072462,FBpp0073173,FBpp0073445,FBpp0073561,FBpp0074229,FBpp0074330,FBpp0074594,FBpp0075399,FBpp0075717,FBpp0076374,FBpp0076588,FBpp0078721,FBpp0078730,FBpp0078970,FBpp0079399,FBpp0079755,FBpp0079900,FBpp0079907,FBpp0080261,FBpp0080293,FBpp0081004,FBpp0081027,FBpp0081170,FBpp0081431,FBpp0081580,FBpp0081797,FBp…	AGO3,Blm,BubR1,CG12864,CG17181,CG30046,CG31391,CG6179,CG7759,CG8378,CG9642,CTCF,Caf1,Cap-D3,Cks30A,CycE,Dcr-2,GATAe,Gsc,H,HLHm3,HP1b,HPS4,Hsc70-3,Hsf,Mad,Mcm10,Msh6,Nab2,Nbr,Nelf-A,Nelf-E,Orc1,Orc2,PTP-ER,Parg,REG,Rbf2,Rca1,Rpd3,Scm,Smyd4,Su(H),Su(var)3-3,WRNexo,achi,bam,dap,esc,esg,fd102C,hb,hpo,krimp,lack,mael,mi,mip120,mip130,mip40,mit(1)15,nos,par-6,per,piwi,put,raw,spel1,spn-E,stwl,tkv,uri,u…
GO.0045596	negative regulation of cell differentiation	27	0.00521	FBpp0073173,FBpp0073371,FBpp0074009,FBpp0077788,FBpp0078721,FBpp0079451,FBpp0079755,FBpp0080261,FBpp0080293,FBpp0081665,FBpp0083146,FBpp0083322,FBpp0083753,FBpp0083851,FBpp0084243,FBpp0085913,FBpp0087487,FBpp0088843,FBpp0294012,FBpp0298281,FBpp0302929,FBpp0302960,FBpp0303193,FBpp0303260,FBpp0304253,FBpp0304648,FBpp0305256	CycE,Dip3,H,Mad,Nup98-96,Parg,Pten,Rpd3,Socs36E,Su(H),bam,bif,brm,esg,gcm,hpo,magu,nos,p53,piwi,put,sl,smo,stwl,tkv,tws,ush
GO.0098722	asymmetric stem cell division	14	0.00569	FBpp0070649,FBpp0071564,FBpp0073990,FBpp0074229,FBpp0076824,FBpp0079641,FBpp0079677,FBpp0079755,FBpp0080293,FBpp0081665,FBpp0082285,FBpp0084243,FBpp0290582,FBpp0297275	Myt1,Sara,bam,cdc2,chico,eas,esg,flfl,jar,l(2)gd1,par-6,piwi,pon,tws
GO.0007399	nervous system development	156	0.00571	FBpp0070425,FBpp0070607,FBpp0070649,FBpp0070729,FBpp0070939,FBpp0071116,FBpp0071603,FBpp0071625,FBpp0071756,FBpp0072194,FBpp0072539,FBpp0072803,FBpp0072891,FBpp0072954,FBpp0073083,FBpp0073173,FBpp0073371,FBpp0073672,FBpp0073681,FBpp0073785,FBpp0073893,FBpp0073940,FBpp0073945,FBpp0073990,FBpp0073996,FBpp0074065,FBpp0074228,FBpp0074229,FBpp0074260,FBpp0074886,FBpp0075081,FBpp0075083,FBpp0075297,FBp…	Ada2b,AdoR,Bre1,BubR1,CG1024,CG10431,CG11188,CG11660,CG12078,CG12864,CG16838,CG2678,CG2747,CG31475,CG4973,CG5869,CG6225,CG6455,CG7156,CG7376,CG8326,CG9705,Caf1,Cap,CdGAPr,CycE,Dhc64C,Dip3,Dref,Gli,HP6,HmgD,Hsf,Hsp68,IntS12,Ire1,JhI-1,Klp64D,Lrr47,Mcm10,Mcm3,Mical,Mis12,Mmp1,Mtl,Nak,Nc,Ndc80,Nelf-E,Nf-YB,Nrt,Orc1,Orc2,POSH,PTP-ER,PrBP,Pten,Ptp69D,RPA2,Rat1,Rca1,RfC38,RhoGEF2,RnrS,Rpd3,Scm,Sep2,Soc…
GO.0006928	movement of cell or subcellular component	69	0.0058	FBpp0070813,FBpp0071822,FBpp0072179,FBpp0072539,FBpp0073173,FBpp0073371,FBpp0073594,FBpp0074009,FBpp0074228,FBpp0074229,FBpp0074961,FBpp0075081,FBpp0075431,FBpp0075645,FBpp0075683,FBpp0075762,FBpp0076072,FBpp0076350,FBpp0076645,FBpp0076861,FBpp0078721,FBpp0079451,FBpp0079732,FBpp0079831,FBpp0080118,FBpp0080282,FBpp0080293,FBpp0080324,FBpp0080408,FBpp0080765,FBpp0081431,FBpp0081949,FBpp0082352,FBp…	CG5869,CG6509,CG8155,CalpB,CdGAPr,Cortactin,CycB,Dhc64C,Gli,Hmgcr,Jafrac1,Klc,Klp64D,Klp68D,Krn,Lrrk,Mad,Mical,Mis12,Mtl,Nrt,Ptp69D,RhoGEF2,Rpd3,Socs36E,Sos,Sra-1,Src42A,Stam,Ten-m,Tre1,Wnk,ana1,beta-Spec,bif,brm,bur,capt,ck,dia,dlp,dnt,esg,foi,gcm,hb,hpo,htl,jar,kay,mbc,mey,mip120,nos,nudE,par-6,plexB,put,sad,sl,slbo,sli,spri,sqz,sw,tkv,trio,twf,yki
GO.0007057	spindle assembly involved in female meiosis I	4	0.0058	FBpp0073363,FBpp0079399,FBpp0080649,FBpp0304827	Cks30A,Grip71,TubG2,nod
GO.0072331	signal transduction by p53 class mediator	4	0.0058	FBpp0070794,FBpp0083753,FBpp0301208,FBpp0304253	hpo,mof,p53,spel1
GO.0040029	regulation of gene expression, epigenetic	22	0.00581	FBpp0070794,FBpp0073173,FBpp0073445,FBpp0076588,FBpp0076635,FBpp0077259,FBpp0079755,FBpp0079907,FBpp0081004,FBpp0081027,FBpp0082204,FBpp0082329,FBpp0082511,FBpp0082637,FBpp0086017,FBpp0086061,FBpp0088033,FBpp0088881,FBpp0289159,FBpp0297151,FBpp0298281,FBpp0303193	AGO3,CTCF,Caf1,Dcr-2,HPS4,Hsc70-3,Mcm10,Nbr,Orc1,Orc2,Parg,Rpd3,Su(var)3-7,ash1,brm,esc,mof,msl-2,msl-3,piwi,scf,spn-E
GO.0030029	actin filament-based process	34	0.00585	FBpp0070331,FBpp0070607,FBpp0070884,FBpp0072194,FBpp0072539,FBpp0073083,FBpp0073824,FBpp0074047,FBpp0075877,FBpp0080118,FBpp0080282,FBpp0080408,FBpp0080867,FBpp0081284,FBpp0082352,FBpp0082541,FBpp0082597,FBpp0084561,FBpp0085151,FBpp0085320,FBpp0086124,FBpp0088843,FBpp0099391,FBpp0110088,FBpp0289181,FBpp0290582,FBpp0292162,FBpp0293271,FBpp0297103,FBpp0297564,FBpp0297577,FBpp0302793,FBpp0304889,FBp…	Act88F,Actn,Arp2,CG13366,CG5869,Mical,Mtl,Pten,Rab21,RhoGEF2,Sos,Sra-1,Src42A,capt,cib,ck,dah,dia,gek,jar,mbc,mei-41,mey,moody,nesd,nuf,pav,rt,sls,sti,swa,trio,twf,unc-45
GO.0060562	epithelial tube morphogenesis	63	0.00588	FBpp0070876,FBpp0070994,FBpp0072164,FBpp0072178,FBpp0072539,FBpp0073371,FBpp0073538,FBpp0074065,FBpp0074229,FBpp0074594,FBpp0074886,FBpp0075275,FBpp0075431,FBpp0075947,FBpp0076156,FBpp0076350,FBpp0077788,FBpp0078413,FBpp0078721,FBpp0078898,FBpp0078970,FBpp0079317,FBpp0079399,FBpp0079889,FBpp0080039,FBpp0080111,FBpp0080118,FBpp0080261,FBpp0080282,FBpp0080293,FBpp0080324,FBpp0081568,FBpp0083230,FBp…	Atx-1,CG13366,CG43427,Cap,Cks30A,CycE,Gli,H,Inx7,Mad,Mmp1,Mtl,Plzf,Rca1,RhoGAP15B,RhoGAP54D,RhoGAP92B,RhoGEF2,Socs36E,Sos,Src42A,Su(H),Su(var)3-3,Uvrag,Vps33B,ade5,bif,brm,bs,ck,dap,dgo,dlp,dx,esg,foi,fry,fy,hyd,jar,kay,ksr,l(2)gd1,magu,mib1,mmy,nuf,p38b,par-6,path,pim,put,raw,rpr,smo,spag,step,tkv,trio,tx,upd3,vlc,wls
GO.0007560	imaginal disc morphogenesis	57	0.00645	FBpp0070876,FBpp0070994,FBpp0072164,FBpp0072178,FBpp0072539,FBpp0073371,FBpp0073538,FBpp0074065,FBpp0074594,FBpp0074886,FBpp0075275,FBpp0075431,FBpp0075947,FBpp0076156,FBpp0077788,FBpp0078413,FBpp0078721,FBpp0078970,FBpp0079317,FBpp0079399,FBpp0079889,FBpp0080039,FBpp0080111,FBpp0080118,FBpp0080261,FBpp0080282,FBpp0080293,FBpp0080324,FBpp0081568,FBpp0083230,FBpp0083322,FBpp0084210,FBpp0084381,FBp…	Atx-1,CG13366,CG43427,Cap,Cks30A,CycE,Gli,H,Inx7,Mad,Mmp1,Mtl,Plzf,Rca1,RhoGAP15B,RhoGAP54D,RhoGAP92B,RhoGEF2,Socs36E,Sos,Src42A,Su(H),Su(var)3-3,Uvrag,Vps33B,ade5,bif,brm,bs,ck,dap,dgo,dlp,dx,esg,fry,fy,hyd,jar,kay,ksr,l(2)gd1,magu,mib1,nuf,p38b,path,rpr,smo,spag,step,tkv,trio,tx,upd3,vlc,wls
GO.2000112	regulation of cellular macromolecule biosynthetic process	100	0.00645	FBpp0070302,FBpp0070455,FBpp0070481,FBpp0070794,FBpp0071221,FBpp0072178,FBpp0072462,FBpp0072803,FBpp0073173,FBpp0073940,FBpp0074594,FBpp0075083,FBpp0076186,FBpp0076225,FBpp0076287,FBpp0076374,FBpp0076412,FBpp0076457,FBpp0076588,FBpp0076635,FBpp0076789,FBpp0078413,FBpp0078721,FBpp0078890,FBpp0079164,FBpp0079451,FBpp0079485,FBpp0079641,FBpp0079755,FBpp0079907,FBpp0080118,FBpp0080261,FBpp0080293,FBp…	Alh,Bgb,BubR1,CG10431,CG11710,CG17181,CG2652,CG2678,CG5660,CG8436,CG9705,CTCF,Caf1,Cp190,CycE,DLP,Dcr-2,Dip3,Dref,GATAe,Gcn2,Gsc,HP1b,HPS4,Hcf,Hr39,Hsf,Hsp67Bc,JhI-1,MED21,Mad,Mcm10,Mef2,Mitf,Nelf-A,Nelf-E,Nf-YB,Orc1,Orc2,Parg,Pole2,Rbf2,Rpd3,Shc,Sirt6,Sos,Spt3,Su(H),Su(var)3-3,Su(var)3-7,Tl,Trf,Uba2,Wbp2,achi,ash1,az2,bam,bap,brm,bs,cdc2,dimm,dos,esc,esg,exd,fd102C,gcm,glo,hb,hpo,kay,krimp,ksr,l…
GO.0007293	germarium-derived egg chamber formation	21	0.00651	FBpp0072987,FBpp0074229,FBpp0076412,FBpp0076824,FBpp0079641,FBpp0081580,FBpp0082392,FBpp0082637,FBpp0083646,FBpp0084243,FBpp0085564,FBpp0087141,FBpp0087553,FBpp0112072,FBpp0113078,FBpp0297441,FBpp0303246,FBpp0304991,FBpp0305256,FBpp0305298,FBpp0305371	AP-2mu,Cortactin,CycJ,Dhc64C,Myt1,Rbp9,Scm,bam,cdc2,cuff,dap,del,egl,lack,mus301,nudE,par-6,rig,spn-B,spn-E,stwl
GO.0010638	positive regulation of organelle organization	18	0.00651	FBpp0073363,FBpp0073893,FBpp0076595,FBpp0077445,FBpp0079399,FBpp0079907,FBpp0081457,FBpp0082204,FBpp0082580,FBpp0082841,FBpp0085368,FBpp0099776,FBpp0099821,FBpp0112984,FBpp0293897,FBpp0297103,FBpp0302793,FBpp0304991	Ada2b,Arp2,BubR1,CG1832,CG8436,CG9866,Cks30A,Cp190,Dhc64C,Pld,RhoGEF4,Sirt6,Su(var)3-7,cal1,dia,esc,nod,shtd
GO.0006139	nucleobase-containing compound metabolic process	117	0.00657	FBpp0070114,FBpp0070235,FBpp0070302,FBpp0070723,FBpp0070794,FBpp0070824,FBpp0071160,FBpp0072041,FBpp0072146,FBpp0072192,FBpp0072388,FBpp0073007,FBpp0073363,FBpp0073457,FBpp0073538,FBpp0073561,FBpp0073996,FBpp0074047,FBpp0074065,FBpp0074330,FBpp0074345,FBpp0074364,FBpp0074907,FBpp0074971,FBpp0075399,FBpp0075617,FBpp0075750,FBpp0076132,FBpp0076287,FBpp0076401,FBpp0076547,FBpp0076588,FBpp0076789,FBp…	Ac3,Adk1,Blm,CG10431,CG11403,CG12065,CG12728,CG13097,CG14906,CG16940,CG17187,CG31156,CG3238,CG32549,CG33057,CG3326,CG4049,CG4570,CG5316,CG5660,CG6179,CG6330,CG6967,CG7441,CG7922,CTCF,Caf1,Cap,Cdk7,Ctf4,Cul-4,CycE,DNA-ligI,DNApol-eta,Dcr-2,Dek,Dref,FucT6,Gcn2,Gem2,Gyc88E,HP6,Hmgcr,IntS10,IntS12,Irbp,Ire1,JhI-1,La,Larp7,MED21,Mad,Mcm10,Mef2,Mical,Msh6,Nbr,Nf-YB,Orc1,Orc2,Pms2,Pole2,REG,Rad51D,Rat1,…
GO.0003002	regionalization	58	0.00663	FBpp0070876,FBpp0070884,FBpp0072803,FBpp0073173,FBpp0073940,FBpp0074594,FBpp0075431,FBpp0075877,FBpp0075947,FBpp0076412,FBpp0076588,FBpp0077788,FBpp0078413,FBpp0078721,FBpp0079451,FBpp0079889,FBpp0080118,FBpp0080261,FBpp0080282,FBpp0080324,FBpp0081170,FBpp0081431,FBpp0081665,FBpp0082392,FBpp0082511,FBpp0082637,FBpp0082713,FBpp0083146,FBpp0083322,FBpp0084381,FBpp0085763,FBpp0085913,FBpp0086007,FBp…	Ada2b,AnxB9,Atx-1,CTCF,Caf1,Dhc64C,Dip3,Gli,H,Mad,POSH,Plzf,Rpd3,Sos,Su(H),Su(var)3-3,Tl,TubG2,arr,asun,botv,brm,capt,ck,cuff,dlp,dos,dx,egl,exd,exu,gcm,glo,gus,hb,krimp,ksr,lin,mael,mus301,nos,nuf,put,rt,sli,smo,spn-B,spn-E,swa,tkv,tub,tws,tx,upd2,ush,wek,wls,zen
GO.0009791	post-embryonic development	74	0.00669	FBpp0070607,FBpp0070876,FBpp0070994,FBpp0072164,FBpp0072178,FBpp0072539,FBpp0073371,FBpp0073538,FBpp0073637,FBpp0074065,FBpp0074594,FBpp0074886,FBpp0075275,FBpp0075431,FBpp0075947,FBpp0076076,FBpp0076156,FBpp0076462,FBpp0077788,FBpp0078413,FBpp0078721,FBpp0078970,FBpp0079317,FBpp0079399,FBpp0079451,FBpp0079889,FBpp0080039,FBpp0080111,FBpp0080118,FBpp0080261,FBpp0080282,FBpp0080293,FBpp0080324,FBp…	Alh,Atx-1,BthD,CG13366,CG43427,Cap,Cks30A,CycE,Gli,H,Inx7,Mad,Mical,Mmp1,Mtl,Nc,Nup98-96,Plzf,Pten,Rca1,RhoGAP15B,RhoGAP54D,RhoGAP92B,RhoGEF2,Snmp1,Socs36E,Sos,Src42A,Su(H),Su(var)3-3,Uvrag,Vps33B,ade5,bif,bip1,brm,bs,cib,ck,dap,dgo,dlp,dream,dx,egl,esg,fry,fy,gcm,htl,hyd,jar,kay,ksr,l(2)gd1,magu,mbc,mib1,nuf,p38b,path,rpr,sad,smo,spag,step,stwl,tkv,trio,tx,upd3,ush,vlc,wls
GO.0009628	response to abiotic stimulus	48	0.00672	FBpp0070455,FBpp0070794,FBpp0071116,FBpp0072852,FBpp0073445,FBpp0073678,FBpp0073990,FBpp0074047,FBpp0074886,FBpp0075399,FBpp0075431,FBpp0075738,FBpp0076158,FBpp0076223,FBpp0076224,FBpp0076225,FBpp0078137,FBpp0078142,FBpp0078158,FBpp0078566,FBpp0078887,FBpp0079677,FBpp0080111,FBpp0080293,FBpp0081284,FBpp0081946,FBpp0082107,FBpp0083039,FBpp0083284,FBpp0083690,FBpp0083753,FBpp0083966,FBpp0083974,FBp…	CG11426,CG14650,CG32100,CG4476,CG6330,CG7130,Calx,DNApol-eta,Fic,Gyc88E,HisCl1,Hsc70-3,Hsf,Hsp22,Hsp23,Hsp26,Hsp67Ba,Hsp67Bc,Hsp68,Hsp70Bc,Jafrac2,Lig4,Mpk2,Msh6,Parg,Piezo,Pld,Rh3,Trap1,Trxr-1,adp,cdm,chico,dlp,eas,esg,hpo,mei-41,mof,mub,p38b,p53,per,pinta,rdgB,rpr,spel1,unc-45
GO.0030036	actin cytoskeleton organization	32	0.00672	FBpp0070331,FBpp0070607,FBpp0070884,FBpp0072194,FBpp0072539,FBpp0073083,FBpp0073824,FBpp0074047,FBpp0075877,FBpp0080118,FBpp0080282,FBpp0080867,FBpp0081284,FBpp0082352,FBpp0082541,FBpp0082597,FBpp0084561,FBpp0085320,FBpp0086124,FBpp0088843,FBpp0099391,FBpp0110088,FBpp0289181,FBpp0290582,FBpp0292162,FBpp0293271,FBpp0297103,FBpp0297564,FBpp0297577,FBpp0302793,FBpp0304889,FBpp0304920	Act88F,Actn,Arp2,CG13366,Mical,Mtl,Pten,Rab21,RhoGEF2,Sos,Sra-1,Src42A,capt,cib,ck,dah,dia,gek,jar,mbc,mei-41,moody,nesd,nuf,pav,rt,sls,sti,swa,trio,twf,unc-45
GO.1903506	regulation of nucleic acid-templated transcription	91	0.00672	FBpp0070302,FBpp0070455,FBpp0070481,FBpp0070794,FBpp0071221,FBpp0072178,FBpp0072462,FBpp0072803,FBpp0073173,FBpp0073940,FBpp0074594,FBpp0075083,FBpp0076186,FBpp0076374,FBpp0076457,FBpp0076588,FBpp0076635,FBpp0078413,FBpp0078721,FBpp0078890,FBpp0079164,FBpp0079451,FBpp0079485,FBpp0079641,FBpp0079755,FBpp0079907,FBpp0080118,FBpp0080261,FBpp0080293,FBpp0080678,FBpp0080827,FBpp0081004,FBpp0081008,FBp…	Alh,Bgb,BubR1,CG10431,CG11710,CG17181,CG2652,CG2678,CG8436,CG9705,CTCF,Caf1,Cp190,DLP,Dcr-2,Dip3,Dref,GATAe,Gsc,H,HP1b,HPS4,Hcf,Hr39,Hsf,MED21,Mad,Mcm10,Mef2,Mitf,Nelf-A,Nelf-E,Nf-YB,Orc1,Orc2,Parg,Rbf2,Rpd3,Shc,Sirt6,Sos,Spt3,Su(H),Su(var)3-3,Su(var)3-7,Tl,Trf,Uba2,Wbp2,achi,ash1,az2,bap,brm,bs,cdc2,dimm,dos,esc,esg,exd,fd102C,gcm,hb,hpo,kay,ksr,lin,mael,mbf1,mip120,mip130,mip40,mof,msl-3,mute,n…
GO.0006725	cellular aromatic compound metabolic process	127	0.00704	FBpp0070114,FBpp0070235,FBpp0070302,FBpp0070723,FBpp0070794,FBpp0070824,FBpp0071160,FBpp0072041,FBpp0072146,FBpp0072192,FBpp0072388,FBpp0073007,FBpp0073363,FBpp0073457,FBpp0073488,FBpp0073538,FBpp0073561,FBpp0073996,FBpp0074047,FBpp0074065,FBpp0074330,FBpp0074345,FBpp0074364,FBpp0074907,FBpp0074971,FBpp0075399,FBpp0075617,FBpp0075750,FBpp0076076,FBpp0076132,FBpp0076186,FBpp0076287,FBpp0076401,FBp…	Ac3,Adk1,Blm,CG10431,CG11403,CG12065,CG12728,CG13097,CG14906,CG16940,CG17187,CG2543,CG31156,CG3238,CG32549,CG33057,CG3326,CG4049,CG4570,CG5316,CG5660,CG6179,CG6330,CG6967,CG7441,CG7922,CTCF,Caf1,Cap,Cdk7,Coprox,Ctf4,Cul-4,CycE,DNA-ligI,DNApol-eta,Dcr-2,Dek,Dhc64C,Dref,Eb1,FucT6,Gcn2,Gem2,Gyc88E,HP6,Hmgcr,IntS10,IntS12,Irbp,Ire1,JhI-1,La,Larp7,MED21,Mad,Mcm10,Mef2,Mical,Msh6,Nbr,Nc,Nf-YB,Orc1,Orc2…
GO.0033044	regulation of chromosome organization	20	0.00717	FBpp0070425,FBpp0070794,FBpp0071221,FBpp0073173,FBpp0073893,FBpp0076635,FBpp0077445,FBpp0079399,FBpp0079795,FBpp0079907,FBpp0081457,FBpp0081665,FBpp0082204,FBpp0082580,FBpp0082841,FBpp0085138,FBpp0085368,FBpp0099776,FBpp0293897,FBpp0298281	Ada2b,BubR1,CG8436,CG9866,Cks30A,Cp190,HP1b,Parg,Rpd3,Sirt6,Su(var)3-7,cal1,cana,esc,mit(1)15,mof,msl-3,shtd,tws,zwilch
GO.0008630	intrinsic apoptotic signaling pathway in response to DNA damage	6	0.0072	FBpp0074886,FBpp0075399,FBpp0083753,FBpp0298284,FBpp0301208,FBpp0304253	Corp,Msh6,hpo,p53,rpr,spel1
GO.0007298	border follicle cell migration	20	0.00803	FBpp0072179,FBpp0074009,FBpp0074229,FBpp0074961,FBpp0076072,FBpp0079831,FBpp0080324,FBpp0080408,FBpp0082352,FBpp0086523,FBpp0112072,FBpp0288515,FBpp0288697,FBpp0290582,FBpp0293271,FBpp0297441,FBpp0302587,FBpp0302960,FBpp0304253,FBpp0304991	CG5869,CG6509,CG8155,CalpB,Cortactin,Dhc64C,Gli,Krn,Socs36E,hpo,jar,kay,mbc,nudE,par-6,sl,slbo,spri,twf,yki
GO.0031326	regulation of cellular biosynthetic process	105	0.00803	FBpp0070302,FBpp0070455,FBpp0070481,FBpp0070794,FBpp0071221,FBpp0072178,FBpp0072462,FBpp0072803,FBpp0073173,FBpp0073940,FBpp0074594,FBpp0075083,FBpp0076186,FBpp0076225,FBpp0076287,FBpp0076374,FBpp0076412,FBpp0076457,FBpp0076588,FBpp0076635,FBpp0076789,FBpp0078413,FBpp0078721,FBpp0078890,FBpp0079164,FBpp0079451,FBpp0079485,FBpp0079641,FBpp0079755,FBpp0079907,FBpp0080118,FBpp0080261,FBpp0080293,FBp…	AdoR,Alh,Bgb,BubR1,CG10431,CG11710,CG17181,CG2652,CG2678,CG4325,CG5660,CG8436,CG9705,CTCF,Caf1,Cp190,CycE,DLP,Dcr-2,Dip3,Dref,Fadd,GATAe,Gcn2,Gsc,H,HP1b,HPS4,Hcf,Hr39,Hsf,Hsp67Bc,JhI-1,MED21,Mad,Mcm10,Mef2,Mitf,Nelf-A,Nelf-E,Nf-YB,Orc1,Orc2,Parg,Pole2,Rbf2,Rpd3,Shc,Sirt6,Sos,Spt3,Su(H),Su(var)3-3,Su(var)3-7,Tl,Trf,Uba2,Wbp2,achi,ash1,az2,bam,bap,brm,bs,cdc2,dimm,dos,esc,esg,exd,fd102C,gcm,glo,hb,…
GO.0007389	pattern specification process	62	0.00823	FBpp0070876,FBpp0070884,FBpp0072803,FBpp0073173,FBpp0073940,FBpp0074229,FBpp0074594,FBpp0074961,FBpp0075431,FBpp0075877,FBpp0075947,FBpp0076412,FBpp0076588,FBpp0077788,FBpp0078413,FBpp0078721,FBpp0079451,FBpp0079889,FBpp0080118,FBpp0080261,FBpp0080282,FBpp0080324,FBpp0080412,FBpp0081170,FBpp0081431,FBpp0081665,FBpp0082392,FBpp0082511,FBpp0082637,FBpp0082713,FBpp0083146,FBpp0083322,FBpp0084381,FBp…	Ada2b,AnxB9,Atx-1,CTCF,Caf1,Dhc64C,Dip3,Gli,H,Krn,Mad,POSH,Plzf,Rpd3,Sos,Su(H),Su(var)3-3,Tl,TubG2,arr,asun,botv,brm,capt,ck,cuff,dlp,dos,dx,egl,exd,exu,fd102C,gcm,glo,gus,hb,krimp,ksr,lin,mael,mus301,nos,nuf,par-6,put,rt,sli,smo,spn-B,spn-E,swa,tkv,tub,twe,tws,tx,upd2,ush,wek,wls,zen
GO.0007488	histoblast morphogenesis	5	0.00823	FBpp0078721,FBpp0079399,FBpp0080293,FBpp0087553,FBpp0304648	Cks30A,Mad,dap,esg,tkv
GO.0051674	localization of cell	38	0.00823	FBpp0070813,FBpp0072179,FBpp0073594,FBpp0074009,FBpp0074229,FBpp0074961,FBpp0076072,FBpp0076350,FBpp0078721,FBpp0079732,FBpp0079831,FBpp0080293,FBpp0080324,FBpp0080408,FBpp0081431,FBpp0082352,FBpp0082637,FBpp0082970,FBpp0083146,FBpp0083842,FBpp0084029,FBpp0084561,FBpp0085320,FBpp0086523,FBpp0112072,FBpp0288515,FBpp0288697,FBpp0290582,FBpp0290602,FBpp0293271,FBpp0297441,FBpp0302587,FBpp0302960,FBp…	CG5869,CG6509,CG8155,CalpB,Cortactin,Dhc64C,Gli,Hmgcr,Jafrac1,Krn,Mad,Mtl,Socs36E,Src42A,Stam,Tre1,ana1,del,esg,foi,hb,hpo,htl,jar,kay,mbc,mip120,nos,nudE,par-6,sl,slbo,sli,spn-E,spri,tkv,twf,yki
GO.0007423	sensory organ development	56	0.00825	FBpp0071603,FBpp0072803,FBpp0073893,FBpp0073940,FBpp0073996,FBpp0074961,FBpp0075275,FBpp0075431,FBpp0075617,FBpp0075947,FBpp0076076,FBpp0077788,FBpp0078604,FBpp0078721,FBpp0079485,FBpp0080118,FBpp0080261,FBpp0080282,FBpp0080827,FBpp0081170,FBpp0081568,FBpp0081580,FBpp0081665,FBpp0082352,FBpp0082541,FBpp0083322,FBpp0084272,FBpp0084332,FBpp0084561,FBpp0085320,FBpp0086007,FBpp0086773,FBpp0086821,FBp…	CycE,Dref,Eb1,H,HLHm3,Hydr2,Ire1,Krn,Mad,Mitf,Mtl,Nc,Nf-YB,POSH,PTP-ER,Pten,RASSF8,SRm160,Sam-S,Scm,Sos,Sra-1,Src42A,Su(H),Ten-m,arr,aux,capt,caz,ck,dap,dgo,dlp,dos,exd,fl(2)d,fry,hpo,hyd,kay,l(2)gd1,mib1,nct,nuf,put,rdx,shtd,smo,spg,sw,tkv,twf,tws,ush,wls,zen
GO.0051130	positive regulation of cellular component organization	28	0.00825	FBpp0072539,FBpp0073363,FBpp0073893,FBpp0073996,FBpp0074229,FBpp0075275,FBpp0076595,FBpp0077445,FBpp0077788,FBpp0078721,FBpp0079399,FBpp0079907,FBpp0080039,FBpp0081457,FBpp0082204,FBpp0082580,FBpp0082841,FBpp0083230,FBpp0085368,FBpp0099776,FBpp0099821,FBpp0112984,FBpp0293897,FBpp0297103,FBpp0297441,FBpp0302793,FBpp0304648,FBpp0304991	Ada2b,Arp2,BubR1,CG1832,CG8436,CG9866,Cks30A,Cortactin,Cp190,Dhc64C,Mad,Pld,RhoGAP92B,RhoGEF4,Sirt6,Su(var)3-7,Uvrag,cal1,caz,dia,esc,mib1,nod,par-6,shtd,smo,tkv,trio
GO.0009953	dorsal/ventral pattern formation	25	0.00853	FBpp0075431,FBpp0076412,FBpp0078721,FBpp0080261,FBpp0081170,FBpp0082392,FBpp0082637,FBpp0082713,FBpp0083322,FBpp0085913,FBpp0086333,FBpp0086821,FBpp0087141,FBpp0088506,FBpp0088574,FBpp0088856,FBpp0099391,FBpp0113078,FBpp0271525,FBpp0297577,FBpp0303187,FBpp0303260,FBpp0303719,FBpp0304827,FBpp0304991	AnxB9,Dhc64C,Dip3,H,Su(H),Tl,TubG2,arr,asun,capt,cuff,dlp,egl,glo,krimp,mael,mus301,nuf,put,spn-B,spn-E,tkv,tub,wek,zen
GO.0051252	regulation of RNA metabolic process	97	0.00881	FBpp0070302,FBpp0070455,FBpp0070481,FBpp0070794,FBpp0071221,FBpp0072178,FBpp0072462,FBpp0072803,FBpp0073173,FBpp0073940,FBpp0074594,FBpp0075083,FBpp0076186,FBpp0076374,FBpp0076457,FBpp0076588,FBpp0076635,FBpp0078413,FBpp0078721,FBpp0078890,FBpp0079164,FBpp0079451,FBpp0079485,FBpp0079641,FBpp0079755,FBpp0079907,FBpp0080118,FBpp0080261,FBpp0080293,FBpp0080678,FBpp0080827,FBpp0081004,FBpp0081008,FBp…	AGO3,Alh,Bgb,BubR1,CG10431,CG11710,CG17181,CG2652,CG2678,CG8436,CG9705,CTCF,Caf1,Cp190,DLP,Dcr-2,Dip3,Dref,GATAe,Gsc,H,HP1b,HPS4,Hcf,Hr39,Hsf,Ire1,MED21,Mad,Mcm10,Mef2,Mitf,Nab2,Nelf-A,Nelf-E,Nf-YB,Orc1,Orc2,Parg,Rbf2,Rpd3,Shc,Sirt6,Sos,Spt3,Su(H),Su(var)3-3,Su(var)3-7,Tl,Trf,Uba2,Wbp2,achi,ash1,az2,bap,brm,bs,cdc2,dimm,dos,esc,esg,exd,fd102C,fl(2)d,gcm,hb,hpo,kay,ksr,lin,mael,mbf1,mip120,mip130,…
GO.0046427	positive regulation of JAK-STAT cascade	8	0.00914	FBpp0072179,FBpp0072852,FBpp0075674,FBpp0077369,FBpp0081985,FBpp0088856,FBpp0112376,FBpp0289419	CG10960,CG31694,CG3281,Jafrac2,glo,slbo,upd2,upd3
GO.0048749	compound eye development	43	0.00914	FBpp0071603,FBpp0072803,FBpp0073893,FBpp0073996,FBpp0074961,FBpp0075275,FBpp0075431,FBpp0075617,FBpp0075947,FBpp0076076,FBpp0078604,FBpp0078721,FBpp0079485,FBpp0080118,FBpp0080827,FBpp0081170,FBpp0081568,FBpp0081580,FBpp0082541,FBpp0084272,FBpp0084332,FBpp0084561,FBpp0085320,FBpp0086007,FBpp0086773,FBpp0086821,FBpp0087345,FBpp0088843,FBpp0099391,FBpp0099767,FBpp0112160,FBpp0288515,FBpp0291079,FBp…	CycE,Dref,HLHm3,Ire1,Krn,Mad,Mitf,Mtl,Nc,Nf-YB,POSH,PTP-ER,Pten,RASSF8,SRm160,Scm,Sos,Sra-1,Src42A,Ten-m,arr,aux,capt,caz,dgo,dlp,dos,fl(2)d,fry,hpo,hyd,kay,l(2)gd1,mib1,nct,put,rdx,shtd,spg,tkv,ush,wls,zen
GO.0051336	regulation of hydrolase activity	40	0.00914	FBpp0072539,FBpp0072618,FBpp0072852,FBpp0073561,FBpp0073945,FBpp0074886,FBpp0076076,FBpp0076595,FBpp0078816,FBpp0079633,FBpp0080118,FBpp0080123,FBpp0081665,FBpp0081797,FBpp0082510,FBpp0082705,FBpp0083230,FBpp0083574,FBpp0083753,FBpp0085258,FBpp0085412,FBpp0086058,FBpp0086124,FBpp0086523,FBpp0086767,FBpp0087008,FBpp0087010,FBpp0087152,FBpp0089217,FBpp0111832,FBpp0288535,FBpp0290556,FBpp0293271,FBp…	CG10188,CG12241,CG1416,CG30046,CG30440,CG31391,CG3806,CG5337,CG5916,CG7852,CG8155,CG9135,CdGAPr,CenG1A,Fadd,Jafrac2,Nc,REG,RhoGAP15B,RhoGAP1A,RhoGAP54D,RhoGAP92B,RhoGEF2,RhoGEF3,RhoGEF4,RnrS,Sos,bur,garz,hpo,mbc,p53,rpr,spg,spri,step,trio,tum,tws,vap
GO.0097190	apoptotic signaling pathway	8	0.00914	FBpp0072852,FBpp0074886,FBpp0075399,FBpp0076076,FBpp0083753,FBpp0298284,FBpp0301208,FBpp0304253	Corp,Jafrac2,Msh6,Nc,hpo,p53,rpr,spel1
GO.0035825	reciprocal DNA recombination	9	0.00941	FBpp0074047,FBpp0075399,FBpp0076547,FBpp0081910,FBpp0082392,FBpp0082648,FBpp0083508,FBpp0083753,FBpp0086520	Blm,CG7922,Msh6,Pms2,c(3)G,mei-41,mei-P22,p53,spn-B
GO.0045786	negative regulation of cell cycle	23	0.00942	FBpp0070425,FBpp0070729,FBpp0071967,FBpp0073648,FBpp0074047,FBpp0076824,FBpp0077788,FBpp0077893,FBpp0079399,FBpp0079641,FBpp0080118,FBpp0080293,FBpp0082667,FBpp0085138,FBpp0085368,FBpp0087553,FBpp0087897,FBpp0088843,FBpp0290855,FBpp0301208,FBpp0303193,FBpp0304607,FBpp0304648	BubR1,Cks30A,Cul-4,Mad,Mcm3,Myt1,Pten,Rbf2,Sos,brm,cdc2,dap,esg,gfzf,mei-41,mi,mit(1)15,mus101,smo,spel1,trbl,wee,zwilch
GO.0007552	metamorphosis	60	0.00944	FBpp0070876,FBpp0070994,FBpp0072164,FBpp0072178,FBpp0072539,FBpp0073371,FBpp0073538,FBpp0074065,FBpp0074594,FBpp0074886,FBpp0075275,FBpp0075431,FBpp0075947,FBpp0076076,FBpp0076156,FBpp0077788,FBpp0078413,FBpp0078721,FBpp0078970,FBpp0079317,FBpp0079399,FBpp0079889,FBpp0080039,FBpp0080111,FBpp0080118,FBpp0080261,FBpp0080282,FBpp0080293,FBpp0080324,FBpp0081568,FBpp0083230,FBpp0083322,FBpp0084210,FBp…	Atx-1,CG13366,CG43427,Cap,Cks30A,CycE,Gli,H,Inx7,Mad,Mmp1,Mtl,Nc,Plzf,Pten,Rca1,RhoGAP15B,RhoGAP54D,RhoGAP92B,RhoGEF2,Socs36E,Sos,Src42A,Su(H),Su(var)3-3,Uvrag,Vps33B,ade5,bif,brm,bs,ck,dap,dgo,dlp,dream,dx,esg,fry,fy,hyd,jar,kay,ksr,l(2)gd1,magu,mib1,nuf,p38b,path,rpr,smo,spag,step,tkv,trio,tx,upd3,vlc,wls
GO.0031329	regulation of cellular catabolic process	22	0.00988	FBpp0070376,FBpp0070425,FBpp0073561,FBpp0073893,FBpp0074886,FBpp0076076,FBpp0076225,FBpp0077893,FBpp0078970,FBpp0079399,FBpp0079755,FBpp0080039,FBpp0080695,FBpp0082637,FBpp0083753,FBpp0085138,FBpp0085368,FBpp0085891,FBpp0088843,FBpp0289159,FBpp0294012,FBpp0304991	AGO3,Atg7,BubR1,CG17343,CG3457,Cks30A,CycE,Dhc64C,Hsp67Bc,Nc,Pten,REG,Rca1,Uvrag,mit(1)15,p53,piwi,rpr,shtd,spn-E,trbl,zwilch
GO.0090130	tissue migration	25	0.01	FBpp0072179,FBpp0074009,FBpp0074229,FBpp0074961,FBpp0076072,FBpp0079732,FBpp0079831,FBpp0080293,FBpp0080324,FBpp0080408,FBpp0081431,FBpp0082352,FBpp0082970,FBpp0086523,FBpp0112072,FBpp0288515,FBpp0288697,FBpp0290582,FBpp0293271,FBpp0297441,FBpp0302587,FBpp0302960,FBpp0303578,FBpp0304253,FBpp0304991	CG5869,CG6509,CG8155,CalpB,Cortactin,Dhc64C,Gli,Krn,Socs36E,Stam,esg,hb,hpo,htl,jar,kay,mbc,nudE,par-6,sl,slbo,sli,spri,twf,yki
GO.0008152	metabolic process	348	0.0105	FBpp0070045,FBpp0070114,FBpp0070235,FBpp0070302,FBpp0070326,FBpp0070371,FBpp0070474,FBpp0070723,FBpp0070794,FBpp0070824,FBpp0070876,FBpp0071116,FBpp0071160,FBpp0071266,FBpp0071470,FBpp0071551,FBpp0071560,FBpp0071603,FBpp0071746,FBpp0071967,FBpp0072035,FBpp0072041,FBpp0072192,FBpp0072194,FBpp0072388,FBpp0072539,FBpp0072842,FBpp0072852,FBpp0072954,FBpp0073007,FBpp0073173,FBpp0073194,FBpp0073312,FBp…	Ac3,Acph-1,Ada2b,Adk1,Atg7,Blm,Bre1,CG10417,CG10426,CG10431,CG10527,CG10731,CG10877,CG11257,CG11342,CG11403,CG11426,CG11437,CG11619,CG11652,CG11700,CG11897,CG11898,CG12065,CG12078,CG12728,CG12990,CG13025,CG13097,CG13344,CG13766,CG1407,CG14227,CG14463,CG14906,CG15863,CG16940,CG1718,CG17187,CG17528,CG18417,CG1847,CG1942,CG2201,CG2543,CG2614,CG2929,CG30466,CG30471,CG30495,CG31156,CG31731,CG31849,CG3…
GO.0006355	regulation of transcription, DNA-templated	89	0.0106	FBpp0070302,FBpp0070455,FBpp0070481,FBpp0070794,FBpp0071221,FBpp0072178,FBpp0072462,FBpp0072803,FBpp0073173,FBpp0073940,FBpp0074594,FBpp0075083,FBpp0076186,FBpp0076374,FBpp0076457,FBpp0076588,FBpp0076635,FBpp0078413,FBpp0078721,FBpp0078890,FBpp0079164,FBpp0079451,FBpp0079485,FBpp0079641,FBpp0079755,FBpp0079907,FBpp0080118,FBpp0080261,FBpp0080293,FBpp0080678,FBpp0080827,FBpp0081004,FBpp0081008,FBp…	Alh,Bgb,BubR1,CG10431,CG11710,CG17181,CG2652,CG2678,CG8436,CG9705,CTCF,Caf1,Cp190,DLP,Dcr-2,Dip3,Dref,GATAe,Gsc,HP1b,HPS4,Hcf,Hr39,Hsf,MED21,Mad,Mcm10,Mef2,Mitf,Nelf-A,Nelf-E,Nf-YB,Orc1,Orc2,Parg,Rbf2,Rpd3,Shc,Sirt6,Sos,Spt3,Su(H),Su(var)3-3,Su(var)3-7,Tl,Trf,Uba2,Wbp2,achi,ash1,az2,bap,brm,bs,cdc2,dimm,dos,esc,esg,exd,fd102C,gcm,hb,hpo,kay,ksr,lin,mael,mbf1,mip120,mip130,mip40,mof,msl-3,mute,nos…
GO.2000134	negative regulation of G1/S transition of mitotic cell cycle	6	0.0106	FBpp0077788,FBpp0080118,FBpp0082667,FBpp0087553,FBpp0303193,FBpp0304648	Mad,Rbf2,Sos,brm,dap,smo
GO.0001667	ameboidal-type cell migration	25	0.0108	FBpp0072179,FBpp0074009,FBpp0074229,FBpp0074961,FBpp0076072,FBpp0079732,FBpp0079831,FBpp0080293,FBpp0080324,FBpp0080408,FBpp0081431,FBpp0082352,FBpp0082970,FBpp0086523,FBpp0112072,FBpp0288515,FBpp0288697,FBpp0290582,FBpp0293271,FBpp0297441,FBpp0302587,FBpp0302960,FBpp0303578,FBpp0304253,FBpp0304991	CG5869,CG6509,CG8155,CalpB,Cortactin,Dhc64C,Gli,Krn,Socs36E,Stam,esg,hb,hpo,htl,jar,kay,mbc,nudE,par-6,sl,slbo,sli,spri,twf,yki
GO.0070507	regulation of microtubule cytoskeleton organization	10	0.0109	FBpp0073083,FBpp0073363,FBpp0073672,FBpp0074228,FBpp0078042,FBpp0086767,FBpp0099821,FBpp0291772,FBpp0304991,FBpp0305298	CG1832,Dhc64C,SAK,beta-Spec,del,l(1)dd4,nod,pav,tacc,tum
GO.0090066	regulation of anatomical structure size	28	0.0111	FBpp0071563,FBpp0072194,FBpp0073371,FBpp0076156,FBpp0076824,FBpp0078898,FBpp0079677,FBpp0079924,FBpp0080111,FBpp0080324,FBpp0080408,FBpp0082352,FBpp0083230,FBpp0083322,FBpp0083966,FBpp0085148,FBpp0087010,FBpp0087487,FBpp0088506,FBpp0088843,FBpp0111832,FBpp0112376,FBpp0271771,FBpp0292871,FBpp0294012,FBpp0297103,FBpp0297165,FBpp0302793	AnxB9,Arp2,Best1,CG4030,CG5869,CycE,Gcn2,Gli,H,Mmp1,Mpk2,Myt1,Pten,RhoGAP1A,RhoGAP92B,bif,chico,crok,dia,garz,gek,magu,mmy,p38b,path,raw,twf,upd3
GO.0032268	regulation of cellular protein metabolic process	63	0.0112	FBpp0070376,FBpp0070425,FBpp0070723,FBpp0070794,FBpp0071603,FBpp0071822,FBpp0071967,FBpp0072852,FBpp0072987,FBpp0073173,FBpp0073561,FBpp0073893,FBpp0074229,FBpp0074886,FBpp0074961,FBpp0076076,FBpp0076225,FBpp0076287,FBpp0076412,FBpp0077445,FBpp0077893,FBpp0078413,FBpp0078970,FBpp0079399,FBpp0079907,FBpp0080111,FBpp0080695,FBpp0080827,FBpp0081665,FBpp0081797,FBpp0082392,FBpp0083146,FBpp0083574,FBp…	Ada2b,BubR1,CG10158,CG1603,CG17343,CG17494,CG30046,CG31391,CG3457,CG5660,CG9866,Cdk7,Cks30A,CycB,CycD,CycE,CycJ,Dhc64C,Fadd,Fem-1,Gcn2,Hmgcr,Hsp67Bc,Jafrac2,JhI-1,Krn,Nc,Nf-YB,PTP-ER,Parg,REG,Rca1,RnrS,Rpd3,bam,bur,dap,esc,fry,gfzf,glo,hpo,kay,krimp,ksr,mi,mit(1)15,mof,mus301,nos,p38b,p53,par-6,raw,rdx,rpr,shtd,spn-B,step,trbl,tws,wee,zwilch
GO.0040008	regulation of growth	35	0.0112	FBpp0071967,FBpp0072539,FBpp0073371,FBpp0073945,FBpp0073996,FBpp0074009,FBpp0074228,FBpp0075431,FBpp0075899,FBpp0076156,FBpp0078501,FBpp0078721,FBpp0079677,FBpp0080111,FBpp0081580,FBpp0083230,FBpp0083753,FBpp0084243,FBpp0084272,FBpp0084309,FBpp0085320,FBpp0087292,FBpp0087449,FBpp0088193,FBpp0088843,FBpp0288697,FBpp0289419,FBpp0289620,FBpp0293271,FBpp0302793,FBpp0304253,FBpp0304356,FBpp0304648,FBp…	Arp2,CG12001,CycD,Hcf,JhI-1,Lnk,Mad,Pten,RASSF8,RhoGAP92B,Scm,Src42A,Wbp2,bam,beta-Spec,bif,caz,chico,dlp,hpo,lack,mbc,metro,mi,p38b,p53,path,scyl,sl,step,tkv,trio,upd2,vap,yki
GO.0009994	oocyte differentiation	24	0.0113	FBpp0070884,FBpp0074229,FBpp0076412,FBpp0082392,FBpp0082637,FBpp0082713,FBpp0083146,FBpp0086007,FBpp0086333,FBpp0087141,FBpp0087553,FBpp0088574,FBpp0088856,FBpp0099391,FBpp0112072,FBpp0113078,FBpp0291491,FBpp0297352,FBpp0301582,FBpp0303719,FBpp0304827,FBpp0304991,FBpp0305256,FBpp0305298	Dhc64C,POSH,TubG2,asun,capt,cuff,dap,del,egl,exu,fry,glo,gus,krimp,mael,mus301,nos,nudE,par-6,spn-B,spn-E,stwl,swa,wek
GO.0010631	epithelial cell migration	24	0.0113	FBpp0072179,FBpp0074009,FBpp0074229,FBpp0074961,FBpp0076072,FBpp0079732,FBpp0079831,FBpp0080293,FBpp0080324,FBpp0080408,FBpp0081431,FBpp0082352,FBpp0086523,FBpp0112072,FBpp0288515,FBpp0288697,FBpp0290582,FBpp0293271,FBpp0297441,FBpp0302587,FBpp0302960,FBpp0303578,FBpp0304253,FBpp0304991	CG5869,CG6509,CG8155,CalpB,Cortactin,Dhc64C,Gli,Krn,Socs36E,Stam,esg,hb,hpo,jar,kay,mbc,nudE,par-6,sl,slbo,sli,spri,twf,yki
GO.0051179	localization	164	0.0113	FBpp0070045,FBpp0070162,FBpp0070331,FBpp0070401,FBpp0070425,FBpp0070474,FBpp0070649,FBpp0070813,FBpp0070876,FBpp0070884,FBpp0070994,FBpp0071564,FBpp0071822,FBpp0071967,FBpp0072179,FBpp0072303,FBpp0072461,FBpp0072828,FBpp0073083,FBpp0073363,FBpp0073594,FBpp0073659,FBpp0073681,FBpp0073785,FBpp0073848,FBpp0073931,FBpp0073940,FBpp0074009,FBpp0074229,FBpp0074528,FBpp0074650,FBpp0074919,FBpp0074961,FBp…	Act88F,Actn,Akap200,Ank,AnxB9,Best1,Bre1,CG10420,CG10657,CG10731,CG11120,CG11652,CG11655,CG11857,CG13384,CG13893,CG14232,CG1652,CG2929,CG30344,CG3191,CG32091,CG32350,CG33298,CG3532,CG3829,CG3876,CG4991,CG5853,CG5869,CG6509,CG6565,CG7816,CG7888,CG8155,CG8552,CG8909,CG9175,CalpB,Calx,Cortactin,Cp190,CycB,Dcr-2,Dhc64C,Eb1,Ent1,Fic,Gli,HisCl1,Hmgcr,Inx7,Jafrac1,JhI-1,Kap-alpha1,Klp64D,Klp68D,Krn,Lrrk…
GO.0090132	epithelium migration	24	0.0113	FBpp0072179,FBpp0074009,FBpp0074229,FBpp0074961,FBpp0076072,FBpp0079732,FBpp0079831,FBpp0080293,FBpp0080324,FBpp0080408,FBpp0081431,FBpp0082352,FBpp0086523,FBpp0112072,FBpp0288515,FBpp0288697,FBpp0290582,FBpp0293271,FBpp0297441,FBpp0302587,FBpp0302960,FBpp0303578,FBpp0304253,FBpp0304991	CG5869,CG6509,CG8155,CalpB,Cortactin,Dhc64C,Gli,Krn,Socs36E,Stam,esg,hb,hpo,jar,kay,mbc,nudE,par-6,sl,slbo,sli,spri,twf,yki
GO.0006749	glutathione metabolic process	11	0.0114	FBpp0073423,FBpp0082041,FBpp0082043,FBpp0082044,FBpp0082047,FBpp0082079,FBpp0085854,FBpp0085856,FBpp0085857,FBpp0099824,FBpp0305731	CG1492,GstD1,GstD10,GstD2,GstD4,GstD5,GstD8,GstE5,GstE7,GstE8,GstS1
GO.0051783	regulation of nuclear division	15	0.0114	FBpp0070376,FBpp0070425,FBpp0073893,FBpp0074047,FBpp0077893,FBpp0078970,FBpp0079399,FBpp0079795,FBpp0080695,FBpp0081665,FBpp0085138,FBpp0085368,FBpp0294012,FBpp0301208,FBpp0304991	BubR1,CG17343,CG3457,Cks30A,CycE,Dhc64C,Rca1,cana,mei-41,mit(1)15,shtd,spel1,trbl,tws,zwilch
GO.0048699	generation of neurons	94	0.0121	FBpp0070649,FBpp0070939,FBpp0071603,FBpp0071625,FBpp0071756,FBpp0072194,FBpp0072539,FBpp0072803,FBpp0072954,FBpp0073173,FBpp0073371,FBpp0073990,FBpp0074065,FBpp0074228,FBpp0074229,FBpp0075081,FBpp0075083,FBpp0075297,FBpp0075431,FBpp0075645,FBpp0075865,FBpp0076030,FBpp0076076,FBpp0076861,FBpp0078898,FBpp0079317,FBpp0079451,FBpp0079485,FBpp0079641,FBpp0079732,FBpp0079907,FBpp0080039,FBpp0080118,FBp…	Ada2b,CG10431,CG11660,CG12078,CG2678,CG31475,CG4973,CG7156,CG9705,Caf1,Cap,CdGAPr,CycE,Dhc64C,Dip3,Dref,Gli,HmgD,Ire1,Klp64D,Mcm10,Mical,Mmp1,Mtl,Nak,Nc,Nf-YB,Nrt,POSH,PTP-ER,Pten,Ptp69D,RhoGEF2,Rpd3,Scm,Socs36E,Sos,Sra-1,Src42A,Stam,Ten-m,Tl,Uvrag,Wnk,ana1,aur,babos,beta-Spec,bif,brm,bur,capt,cdc2,ck,dgo,dlp,dnt,dos,eas,esc,esg,flfl,fry,fwe,fy,gcm,gek,hb,hpo,jar,kay,mbf1,metro,mmy,nct,nos,p130CA…
GO.0001711	endodermal cell fate commitment	3	0.0122	FBpp0078721,FBpp0082970,FBpp0304648	Mad,htl,tkv
GO.0035987	endodermal cell differentiation	3	0.0122	FBpp0078721,FBpp0082970,FBpp0304648	Mad,htl,tkv
GO.0043570	maintenance of DNA repeat elements	3	0.0122	FBpp0075399,FBpp0076588,FBpp0301208	CTCF,Msh6,spel1
GO.0008360	regulation of cell shape	20	0.0125	FBpp0073502,FBpp0074047,FBpp0074229,FBpp0076595,FBpp0079146,FBpp0080118,FBpp0082541,FBpp0082970,FBpp0084561,FBpp0085151,FBpp0086124,FBpp0086382,FBpp0088843,FBpp0099391,FBpp0292871,FBpp0294012,FBpp0297103,FBpp0297441,FBpp0303192,FBpp0306158	AnxB11,CG7115,Cortactin,CycE,Mtl,Pten,Rab40,RhoGEF2,RhoGEF4,Sos,Sra-1,Ten-m,capt,dia,htl,mei-41,mey,par-6,raw,shark
GO.0009896	positive regulation of catabolic process	14	0.0143	FBpp0073893,FBpp0074886,FBpp0077893,FBpp0078042,FBpp0079399,FBpp0079755,FBpp0080039,FBpp0082637,FBpp0083753,FBpp0085891,FBpp0087897,FBpp0289159,FBpp0297275,FBpp0301582	AGO3,Atg7,Cks30A,Cul-4,SAK,Uvrag,gus,l(2)gd1,p53,piwi,rpr,shtd,spn-E,trbl
GO.0065008	regulation of biological quality	104	0.0143	FBpp0070331,FBpp0070455,FBpp0070939,FBpp0071116,FBpp0071448,FBpp0071563,FBpp0071564,FBpp0072035,FBpp0072194,FBpp0072539,FBpp0073083,FBpp0073371,FBpp0073502,FBpp0073594,FBpp0073637,FBpp0073678,FBpp0073996,FBpp0074047,FBpp0074228,FBpp0074229,FBpp0075877,FBpp0076030,FBpp0076156,FBpp0076287,FBpp0076595,FBpp0076824,FBpp0077134,FBpp0077258,FBpp0078042,FBpp0078501,FBpp0078721,FBpp0078898,FBpp0079146,FBp…	AP-2mu,Act57B,Actn,Ada2b,Ank,AnxB11,AnxB9,Arp2,Atx-1,Best1,BthD,CG11825,CG12001,CG1652,CG3238,CG33298,CG4030,CG4199,CG5554,CG5660,CG5869,CG6136,CG7115,CG7816,CG9302,Cortactin,CycE,Dhc64C,Gcn2,Gli,H,HP6,Irbp,Jafrac1,Lig4,Mad,Mef2,Mmp1,Mpk2,Mtl,Mvl,Myt1,Parg,Pten,Rab40,Rbcn-3A,Rep,RhoGAP1A,RhoGAP92B,RhoGEF2,RhoGEF4,SAK,SPoCk,Sara,Snmp1,Sos,Sra-1,Src42A,Stam,Ten-m,Trxr-1,beta-Spec,bif,brm,capt,cav,c…
GO.0007349	cellularization	18	0.0149	FBpp0073824,FBpp0074047,FBpp0076076,FBpp0078604,FBpp0079755,FBpp0081957,FBpp0082838,FBpp0083352,FBpp0083574,FBpp0086124,FBpp0086668,FBpp0088428,FBpp0099767,FBpp0112984,FBpp0290582,FBpp0291772,FBpp0297103,FBpp0304991	CG8536,Dhc64C,Fadd,Nc,Pld,RhoGEF2,Sep2,aur,aux,dah,dia,jar,kuk,mei-41,piwi,rdx,sw,tacc
GO.0010639	negative regulation of organelle organization	15	0.0149	FBpp0070425,FBpp0071221,FBpp0073672,FBpp0074228,FBpp0076635,FBpp0077893,FBpp0080408,FBpp0082352,FBpp0083230,FBpp0085138,FBpp0085368,FBpp0291772,FBpp0301208,FBpp0304991,FBpp0305298	BubR1,CG5869,Dhc64C,HP1b,RhoGAP92B,beta-Spec,del,l(1)dd4,mit(1)15,msl-3,spel1,tacc,trbl,twf,zwilch
GO.0007306	eggshell chorion assembly	16	0.0151	FBpp0070302,FBpp0070913,FBpp0074025,FBpp0075683,FBpp0079900,FBpp0082329,FBpp0082511,FBpp0082637,FBpp0082713,FBpp0085744,FBpp0086382,FBpp0087897,FBpp0088574,FBpp0290602,FBpp0294012,FBpp0301582	Caf1,Cul-4,CycE,Klc,Mcm6,Orc2,asun,gus,kat80,mael,mip120,mip130,mip40,shark,spn-E,zuc
GO.0051302	regulation of cell division	17	0.0151	FBpp0070376,FBpp0070425,FBpp0073893,FBpp0074047,FBpp0077893,FBpp0078970,FBpp0079399,FBpp0079795,FBpp0080695,FBpp0081665,FBpp0085138,FBpp0085368,FBpp0086767,FBpp0294012,FBpp0301208,FBpp0304889,FBpp0304991	BubR1,CG17343,CG3457,Cks30A,CycE,Dhc64C,Rca1,cana,mei-41,mit(1)15,shtd,spel1,sti,trbl,tum,tws,zwilch
GO.0045934	negative regulation of nucleobase-containing compound metabolic process	42	0.0153	FBpp0070302,FBpp0070455,FBpp0071221,FBpp0072462,FBpp0073173,FBpp0075399,FBpp0076374,FBpp0076588,FBpp0078730,FBpp0079755,FBpp0079907,FBpp0080261,FBpp0080293,FBpp0081004,FBpp0081431,FBpp0081910,FBpp0082329,FBpp0082511,FBpp0082637,FBpp0082667,FBpp0083146,FBpp0083322,FBpp0084017,FBpp0084332,FBpp0085744,FBpp0086017,FBpp0086061,FBpp0087053,FBpp0088033,FBpp0088311,FBpp0088574,FBpp0110266,FBpp0113060,FBp…	Blm,CG17181,CTCF,Caf1,Cap-D3,Dcr-2,Gsc,H,HLHm3,HP1b,HPS4,Hsf,Mad,Mcm10,Msh6,Nab2,Nelf-A,Nelf-E,Orc1,Orc2,Parg,Rbf2,Rpd3,Su(H),WRNexo,achi,esc,esg,fd102C,hb,hpo,mael,mip120,mip130,mip40,nos,per,piwi,spel1,spn-E,stwl,ush
GO.0022607	cellular component assembly	82	0.0154	FBpp0070302,FBpp0070331,FBpp0070729,FBpp0070884,FBpp0070913,FBpp0072839,FBpp0073083,FBpp0073363,FBpp0073672,FBpp0073681,FBpp0073824,FBpp0073996,FBpp0074025,FBpp0074229,FBpp0075683,FBpp0075877,FBpp0076076,FBpp0076861,FBpp0077259,FBpp0077445,FBpp0078042,FBpp0078721,FBpp0079399,FBpp0079417,FBpp0079900,FBpp0079924,FBpp0080324,FBpp0080412,FBpp0080649,FBpp0081004,FBpp0081123,FBpp0081284,FBpp0081665,FBp…	Act88F,Actn,BubR1,CG10055,CG10440,CG1240,CG12864,CG13366,CG1399,CG8678,CG9866,Caf1,Cks30A,Cul-4,CycE,Dcr-2,Df31,Eb1,Gem2,Gli,Grip71,HPS4,Klc,Klp64D,Mcm10,Mcm3,Mcm6,Mical,Mtl,Nc,Ndc80,Orc2,P32,POSH,SAK,Set,Sra-1,Src42A,Ten-m,Tl,Vps33B,ana1,asun,borr,caz,cmet,comt,crok,cuff,dah,dia,exu,glo,gus,kat80,kay,l(1)dd4,mael,mip120,mip130,mip40,moody,msl-2,nod,nuf,par-6,pav,rt,shark,sls,spn-E,sra,sti,swa,tk…
GO.0048870	cell motility	36	0.0156	FBpp0070813,FBpp0072179,FBpp0073594,FBpp0074009,FBpp0074229,FBpp0074961,FBpp0076072,FBpp0076350,FBpp0078721,FBpp0079732,FBpp0079831,FBpp0080293,FBpp0080324,FBpp0080408,FBpp0081431,FBpp0082352,FBpp0082970,FBpp0083146,FBpp0083842,FBpp0084029,FBpp0084561,FBpp0085320,FBpp0086523,FBpp0112072,FBpp0288515,FBpp0288697,FBpp0290582,FBpp0290602,FBpp0293271,FBpp0297441,FBpp0302587,FBpp0302960,FBpp0303578,FBp…	CG5869,CG6509,CG8155,CalpB,Cortactin,Dhc64C,Gli,Hmgcr,Jafrac1,Krn,Mad,Mtl,Socs36E,Src42A,Stam,Tre1,ana1,esg,foi,hb,hpo,htl,jar,kay,mbc,mip120,nos,nudE,par-6,sl,slbo,sli,spri,tkv,twf,yki
GO.0030100	regulation of endocytosis	11	0.0161	FBpp0073945,FBpp0075275,FBpp0079451,FBpp0080039,FBpp0080729,FBpp0084476,FBpp0111700,FBpp0112984,FBpp0297275,FBpp0297441,FBpp0304747	CG5815,Cortactin,Lrrk,Nak,Pld,Uvrag,gcm,l(2)gd1,mib1,step,vap
GO.0016458	gene silencing	18	0.0165	FBpp0073173,FBpp0073445,FBpp0074594,FBpp0079755,FBpp0079900,FBpp0079907,FBpp0081004,FBpp0081027,FBpp0081580,FBpp0082329,FBpp0082511,FBpp0082637,FBpp0086017,FBpp0086061,FBpp0086630,FBpp0088033,FBpp0289159,FBpp0298281	AGO3,CG12864,Caf1,Dcr-2,HPS4,Hsc70-3,Mcm10,Nbr,Orc1,Orc2,Parg,Rpd3,Scm,Su(var)3-3,esc,piwi,spn-E,zuc
GO.0046483	heterocycle metabolic process	121	0.0165	FBpp0070114,FBpp0070235,FBpp0070302,FBpp0070723,FBpp0070794,FBpp0070824,FBpp0071160,FBpp0072041,FBpp0072146,FBpp0072192,FBpp0072388,FBpp0073007,FBpp0073363,FBpp0073457,FBpp0073488,FBpp0073538,FBpp0073561,FBpp0073996,FBpp0074047,FBpp0074065,FBpp0074330,FBpp0074345,FBpp0074364,FBpp0074907,FBpp0074971,FBpp0075399,FBpp0075617,FBpp0075750,FBpp0075935,FBpp0076132,FBpp0076287,FBpp0076401,FBpp0076547,FBp…	Ac3,Adk1,Blm,CG10431,CG11403,CG12065,CG12728,CG13097,CG14906,CG16940,CG17187,CG2543,CG31156,CG3238,CG32549,CG33057,CG3326,CG4049,CG4570,CG5316,CG5660,CG6179,CG6330,CG6967,CG7441,CG7922,CTCF,Caf1,Cap,Cdk7,Coprox,Ctf4,Cul-4,CycE,DNA-ligI,DNApol-eta,Dcr-2,Dek,Dref,FucT6,Gcn2,Gem2,Gyc88E,HP6,Hmgcr,IntS10,IntS12,Irbp,Ire1,JhI-1,La,Larp7,MED21,Mad,Mcm10,Mef2,Mical,Mocs1,Msh6,Nbr,Nf-YB,Orc1,Orc2,Pms2,Po…
GO.0002165	instar larval or pupal development	66	0.017	FBpp0070607,FBpp0070876,FBpp0070994,FBpp0072164,FBpp0072178,FBpp0072539,FBpp0073371,FBpp0073538,FBpp0073637,FBpp0074065,FBpp0074594,FBpp0074886,FBpp0075275,FBpp0075431,FBpp0075947,FBpp0076076,FBpp0076156,FBpp0077788,FBpp0078413,FBpp0078721,FBpp0078970,FBpp0079317,FBpp0079399,FBpp0079889,FBpp0080039,FBpp0080111,FBpp0080118,FBpp0080261,FBpp0080282,FBpp0080293,FBpp0080324,FBpp0081568,FBpp0081949,FBp…	Alh,Atx-1,BthD,CG13366,CG43427,Cap,Cks30A,CycE,Gli,H,Inx7,Mad,Mmp1,Mtl,Nc,Plzf,Pten,Rca1,RhoGAP15B,RhoGAP54D,RhoGAP92B,RhoGEF2,Snmp1,Socs36E,Sos,Src42A,Su(H),Su(var)3-3,Uvrag,Vps33B,ade5,bif,brm,bs,cib,ck,dap,dgo,dlp,dream,dx,egl,esg,fry,fy,hyd,jar,kay,ksr,l(2)gd1,magu,mib1,nuf,p38b,path,rpr,sad,smo,spag,step,tkv,trio,tx,upd3,vlc,wls
GO.0045935	positive regulation of nucleobase-containing compound metabolic process	43	0.017	FBpp0070794,FBpp0071221,FBpp0072178,FBpp0072179,FBpp0073940,FBpp0076374,FBpp0076457,FBpp0076635,FBpp0076789,FBpp0078890,FBpp0079164,FBpp0079451,FBpp0079485,FBpp0079755,FBpp0080261,FBpp0080293,FBpp0080827,FBpp0081170,FBpp0081431,FBpp0082204,FBpp0082637,FBpp0082672,FBpp0082841,FBpp0083753,FBpp0084947,FBpp0085913,FBpp0087053,FBpp0087732,FBpp0088193,FBpp0088881,FBpp0110266,FBpp0288515,FBpp0288697,FBp…	AGO3,AdoR,Bgb,DLP,Dip3,Dref,GATAe,HP1b,Hcf,Hsf,Mad,Mef2,Nelf-E,Nf-YB,Pole2,Su(H),Su(var)3-7,Tl,Trf,Uba2,Wbp2,achi,ash1,brm,bs,cal1,dimm,esg,exd,gcm,hb,kay,lin,mbf1,mof,msl-3,p53,piwi,scf,slbo,spn-E,yki,zen
GO.0002376	immune system process	38	0.0171	FBpp0071697,FBpp0072803,FBpp0076076,FBpp0076186,FBpp0076457,FBpp0076462,FBpp0077788,FBpp0079451,FBpp0079831,FBpp0080111,FBpp0080261,FBpp0082672,FBpp0082970,FBpp0083574,FBpp0083851,FBpp0083966,FBpp0084210,FBpp0084561,FBpp0084977,FBpp0085785,FBpp0085913,FBpp0086007,FBpp0086061,FBpp0088843,FBpp0112376,FBpp0271525,FBpp0288515,FBpp0289513,FBpp0297062,FBpp0297103,FBpp0302929,FBpp0303187,FBpp0303193,FBp…	AttC,CG1399,CG6509,CecA1,Dcr-2,Dhc64C,Dip3,Eb1,Fadd,GATAe,Mef2,Mpk2,Mtl,Nc,Nup98-96,POSH,Pten,RhoGEF3,Shc,Su(H),Swim,Tl,Uba2,Vps33B,bip1,brm,dia,dos,gcm,htl,kay,p38b,prod,smo,stwl,tub,upd3,ush
GO.1903310	positive regulation of chromatin modification	9	0.0174	FBpp0077445,FBpp0079907,FBpp0081457,FBpp0082204,FBpp0082580,FBpp0082841,FBpp0085368,FBpp0099776,FBpp0293897	Ada2b,BubR1,CG8436,CG9866,Cp190,Sirt6,Su(var)3-7,cal1,esc
GO.0007088	regulation of mitotic nuclear division	14	0.0184	FBpp0070376,FBpp0070425,FBpp0073893,FBpp0074047,FBpp0077893,FBpp0078970,FBpp0079399,FBpp0079795,FBpp0080695,FBpp0081665,FBpp0085138,FBpp0085368,FBpp0294012,FBpp0304991	BubR1,CG17343,CG3457,Cks30A,CycE,Dhc64C,Rca1,cana,mei-41,mit(1)15,shtd,trbl,tws,zwilch
GO.0007165	signal transduction	108	0.0185	FBpp0070455,FBpp0070794,FBpp0070808,FBpp0070876,FBpp0070939,FBpp0071564,FBpp0071603,FBpp0071642,FBpp0072194,FBpp0072803,FBpp0072852,FBpp0073083,FBpp0073502,FBpp0073587,FBpp0073659,FBpp0074009,FBpp0074886,FBpp0074961,FBpp0075275,FBpp0075399,FBpp0075431,FBpp0075645,FBpp0075947,FBpp0076076,FBpp0076186,FBpp0076595,FBpp0077350,FBpp0078158,FBpp0078376,FBpp0078413,FBpp0078604,FBpp0079116,FBpp0079677,FBp…	Ac3,AdoR,Ank,CG11426,CG15744,CG17528,CG31183,CG32758,CG4325,CG5815,CG5888,CG9304,Calx,CdGAPr,Corp,CycD,CycE,Ext2,Fadd,Gadd45,Gyc88E,H,HLHm3,Herp,Hr39,Ire1,Jafrac2,Krn,Lrr47,Lrrk,Mad,Mpk2,Msh6,Nc,Nup93-1,Nup98-96,Or43b,PTP-ER,Pkcdelta,Plzf,Pten,Ptp69D,RASSF8,Rab21,Rab23,Rab40,Rab9,Rh3,RhoGAP54D,RhoGEF3,RhoGEF4,SPoCk,Sara,Shc,Snmp1,Socs36E,Sos,Src42A,Stam,Su(H),Wbp2,arr,aux,botv,brm,chico,cnir,dlp,…
GO.0009408	response to heat	16	0.0185	FBpp0073445,FBpp0076223,FBpp0076224,FBpp0076225,FBpp0078137,FBpp0078566,FBpp0080111,FBpp0081284,FBpp0082107,FBpp0083966,FBpp0083974,FBpp0085482,FBpp0100010,FBpp0110266,FBpp0298281,FBpp0301282	CG14650,CG7130,Hsc70-3,Hsf,Hsp22,Hsp23,Hsp26,Hsp67Ba,Hsp67Bc,Hsp68,Hsp70Bc,Mpk2,Parg,Trap1,p38b,unc-45
GO.0019827	stem cell population maintenance	15	0.0185	FBpp0077788,FBpp0078721,FBpp0079755,FBpp0080293,FBpp0083146,FBpp0083322,FBpp0083851,FBpp0084243,FBpp0087487,FBpp0294012,FBpp0298281,FBpp0302960,FBpp0303260,FBpp0304648,FBpp0305256	CycE,H,Mad,Nup98-96,Parg,Socs36E,bam,esg,magu,nos,piwi,put,smo,stwl,tkv
GO.0022604	regulation of cell morphogenesis	25	0.0185	FBpp0071756,FBpp0072539,FBpp0073173,FBpp0073371,FBpp0073502,FBpp0074047,FBpp0074229,FBpp0076595,FBpp0079146,FBpp0080118,FBpp0082541,FBpp0082970,FBpp0084561,FBpp0085151,FBpp0086124,FBpp0086382,FBpp0088843,FBpp0099391,FBpp0292871,FBpp0294012,FBpp0297103,FBpp0297352,FBpp0297441,FBpp0303192,FBpp0306158	AnxB11,CG7115,Cortactin,CycE,Mtl,Pten,Rab40,RhoGEF2,RhoGEF4,Rpd3,Sos,Sra-1,Ten-m,babos,bif,capt,dia,fry,htl,mei-41,mey,par-6,raw,shark,trio
GO.0061136	regulation of proteasomal protein catabolic process	11	0.0185	FBpp0070376,FBpp0070425,FBpp0073561,FBpp0073893,FBpp0078970,FBpp0079399,FBpp0080695,FBpp0085138,FBpp0085368,FBpp0294012,FBpp0304991	BubR1,CG17343,CG3457,Cks30A,CycE,Dhc64C,REG,Rca1,mit(1)15,shtd,zwilch
GO.2001252	positive regulation of chromosome organization	11	0.0185	FBpp0073893,FBpp0077445,FBpp0079399,FBpp0079907,FBpp0081457,FBpp0082204,FBpp0082580,FBpp0082841,FBpp0085368,FBpp0099776,FBpp0293897	Ada2b,BubR1,CG8436,CG9866,Cks30A,Cp190,Sirt6,Su(var)3-7,cal1,esc,shtd
GO.0010948	negative regulation of cell cycle process	19	0.0189	FBpp0070425,FBpp0070729,FBpp0073648,FBpp0074047,FBpp0076824,FBpp0077788,FBpp0077893,FBpp0079641,FBpp0080118,FBpp0080293,FBpp0082667,FBpp0085138,FBpp0085368,FBpp0087553,FBpp0087897,FBpp0290855,FBpp0301208,FBpp0303193,FBpp0304648	BubR1,Cul-4,Mad,Mcm3,Myt1,Rbf2,Sos,brm,cdc2,dap,esg,gfzf,mei-41,mit(1)15,mus101,smo,spel1,trbl,zwilch
GO.0051239	regulation of multicellular organismal process	69	0.0196	FBpp0070455,FBpp0070770,FBpp0070884,FBpp0071756,FBpp0071967,FBpp0072539,FBpp0073173,FBpp0073371,FBpp0073388,FBpp0073785,FBpp0073996,FBpp0074047,FBpp0074228,FBpp0075431,FBpp0075865,FBpp0076076,FBpp0076635,FBpp0078501,FBpp0078721,FBpp0079282,FBpp0079451,FBpp0079485,FBpp0079677,FBpp0079732,FBpp0080111,FBpp0080261,FBpp0080412,FBpp0080827,FBpp0081004,FBpp0081665,FBpp0081957,FBpp0082637,FBpp0083230,FBp…	Akap200,Arp2,Bgb,CG11660,CG12001,CG1572,Dip3,Dref,Gadd45,Mad,Mcm10,Mef2,Mpk2,Mtl,Nc,Nf-YB,Pten,RASSF8,RhoGAP92B,RhoGEF2,Rpd3,Socs36E,Src42A,Stam,Su(H),Tl,Wbp2,aur,babos,beta-Spec,bif,brm,caz,chico,cv,dia,dlp,dream,exu,fry,gcm,hpo,mael,mdy,mei-41,metro,mey,mi,msl-3,nct,opm,p38b,p53,per,put,raw,shark,sli,sls,spn-E,step,swa,tkv,trio,twe,tws,upd2,ush,yki
GO.1901360	organic cyclic compound metabolic process	129	0.0198	FBpp0070114,FBpp0070235,FBpp0070302,FBpp0070723,FBpp0070794,FBpp0070824,FBpp0071160,FBpp0072041,FBpp0072146,FBpp0072192,FBpp0072388,FBpp0073007,FBpp0073363,FBpp0073457,FBpp0073488,FBpp0073538,FBpp0073561,FBpp0073996,FBpp0074047,FBpp0074065,FBpp0074330,FBpp0074345,FBpp0074364,FBpp0074907,FBpp0074971,FBpp0075399,FBpp0075617,FBpp0075750,FBpp0075935,FBpp0076076,FBpp0076132,FBpp0076186,FBpp0076287,FBp…	Ac3,Adk1,Blm,CG10431,CG11403,CG12065,CG12728,CG13097,CG14906,CG16940,CG17187,CG2543,CG31156,CG3238,CG32549,CG33057,CG3326,CG4049,CG4570,CG5316,CG5660,CG6179,CG6330,CG6967,CG7441,CG7922,CTCF,Caf1,Cap,Cdk7,Coprox,Ctf4,Cul-4,CycE,DNA-ligI,DNApol-eta,Dcr-2,Dek,Dhc64C,Dref,Eb1,FucT6,Gcn2,Gem2,Gyc88E,HP6,Hmgcr,IntS10,IntS12,Irbp,Ire1,JhI-1,La,Larp7,MED21,Mad,Mcm10,Mef2,Mical,Mocs1,Msh6,Nbr,Nc,Nf-YB,Orc…
GO.0007080	mitotic metaphase plate congression	5	0.0203	FBpp0073681,FBpp0076645,FBpp0082158,FBpp0112072,FBpp0304511	Mis12,Ndc80,Spc25,cmet,nudE
GO.0008101	decapentaplegic signaling pathway	5	0.0203	FBpp0075431,FBpp0078721,FBpp0085763,FBpp0099952,FBpp0305371	Ext2,botv,dlp,lack,tkv
GO.1903308	regulation of chromatin modification	14	0.0203	FBpp0070794,FBpp0071221,FBpp0073173,FBpp0076635,FBpp0077445,FBpp0079907,FBpp0081457,FBpp0082204,FBpp0082580,FBpp0082841,FBpp0085368,FBpp0099776,FBpp0293897,FBpp0298281	Ada2b,BubR1,CG8436,CG9866,Cp190,HP1b,Parg,Rpd3,Sirt6,Su(var)3-7,cal1,esc,mof,msl-3
GO.2000026	regulation of multicellular organismal development	54	0.0205	FBpp0070770,FBpp0070884,FBpp0071756,FBpp0072539,FBpp0073173,FBpp0073371,FBpp0073996,FBpp0074047,FBpp0074228,FBpp0075431,FBpp0075865,FBpp0076076,FBpp0078501,FBpp0078721,FBpp0079282,FBpp0079451,FBpp0079485,FBpp0079732,FBpp0080111,FBpp0080261,FBpp0080412,FBpp0080827,FBpp0081004,FBpp0081665,FBpp0081957,FBpp0082637,FBpp0083230,FBpp0083753,FBpp0083966,FBpp0084561,FBpp0085151,FBpp0085320,FBpp0085364,FBp…	Akap200,Arp2,CG11660,CG12001,Dip3,Dref,Mad,Mcm10,Mef2,Mpk2,Mtl,Nc,Nf-YB,Pten,RhoGAP92B,RhoGEF2,Rpd3,Socs36E,Src42A,Stam,Su(H),Wbp2,aur,babos,beta-Spec,bif,brm,caz,cv,dia,dlp,dream,exu,fry,gcm,hpo,mael,mei-41,metro,mey,nct,p38b,p53,put,raw,shark,sli,spn-E,swa,tkv,trio,twe,tws,yki
GO.0009798	axis specification	29	0.0232	FBpp0070884,FBpp0072803,FBpp0074229,FBpp0076412,FBpp0078413,FBpp0080118,FBpp0081170,FBpp0081431,FBpp0082392,FBpp0082637,FBpp0082713,FBpp0083146,FBpp0086007,FBpp0086333,FBpp0086821,FBpp0087141,FBpp0087732,FBpp0088574,FBpp0088856,FBpp0099391,FBpp0113078,FBpp0271525,FBpp0291491,FBpp0301582,FBpp0302929,FBpp0303187,FBpp0303719,FBpp0304827,FBpp0304991	Dhc64C,POSH,Sos,Tl,TubG2,arr,asun,capt,cuff,dos,egl,exu,glo,gus,hb,krimp,ksr,lin,mael,mus301,nos,par-6,spn-B,spn-E,swa,tub,ush,wek,zen
GO.0038001	paracrine signaling	4	0.024	FBpp0080111,FBpp0083966,FBpp0112376,FBpp0289419	Mpk2,p38b,upd2,upd3
GO.0016477	cell migration	34	0.0254	FBpp0070813,FBpp0072179,FBpp0073594,FBpp0074009,FBpp0074229,FBpp0074961,FBpp0076072,FBpp0076350,FBpp0078721,FBpp0079732,FBpp0079831,FBpp0080293,FBpp0080324,FBpp0080408,FBpp0081431,FBpp0082352,FBpp0082970,FBpp0083146,FBpp0083842,FBpp0084561,FBpp0085320,FBpp0086523,FBpp0112072,FBpp0288515,FBpp0288697,FBpp0290582,FBpp0293271,FBpp0297441,FBpp0302587,FBpp0302960,FBpp0303578,FBpp0304253,FBpp0304648,FBp…	CG5869,CG6509,CG8155,CalpB,Cortactin,Dhc64C,Gli,Hmgcr,Jafrac1,Krn,Mad,Mtl,Socs36E,Src42A,Stam,Tre1,esg,foi,hb,hpo,htl,jar,kay,mbc,nos,nudE,par-6,sl,slbo,sli,spri,tkv,twf,yki
GO.0010952	positive regulation of peptidase activity	9	0.0257	FBpp0072852,FBpp0073561,FBpp0074886,FBpp0076076,FBpp0083574,FBpp0083753,FBpp0087152,FBpp0290556,FBpp0304253	Fadd,Jafrac2,Nc,REG,RnrS,bur,hpo,p53,rpr
GO.0051348	negative regulation of transferase activity	11	0.0257	FBpp0070425,FBpp0071603,FBpp0071967,FBpp0074229,FBpp0078970,FBpp0079399,FBpp0085138,FBpp0085368,FBpp0087553,FBpp0294012,FBpp0304607	BubR1,Cks30A,CycE,PTP-ER,Rca1,dap,mi,mit(1)15,par-6,wee,zwilch
GO.0043170	macromolecule metabolic process	225	0.0258	FBpp0070045,FBpp0070114,FBpp0070235,FBpp0070302,FBpp0070326,FBpp0070474,FBpp0070723,FBpp0070794,FBpp0070824,FBpp0070876,FBpp0070883,FBpp0071266,FBpp0071603,FBpp0071967,FBpp0072035,FBpp0072041,FBpp0072192,FBpp0072194,FBpp0072388,FBpp0072539,FBpp0072954,FBpp0073007,FBpp0073173,FBpp0073312,FBpp0073363,FBpp0073561,FBpp0073880,FBpp0073893,FBpp0073969,FBpp0073996,FBpp0074038,FBpp0074047,FBpp0074065,FBp…	Ada2b,Atg7,Blm,Bre1,CG10417,CG10431,CG11403,CG11652,CG11700,CG12078,CG12728,CG13025,CG13097,CG13344,CG13766,CG1407,CG14227,CG15863,CG16833,CG16940,CG17187,CG17528,CG18417,CG1847,CG30037,CG30466,CG31849,CG32350,CG3238,CG32581,CG33057,CG33158,CG3806,CG3876,CG4049,CG4325,CG4570,CG4676,CG5316,CG5554,CG5660,CG5830,CG5987,CG6179,CG6225,CG6967,CG7115,CG7156,CG7376,CG7441,CG7616,CG7857,CG7922,CG8552,CG92…
GO.0051656	establishment of organelle localization	25	0.027	FBpp0071822,FBpp0073363,FBpp0073681,FBpp0075297,FBpp0076645,FBpp0078604,FBpp0079732,FBpp0081957,FBpp0082158,FBpp0082352,FBpp0082580,FBpp0083646,FBpp0084092,FBpp0084243,FBpp0088574,FBpp0112072,FBpp0113078,FBpp0288790,FBpp0289513,FBpp0290582,FBpp0291772,FBpp0293468,FBpp0304511,FBpp0304991,FBpp0305521	AP-2mu,CG11120,Cp190,CycB,Dhc64C,Eb1,Mis12,Ndc80,Spc25,Stam,aur,aux,bam,cmet,comt,egl,fwe,jar,lqfR,mael,nod,nudE,tacc,tweek,twf
GO.0045930	negative regulation of mitotic cell cycle	19	0.0281	FBpp0070425,FBpp0070729,FBpp0073648,FBpp0074047,FBpp0076824,FBpp0077788,FBpp0077893,FBpp0079641,FBpp0080118,FBpp0082667,FBpp0085138,FBpp0085368,FBpp0087553,FBpp0087897,FBpp0290855,FBpp0301208,FBpp0303193,FBpp0304607,FBpp0304648	BubR1,Cul-4,Mad,Mcm3,Myt1,Rbf2,Sos,brm,cdc2,dap,gfzf,mei-41,mit(1)15,mus101,smo,spel1,trbl,wee,zwilch
GO.0007131	reciprocal meiotic recombination	8	0.0286	FBpp0074047,FBpp0075399,FBpp0076547,FBpp0081910,FBpp0082392,FBpp0082648,FBpp0083753,FBpp0086520	Blm,Msh6,Pms2,c(3)G,mei-41,mei-P22,p53,spn-B
GO.0007294	germarium-derived oocyte fate determination	8	0.0286	FBpp0076412,FBpp0082392,FBpp0082637,FBpp0087553,FBpp0112072,FBpp0113078,FBpp0304991,FBpp0305256	Dhc64C,dap,egl,mus301,nudE,spn-B,spn-E,stwl
GO.0010950	positive regulation of endopeptidase activity	8	0.0286	FBpp0072852,FBpp0073561,FBpp0074886,FBpp0076076,FBpp0083574,FBpp0083753,FBpp0087152,FBpp0304253	Fadd,Jafrac2,Nc,REG,RnrS,hpo,p53,rpr
GO.0032270	positive regulation of cellular protein metabolic process	28	0.0291	FBpp0072852,FBpp0073561,FBpp0073893,FBpp0074886,FBpp0074961,FBpp0076076,FBpp0077445,FBpp0077893,FBpp0078413,FBpp0079399,FBpp0079907,FBpp0080111,FBpp0080827,FBpp0083574,FBpp0083753,FBpp0083842,FBpp0087152,FBpp0087449,FBpp0088052,FBpp0099767,FBpp0099776,FBpp0110594,FBpp0290556,FBpp0290855,FBpp0297352,FBpp0304253,FBpp0304603,FBpp0304747	Ada2b,CG10158,CG1603,CG17494,CG9866,Cks30A,Fadd,Hmgcr,Jafrac2,JhI-1,Krn,Nc,Nf-YB,REG,RnrS,bur,esc,fry,gfzf,hpo,ksr,p38b,p53,rdx,rpr,shtd,step,trbl
GO.0007179	transforming growth factor beta receptor signaling pathway	7	0.0302	FBpp0071564,FBpp0078721,FBpp0080111,FBpp0088172,FBpp0303260,FBpp0304648,FBpp0305371	Mad,Sara,lack,mav,p38b,put,tkv
GO.0030717	karyosome formation	7	0.0302	FBpp0076412,FBpp0079900,FBpp0082392,FBpp0082637,FBpp0086333,FBpp0087141,FBpp0305298	cuff,del,krimp,mus301,spn-B,spn-E,zuc
GO.0007259	JAK-STAT cascade	5	0.0308	FBpp0079732,FBpp0112376,FBpp0289620,FBpp0294012,FBpp0302960	CycD,CycE,Socs36E,Stam,upd3
GO.0072089	stem cell proliferation	12	0.0321	FBpp0070649,FBpp0073990,FBpp0074229,FBpp0079641,FBpp0080293,FBpp0081665,FBpp0082285,FBpp0083753,FBpp0288697,FBpp0290582,FBpp0304253,FBpp0304991	Dhc64C,cdc2,eas,esg,flfl,hpo,jar,p53,par-6,pon,tws,yki
GO.0009950	dorsal/ventral axis specification	15	0.0331	FBpp0076412,FBpp0081170,FBpp0082392,FBpp0082637,FBpp0082713,FBpp0086333,FBpp0086821,FBpp0088574,FBpp0088856,FBpp0113078,FBpp0271525,FBpp0303187,FBpp0303719,FBpp0304827,FBpp0304991	Dhc64C,Tl,TubG2,arr,asun,egl,glo,krimp,mael,mus301,spn-B,spn-E,tub,wek,zen
GO.0006796	phosphate-containing compound metabolic process	76	0.0334	FBpp0070326,FBpp0070474,FBpp0070723,FBpp0070883,FBpp0071603,FBpp0072194,FBpp0072539,FBpp0072954,FBpp0073457,FBpp0073538,FBpp0073990,FBpp0074009,FBpp0074047,FBpp0074345,FBpp0074405,FBpp0074633,FBpp0074961,FBpp0075645,FBpp0075739,FBpp0075750,FBpp0075892,FBpp0075935,FBpp0076225,FBpp0077703,FBpp0078042,FBpp0078157,FBpp0078158,FBpp0078413,FBpp0079146,FBpp0079399,FBpp0079417,FBpp0079485,FBpp0079588,FBp…	Ac3,Acph-1,Adk1,CG10417,CG10426,CG11426,CG11437,CG12078,CG17528,CG2201,CG2929,CG32549,CG3326,CG3876,CG5815,CG5830,CG6330,CG7115,CG7156,CG7328,CG7616,Cdk7,Cks30A,Dref,FucT6,Gadd45,Gcn2,Gpi1,Gyc88E,Hmgcr,Hsp67Bc,Irbp,Krn,Lrrk,Mical,Mocs1,Mpk2,Mppe,Mtl,Nak,PTP-ER,Pk17E,Pld,PpV,Ptp69D,RnrS,SAK,Sik2,Sps2,Src42A,Su(H),Wnk,ade5,aur,borr,cdc2,dnt,eas,gek,hpo,htl,kay,ksr,l(1)G0232,mei-41,metro,p38b,put,rd…
GO.0032989	cellular component morphogenesis	84	0.0339	FBpp0070302,FBpp0070331,FBpp0070913,FBpp0071625,FBpp0072539,FBpp0072954,FBpp0073173,FBpp0073371,FBpp0074025,FBpp0074228,FBpp0075081,FBpp0075083,FBpp0075431,FBpp0075645,FBpp0075683,FBpp0075877,FBpp0076030,FBpp0076076,FBpp0076861,FBpp0078042,FBpp0078721,FBpp0078842,FBpp0079451,FBpp0079485,FBpp0079677,FBpp0079900,FBpp0079907,FBpp0080118,FBpp0080678,FBpp0080729,FBpp0080765,FBpp0081254,FBpp0081580,FBp…	Act88F,Actn,Ada2b,Arp2,CG10431,CG12078,CG13366,CG1399,CG2678,CG31475,CG6455,CG7156,CG9175,CG9705,Caf1,CdGAPr,Cul-4,CycE,Dhc64C,Dref,HmgD,Ire1,Klc,Klp64D,Mcm6,Mical,Mtl,Nak,Nc,Nrt,Orc2,Ptp69D,RhoGEF2,Rpd3,SAK,Scm,Sos,Sra-1,Src42A,Ten-m,Wnk,ana1,asun,beta-Spec,bif,brm,bur,capt,chico,dia,dlp,dnt,esc,fry,garz,gcm,gus,kat80,kay,mael,mbc,mbf1,metro,mey,mip120,mip130,mip40,nct,nos,plexB,put,raw,rt,sad,s…
GO.0051129	negative regulation of cellular component organization	20	0.0341	FBpp0070425,FBpp0071221,FBpp0073173,FBpp0073371,FBpp0073672,FBpp0074228,FBpp0076635,FBpp0077893,FBpp0078501,FBpp0080408,FBpp0082352,FBpp0083230,FBpp0085138,FBpp0085320,FBpp0085368,FBpp0088843,FBpp0291772,FBpp0301208,FBpp0304991,FBpp0305298	BubR1,CG12001,CG5869,Dhc64C,HP1b,Pten,RhoGAP92B,Rpd3,Src42A,beta-Spec,bif,del,l(1)dd4,mit(1)15,msl-3,spel1,tacc,trbl,twf,zwilch
GO.0045448	mitotic cell cycle, embryonic	8	0.0351	FBpp0071822,FBpp0072987,FBpp0078042,FBpp0079399,FBpp0079417,FBpp0086732,FBpp0297103,FBpp0304607	Cks30A,Ctf4,CycB,CycJ,SAK,borr,dia,wee
GO.0070925	organelle assembly	31	0.0361	FBpp0070302,FBpp0070331,FBpp0072839,FBpp0073083,FBpp0073363,FBpp0073681,FBpp0075877,FBpp0076861,FBpp0078042,FBpp0079399,FBpp0079417,FBpp0080412,FBpp0080649,FBpp0081665,FBpp0082597,FBpp0082709,FBpp0084029,FBpp0084210,FBpp0085368,FBpp0086051,FBpp0086767,FBpp0110088,FBpp0289513,FBpp0297103,FBpp0297564,FBpp0304068,FBpp0304511,FBpp0304607,FBpp0304827,FBpp0304920,FBpp0305131	Act88F,Actn,BubR1,CG1240,CG13366,CG1399,CG8678,Cks30A,Eb1,Grip71,Klp64D,Mical,Ndc80,P32,SAK,TubG2,Vps33B,ana1,borr,cmet,dia,mip130,nod,pav,rt,sls,sra,tum,twe,tws,wee
GO.0051254	positive regulation of RNA metabolic process	39	0.0364	FBpp0070794,FBpp0071221,FBpp0072178,FBpp0072179,FBpp0073940,FBpp0076374,FBpp0076457,FBpp0076635,FBpp0078890,FBpp0079164,FBpp0079451,FBpp0079485,FBpp0079755,FBpp0080261,FBpp0080293,FBpp0080827,FBpp0081170,FBpp0081431,FBpp0082637,FBpp0082672,FBpp0083753,FBpp0085913,FBpp0087053,FBpp0087732,FBpp0088193,FBpp0088881,FBpp0110266,FBpp0288515,FBpp0288697,FBpp0289159,FBpp0297151,FBpp0303170,FBpp0303187,FBp…	AGO3,Bgb,DLP,Dip3,Dref,GATAe,HP1b,Hcf,Hsf,Mad,Mef2,Nelf-E,Nf-YB,Su(H),Tl,Trf,Uba2,Wbp2,achi,ash1,brm,bs,dimm,esg,exd,gcm,hb,kay,lin,mbf1,mof,msl-3,p53,piwi,scf,slbo,spn-E,yki,zen
GO.0009266	response to temperature stimulus	20	0.0367	FBpp0070455,FBpp0072852,FBpp0073445,FBpp0076223,FBpp0076224,FBpp0076225,FBpp0078137,FBpp0078566,FBpp0080111,FBpp0081284,FBpp0081946,FBpp0082107,FBpp0083966,FBpp0083974,FBpp0085482,FBpp0100010,FBpp0110266,FBpp0293521,FBpp0298281,FBpp0301282	CG14650,CG7130,HisCl1,Hsc70-3,Hsf,Hsp22,Hsp23,Hsp26,Hsp67Ba,Hsp67Bc,Hsp68,Hsp70Bc,Jafrac2,Mpk2,Parg,Trap1,mub,p38b,per,unc-45
GO.0031396	regulation of protein ubiquitination	9	0.0367	FBpp0070425,FBpp0074886,FBpp0077445,FBpp0077893,FBpp0078970,FBpp0085138,FBpp0085368,FBpp0085558,FBpp0294012	BubR1,CG9866,CycE,Fem-1,Rca1,mit(1)15,rpr,trbl,zwilch
GO.0042771	intrinsic apoptotic signaling pathway in response to DNA damage by p53 class mediator	3	0.0367	FBpp0083753,FBpp0301208,FBpp0304253	hpo,p53,spel1
GO.2001235	positive regulation of apoptotic signaling pathway	3	0.0367	FBpp0072852,FBpp0076076,FBpp0304253	Jafrac2,Nc,hpo
GO.0051303	establishment of chromosome localization	6	0.0371	FBpp0071822,FBpp0073681,FBpp0076645,FBpp0082158,FBpp0112072,FBpp0304511	CycB,Mis12,Ndc80,Spc25,cmet,nudE
GO.0007167	enzyme linked receptor protein signaling pathway	24	0.0383	FBpp0071564,FBpp0072803,FBpp0073659,FBpp0074961,FBpp0075431,FBpp0076186,FBpp0078413,FBpp0078721,FBpp0079677,FBpp0080111,FBpp0080118,FBpp0081431,FBpp0082970,FBpp0083851,FBpp0085320,FBpp0085763,FBpp0087732,FBpp0088172,FBpp0088843,FBpp0099952,FBpp0302929,FBpp0303260,FBpp0304648,FBpp0305371	Ext2,Krn,Mad,Nup93-1,Nup98-96,Pten,Sara,Shc,Sos,Src42A,botv,chico,dlp,dos,hb,htl,ksr,lack,lin,mav,p38b,put,tkv,ush
GO.0048864	stem cell development	16	0.0383	FBpp0077788,FBpp0078721,FBpp0079755,FBpp0080293,FBpp0083146,FBpp0083147,FBpp0083322,FBpp0083851,FBpp0084243,FBpp0087487,FBpp0294012,FBpp0298281,FBpp0302960,FBpp0303260,FBpp0304648,FBpp0305256	CycE,H,Mad,Nup98-96,Parg,Socs36E,bam,esg,magu,nos,piwi,put,smo,sqz,stwl,tkv
GO.0051173	positive regulation of nitrogen compound metabolic process	45	0.0394	FBpp0070794,FBpp0071221,FBpp0072178,FBpp0072179,FBpp0073940,FBpp0076374,FBpp0076457,FBpp0076635,FBpp0076789,FBpp0078890,FBpp0079164,FBpp0079451,FBpp0079485,FBpp0079755,FBpp0080261,FBpp0080293,FBpp0080827,FBpp0081170,FBpp0081431,FBpp0082204,FBpp0082637,FBpp0082672,FBpp0082841,FBpp0083574,FBpp0083753,FBpp0084947,FBpp0085913,FBpp0087053,FBpp0087449,FBpp0087732,FBpp0088193,FBpp0088881,FBpp0110266,FBp…	AGO3,AdoR,Bgb,DLP,Dip3,Dref,Fadd,GATAe,HP1b,Hcf,Hsf,JhI-1,Mad,Mef2,Nelf-E,Nf-YB,Pole2,Su(H),Su(var)3-7,Tl,Trf,Uba2,Wbp2,achi,ash1,brm,bs,cal1,dimm,esg,exd,gcm,hb,kay,lin,mbf1,mof,msl-3,p53,piwi,scf,slbo,spn-E,yki,zen
GO.0000726	non-recombinational repair	4	0.04	FBpp0073678,FBpp0074047,FBpp0081861,FBpp0081910	Blm,Irbp,Lig4,mei-41
GO.0007144	female meiosis I	4	0.04	FBpp0073363,FBpp0079399,FBpp0080649,FBpp0304827	Cks30A,Grip71,TubG2,nod
GO.0032434	regulation of proteasomal ubiquitin-dependent protein catabolic process	10	0.0412	FBpp0070376,FBpp0070425,FBpp0073893,FBpp0078970,FBpp0079399,FBpp0080695,FBpp0085138,FBpp0085368,FBpp0294012,FBpp0304991	BubR1,CG17343,CG3457,Cks30A,CycE,Dhc64C,Rca1,mit(1)15,shtd,zwilch
GO.0046425	regulation of JAK-STAT cascade	10	0.0412	FBpp0072179,FBpp0072852,FBpp0075674,FBpp0077369,FBpp0079732,FBpp0081985,FBpp0088856,FBpp0112376,FBpp0289419,FBpp0302960	CG10960,CG31694,CG3281,Jafrac2,Socs36E,Stam,glo,slbo,upd2,upd3
GO.0015914	phospholipid transport	5	0.0431	FBpp0076030,FBpp0080047,FBpp0088794,FBpp0302983,FBpp0304106	CG33298,CG6565,rdgB,retm,scramb1
GO.0006955	immune response	27	0.0434	FBpp0071697,FBpp0072803,FBpp0076076,FBpp0076186,FBpp0076457,FBpp0077788,FBpp0079831,FBpp0080111,FBpp0082672,FBpp0083574,FBpp0083966,FBpp0084210,FBpp0084977,FBpp0085913,FBpp0086007,FBpp0088843,FBpp0112376,FBpp0271525,FBpp0288515,FBpp0289513,FBpp0297062,FBpp0297103,FBpp0303187,FBpp0303551,FBpp0304991,FBpp0305131,FBpp0306084	AttC,CG1399,CG6509,CecA1,Dhc64C,Dip3,Eb1,Fadd,GATAe,Mef2,Mpk2,Nc,POSH,Pten,RhoGEF3,Shc,Swim,Tl,Uba2,Vps33B,dia,dos,kay,p38b,smo,tub,upd3
GO.0010628	positive regulation of gene expression	42	0.0447	FBpp0070794,FBpp0071221,FBpp0072178,FBpp0072179,FBpp0073940,FBpp0076374,FBpp0076457,FBpp0076635,FBpp0078890,FBpp0079164,FBpp0079451,FBpp0079485,FBpp0079755,FBpp0080261,FBpp0080293,FBpp0080827,FBpp0081170,FBpp0081373,FBpp0081431,FBpp0082637,FBpp0082672,FBpp0083753,FBpp0085913,FBpp0086017,FBpp0087053,FBpp0087449,FBpp0087732,FBpp0088193,FBpp0088881,FBpp0110266,FBpp0288515,FBpp0288697,FBpp0289159,FBp…	AGO3,Bgb,DLP,Dip3,Dref,GATAe,HP1b,HPS4,Hcf,Hsf,JhI-1,Mad,Mef2,Nelf-E,Nf-YB,Su(H),Tl,Trf,Uba2,Wbp2,achi,ash1,brm,bs,dimm,esg,exd,gcm,hb,kay,lin,mbf1,mof,msl-3,p,p53,piwi,scf,slbo,spn-E,yki,zen
GO.0007051	spindle organization	32	0.0452	FBpp0070302,FBpp0072839,FBpp0073083,FBpp0073363,FBpp0073672,FBpp0073681,FBpp0075793,FBpp0076645,FBpp0078042,FBpp0079399,FBpp0079417,FBpp0079485,FBpp0079869,FBpp0080412,FBpp0080649,FBpp0082158,FBpp0082329,FBpp0082841,FBpp0084029,FBpp0084210,FBpp0085368,FBpp0086767,FBpp0088428,FBpp0112072,FBpp0289513,FBpp0290582,FBpp0291772,FBpp0297103,FBpp0304511,FBpp0304607,FBpp0304827,FBpp0304991	BubR1,CG1240,Cks30A,Dhc64C,Dref,Eb1,Grip163,Grip71,Mis12,Ndc80,Orc2,SAK,Spc25,TubG2,Vps33B,ana1,borr,cal1,cmet,dgt2,dia,jar,l(1)dd4,mip130,nod,nudE,pav,sw,tacc,tum,twe,wee
GO.0048639	positive regulation of developmental growth	12	0.046	FBpp0071967,FBpp0072539,FBpp0073996,FBpp0078721,FBpp0079677,FBpp0080111,FBpp0083230,FBpp0289419,FBpp0302793,FBpp0304356,FBpp0304648,FBpp0304747	Arp2,Mad,RhoGAP92B,Wbp2,caz,chico,mi,p38b,step,tkv,trio,upd2
GO.0007277	pole cell development	7	0.0461	FBpp0079755,FBpp0081957,FBpp0086124,FBpp0291772,FBpp0294012,FBpp0297103,FBpp0304991	CycE,Dhc64C,RhoGEF2,aur,dia,piwi,tacc
GO.0071560	cellular response to transforming growth factor beta stimulus	7	0.0461	FBpp0071564,FBpp0078721,FBpp0080111,FBpp0088172,FBpp0303260,FBpp0304648,FBpp0305371	Mad,Sara,lack,mav,p38b,put,tkv
GO.2001056	positive regulation of cysteine-type endopeptidase activity	7	0.0461	FBpp0072852,FBpp0074886,FBpp0076076,FBpp0083574,FBpp0083753,FBpp0087152,FBpp0304253	Fadd,Jafrac2,Nc,RnrS,hpo,p53,rpr
GO.0007568	aging	24	0.0467	FBpp0070455,FBpp0071116,FBpp0073173,FBpp0073594,FBpp0076076,FBpp0076224,FBpp0078890,FBpp0079677,FBpp0080111,FBpp0080148,FBpp0082838,FBpp0083200,FBpp0083753,FBpp0083966,FBpp0083974,FBpp0085891,FBpp0086007,FBpp0086523,FBpp0087487,FBpp0088094,FBpp0100010,FBpp0290602,FBpp0293897,FBpp0305700	Atg7,CG11700,CG8155,DLP,Hsp22,Hsp26,Hsp68,Jafrac1,Mpk2,Naam,Nc,POSH,Rpd3,Sirt6,Trxr-1,Tsp42Ef,chico,kuk,magu,mip120,p38b,p53,per,tam
GO.0048598	embryonic morphogenesis	31	0.0467	FBpp0071266,FBpp0074229,FBpp0075899,FBpp0076076,FBpp0077893,FBpp0078721,FBpp0078898,FBpp0081170,FBpp0081949,FBpp0082285,FBpp0082838,FBpp0082970,FBpp0083486,FBpp0084561,FBpp0085320,FBpp0086007,FBpp0086124,FBpp0086382,FBpp0087732,FBpp0112984,FBpp0288515,FBpp0288723,FBpp0290582,FBpp0292871,FBpp0293271,FBpp0302929,FBpp0303260,FBpp0303578,FBpp0304499,FBpp0304648,FBpp0305371	Mad,Mtl,Nc,POSH,Pld,RhoGEF2,Src42A,amx,bap,fal,flfl,htl,jar,kay,kuk,lack,lin,mbc,mmy,par-6,pim,put,raw,sad,scyl,shark,sli,tkv,trbl,ush,zen
GO.0030706	germarium-derived oocyte differentiation	8	0.0493	FBpp0076412,FBpp0082392,FBpp0082637,FBpp0087553,FBpp0112072,FBpp0113078,FBpp0304991,FBpp0305256	Dhc64C,dap,egl,mus301,nudE,spn-B,spn-E,stwl
Molecular Function (GO)
#pathway ID	pathway description	observed gene count	false discovery rate	matching proteins in your network (IDs)	matching proteins in your network (labels)
GO.1901363	heterocyclic compound binding	272	7.29e-12	FBpp0070114,FBpp0070235,FBpp0070302,FBpp0070326,FBpp0070371,FBpp0070723,FBpp0070729,FBpp0070794,FBpp0070884,FBpp0070913,FBpp0071116,FBpp0071168,FBpp0071625,FBpp0072041,FBpp0072146,FBpp0072178,FBpp0072179,FBpp0072192,FBpp0072194,FBpp0072462,FBpp0072502,FBpp0072828,FBpp0072839,FBpp0073083,FBpp0073363,FBpp0073488,FBpp0073502,FBpp0073538,FBpp0073678,FBpp0073750,FBpp0073940,FBpp0074065,FBpp0074139,FBp…	AGO3,Ada2b,Adk1,Alh,Arc1,Arp2,Atx-1,Blm,BubR1,CG10147,CG10184,CG10274,CG10431,CG10631,CG10669,CG11247,CG11257,CG11263,CG11403,CG11660,CG11897,CG11898,CG1240,CG13894,CG13895,CG14906,CG1529,CG15436,CG1603,CG17018,CG1718,CG17181,CG17328,CG17359,CG17361,CG17528,CG17544,CG17568,CG17803,CG18011,CG1832,CG18519,CG1951,CG2162,CG2543,CG2678,CG3008,CG30403,CG31156,CG31183,CG31612,CG3165,CG31731,CG32091,CG32…
GO.0097159	organic cyclic compound binding	272	1.01e-11	FBpp0070114,FBpp0070235,FBpp0070302,FBpp0070326,FBpp0070371,FBpp0070723,FBpp0070729,FBpp0070794,FBpp0070884,FBpp0070913,FBpp0071116,FBpp0071168,FBpp0071625,FBpp0072041,FBpp0072146,FBpp0072178,FBpp0072179,FBpp0072192,FBpp0072194,FBpp0072462,FBpp0072502,FBpp0072828,FBpp0072839,FBpp0073083,FBpp0073363,FBpp0073488,FBpp0073502,FBpp0073538,FBpp0073678,FBpp0073750,FBpp0073940,FBpp0074065,FBpp0074139,FBp…	AGO3,Ada2b,Adk1,Alh,Arc1,Arp2,Atx-1,Blm,BubR1,CG10147,CG10184,CG10274,CG10431,CG10631,CG10669,CG11247,CG11257,CG11263,CG11403,CG11660,CG11897,CG11898,CG1240,CG13894,CG13895,CG14906,CG1529,CG15436,CG1603,CG17018,CG1718,CG17181,CG17328,CG17359,CG17361,CG17528,CG17544,CG17568,CG17803,CG18011,CG1832,CG18519,CG1951,CG2162,CG2543,CG2678,CG3008,CG30403,CG31156,CG31183,CG31612,CG3165,CG31731,CG32091,CG32…
GO.0005488	binding	412	3.95e-11	FBpp0070114,FBpp0070235,FBpp0070302,FBpp0070326,FBpp0070331,FBpp0070371,FBpp0070425,FBpp0070455,FBpp0070607,FBpp0070794,FBpp0070808,FBpp0070884,FBpp0070939,FBpp0071116,FBpp0071168,FBpp0071221,FBpp0071599,FBpp0071617,FBpp0071625,FBpp0071697,FBpp0072041,FBpp0072146,FBpp0072164,FBpp0072179,FBpp0072192,FBpp0072234,FBpp0072462,FBpp0072502,FBpp0072803,FBpp0072828,FBpp0072839,FBpp0072852,FBpp0073083,FBp…	AGO3,Actn,Adk1,Akap200,Ank,AnxB9,Arc1,Atx-1,Bgb,Blm,BthD,BubR1,CG10147,CG10184,CG1024,CG10274,CG10431,CG10494,CG10631,CG10657,CG10669,CG11120,CG11247,CG11257,CG11263,CG11403,CG11619,CG11660,CG11897,CG11898,CG1240,CG13894,CG13895,CG1399,CG1407,CG1416,CG14232,CG14352,CG14906,CG15141,CG1529,CG15435,CG15436,CG15439,CG15863,CG1603,CG1652,CG17018,CG1718,CG17181,CG17359,CG17361,CG17544,CG17568,CG17803,C…
GO.0005524	ATP binding	98	2.57e-09	FBpp0070235,FBpp0070326,FBpp0070723,FBpp0070729,FBpp0070913,FBpp0072041,FBpp0072192,FBpp0072194,FBpp0073083,FBpp0073363,FBpp0073488,FBpp0073538,FBpp0073678,FBpp0073750,FBpp0074065,FBpp0074221,FBpp0074249,FBpp0074405,FBpp0074766,FBpp0074907,FBpp0075399,FBpp0075750,FBpp0075762,FBpp0075837,FBpp0075865,FBpp0076003,FBpp0076287,FBpp0076412,FBpp0076457,FBpp0076824,FBpp0076861,FBpp0077081,FBpp0077893,FBp…	Adk1,Arp2,Blm,BubR1,CG11403,CG11660,CG11897,CG11898,CG1718,CG17528,CG1951,CG2543,CG3008,CG31183,CG31731,CG32091,CG3326,CG33298,CG3339,CG4049,CG5660,CG5776,CG5853,CG6418,CG7156,CG7376,CG7441,CG7806,CG7922,CG8173,CG8915,Cap,Cdk7,Chd3,DNA-ligI,Dcr-2,Dhc64C,Etl1,Gcn2,Ire1,Kif19A,Klp64D,Klp68D,Lig4,Lrrk,MRP,Mcm3,Mcm6,Mpk2,Msh6,Myt1,Nak,Orc1,Pk17E,Pkcdelta,Pms2,SAK,Sam-S,Sik2,Sps2,Src42A,Trap1,Uba2,Wnk…
GO.0043168	anion binding	137	1.02e-08	FBpp0070235,FBpp0070326,FBpp0070723,FBpp0070729,FBpp0070808,FBpp0070913,FBpp0071116,FBpp0072041,FBpp0072192,FBpp0072194,FBpp0073083,FBpp0073363,FBpp0073488,FBpp0073502,FBpp0073538,FBpp0073678,FBpp0073750,FBpp0074065,FBpp0074139,FBpp0074221,FBpp0074228,FBpp0074249,FBpp0074405,FBpp0074594,FBpp0074766,FBpp0074886,FBpp0074907,FBpp0075148,FBpp0075399,FBpp0075431,FBpp0075750,FBpp0075762,FBpp0075837,FBp…	Adk1,AnxB11,AnxB9,Arp2,Blm,BubR1,CG10184,CG11403,CG11660,CG11897,CG11898,CG14232,CG1718,CG17528,CG17544,CG18519,CG1951,CG2543,CG3008,CG31183,CG31731,CG32091,CG32758,CG33158,CG3326,CG33298,CG3339,CG4049,CG4199,CG5660,CG5776,CG5815,CG5853,CG6142,CG6418,CG7156,CG7376,CG7441,CG7806,CG7922,CG8173,CG8678,CG8915,Cap,Cdk7,CenG1A,Chd3,DNA-ligI,Dcr-2,Dhc64C,Etl1,Gcn2,Ire1,Kif19A,Klp64D,Klp68D,Lig4,Lrrk,MRP…
GO.0032550	purine ribonucleoside binding	109	2.79e-08	FBpp0070235,FBpp0070326,FBpp0070723,FBpp0070729,FBpp0070913,FBpp0072041,FBpp0072192,FBpp0072194,FBpp0073083,FBpp0073363,FBpp0073488,FBpp0073502,FBpp0073538,FBpp0073678,FBpp0073750,FBpp0074065,FBpp0074139,FBpp0074221,FBpp0074249,FBpp0074405,FBpp0074766,FBpp0074907,FBpp0075148,FBpp0075399,FBpp0075750,FBpp0075762,FBpp0075837,FBpp0075865,FBpp0076003,FBpp0076287,FBpp0076412,FBpp0076457,FBpp0076824,FBp…	Adk1,Arp2,Blm,BubR1,CG11403,CG11660,CG11897,CG11898,CG1718,CG17528,CG1951,CG2543,CG3008,CG31183,CG31731,CG32091,CG33158,CG3326,CG33298,CG3339,CG4049,CG5660,CG5776,CG5853,CG6418,CG7156,CG7376,CG7441,CG7806,CG7922,CG8173,CG8915,Cap,Cdk7,CenG1A,Chd3,DNA-ligI,Dcr-2,Dhc64C,Etl1,Gcn2,Ire1,Kif19A,Klp64D,Klp68D,Lig4,Lrrk,MRP,Mcm3,Mcm6,Mpk2,Msh6,Mtl,Myt1,Nak,Orc1,Pk17E,Pkcdelta,Pms2,Rab21,Rab23,Rab40,Rab9…
GO.0032555	purine ribonucleotide binding	109	2.79e-08	FBpp0070235,FBpp0070326,FBpp0070723,FBpp0070729,FBpp0070913,FBpp0072041,FBpp0072192,FBpp0072194,FBpp0073083,FBpp0073363,FBpp0073488,FBpp0073502,FBpp0073538,FBpp0073678,FBpp0073750,FBpp0074065,FBpp0074139,FBpp0074221,FBpp0074249,FBpp0074405,FBpp0074766,FBpp0074907,FBpp0075148,FBpp0075399,FBpp0075750,FBpp0075762,FBpp0075837,FBpp0075865,FBpp0076003,FBpp0076287,FBpp0076412,FBpp0076457,FBpp0076824,FBp…	Adk1,Arp2,Blm,BubR1,CG11403,CG11660,CG11897,CG11898,CG1718,CG17528,CG1951,CG2543,CG3008,CG31183,CG31731,CG32091,CG33158,CG3326,CG33298,CG3339,CG4049,CG5660,CG5776,CG5853,CG6418,CG7156,CG7376,CG7441,CG7806,CG7922,CG8173,CG8915,Cap,Cdk7,CenG1A,Chd3,DNA-ligI,Dcr-2,Dhc64C,Etl1,Gcn2,Ire1,Kif19A,Klp64D,Klp68D,Lig4,Lrrk,MRP,Mcm3,Mcm6,Mpk2,Msh6,Mtl,Myt1,Nak,Orc1,Pk17E,Pkcdelta,Pms2,Rab21,Rab23,Rab40,Rab9…
GO.0035639	purine ribonucleoside triphosphate binding	109	2.79e-08	FBpp0070235,FBpp0070326,FBpp0070723,FBpp0070729,FBpp0070913,FBpp0072041,FBpp0072192,FBpp0072194,FBpp0073083,FBpp0073363,FBpp0073488,FBpp0073502,FBpp0073538,FBpp0073678,FBpp0073750,FBpp0074065,FBpp0074139,FBpp0074221,FBpp0074249,FBpp0074405,FBpp0074766,FBpp0074907,FBpp0075148,FBpp0075399,FBpp0075750,FBpp0075762,FBpp0075837,FBpp0075865,FBpp0076003,FBpp0076287,FBpp0076412,FBpp0076457,FBpp0076824,FBp…	Adk1,Arp2,Blm,BubR1,CG11403,CG11660,CG11897,CG11898,CG1718,CG17528,CG1951,CG2543,CG3008,CG31183,CG31731,CG32091,CG33158,CG3326,CG33298,CG3339,CG4049,CG5660,CG5776,CG5853,CG6418,CG7156,CG7376,CG7441,CG7806,CG7922,CG8173,CG8915,Cap,Cdk7,CenG1A,Chd3,DNA-ligI,Dcr-2,Dhc64C,Etl1,Gcn2,Ire1,Kif19A,Klp64D,Klp68D,Lig4,Lrrk,MRP,Mcm3,Mcm6,Mpk2,Msh6,Mtl,Myt1,Nak,Orc1,Pk17E,Pkcdelta,Pms2,Rab21,Rab23,Rab40,Rab9…
GO.0017076	purine nucleotide binding	108	4.71e-08	FBpp0070235,FBpp0070326,FBpp0070723,FBpp0070729,FBpp0070913,FBpp0072041,FBpp0072192,FBpp0072194,FBpp0073083,FBpp0073363,FBpp0073488,FBpp0073502,FBpp0073538,FBpp0073678,FBpp0073750,FBpp0074065,FBpp0074139,FBpp0074221,FBpp0074249,FBpp0074405,FBpp0074766,FBpp0074907,FBpp0075148,FBpp0075399,FBpp0075750,FBpp0075762,FBpp0075837,FBpp0075865,FBpp0076003,FBpp0076287,FBpp0076412,FBpp0076457,FBpp0076824,FBp…	Adk1,Arp2,Blm,BubR1,CG11403,CG11660,CG11897,CG11898,CG1718,CG17528,CG1951,CG2543,CG3008,CG31183,CG31731,CG32091,CG33158,CG3326,CG33298,CG3339,CG4049,CG5660,CG5776,CG5853,CG6418,CG7156,CG7376,CG7441,CG7806,CG7922,CG8173,CG8915,Cap,Cdk7,CenG1A,Chd3,DNA-ligI,Dcr-2,Dhc64C,Etl1,Gcn2,Ire1,Kif19A,Klp64D,Klp68D,Lig4,Lrrk,MRP,Mcm3,Mcm6,Mpk2,Msh6,Mtl,Myt1,Nak,Orc1,Pk17E,Pkcdelta,Pms2,Rab21,Rab23,Rab40,Rab9…
GO.0043167	ion binding	234	1.15e-07	FBpp0070235,FBpp0070326,FBpp0070331,FBpp0070371,FBpp0070729,FBpp0070808,FBpp0070913,FBpp0071116,FBpp0071564,FBpp0072041,FBpp0072192,FBpp0072194,FBpp0072462,FBpp0073083,FBpp0073363,FBpp0073488,FBpp0073502,FBpp0073538,FBpp0073678,FBpp0073750,FBpp0073824,FBpp0073931,FBpp0073996,FBpp0074065,FBpp0074139,FBpp0074221,FBpp0074228,FBpp0074240,FBpp0074249,FBpp0074405,FBpp0074410,FBpp0074594,FBpp0074659,FBp…	Actn,Ada2b,Adk1,Alh,AnxB9,Arc1,Arp2,Blm,BubR1,CG10147,CG10184,CG1024,CG10274,CG10431,CG10631,CG10669,CG11247,CG11403,CG11660,CG11710,CG11897,CG11898,CG1407,CG14232,CG15141,CG1529,CG15435,CG15436,CG15439,CG1603,CG1718,CG17181,CG17328,CG17359,CG17361,CG17528,CG17544,CG17568,CG17803,CG18011,CG1832,CG18417,CG18519,CG1951,CG2543,CG2678,CG3008,CG31183,CG31445,CG31457,CG31475,CG31612,CG31731,CG32091,CG3…
GO.0003676	nucleic acid binding	170	1.71e-07	FBpp0070114,FBpp0070235,FBpp0070302,FBpp0070729,FBpp0070794,FBpp0070884,FBpp0070913,FBpp0071168,FBpp0071625,FBpp0072041,FBpp0072178,FBpp0072179,FBpp0072192,FBpp0072234,FBpp0072462,FBpp0072502,FBpp0072839,FBpp0073363,FBpp0073678,FBpp0073940,FBpp0074221,FBpp0074410,FBpp0074594,FBpp0074766,FBpp0074971,FBpp0075083,FBpp0075089,FBpp0075148,FBpp0075323,FBpp0075399,FBpp0075509,FBpp0075529,FBpp0075607,FBp…	AGO3,Ada2b,Alh,Arc1,Atx-1,Blm,CG10147,CG10274,CG10431,CG10631,CG10669,CG11247,CG11263,CG11403,CG1240,CG13894,CG13895,CG14906,CG1529,CG15436,CG1603,CG17018,CG17181,CG17328,CG17359,CG17361,CG17568,CG17803,CG18011,CG1832,CG2162,CG2678,CG30403,CG31156,CG31612,CG3165,CG3281,CG33158,CG33346,CG3806,CG3919,CG3995,CG4049,CG4282,CG4424,CG4570,CG5316,CG6276,CG6418,CG7101,CG7357,CG7372,CG7376,CG7922,CG8301,C…
GO.0005515	protein binding	195	1.74e-07	FBpp0070331,FBpp0070425,FBpp0070455,FBpp0070607,FBpp0070794,FBpp0070876,FBpp0070884,FBpp0070939,FBpp0071116,FBpp0071563,FBpp0071564,FBpp0071599,FBpp0071697,FBpp0072164,FBpp0072179,FBpp0072234,FBpp0072803,FBpp0072852,FBpp0073083,FBpp0073173,FBpp0073363,FBpp0073371,FBpp0073659,FBpp0073672,FBpp0073678,FBpp0073940,FBpp0074065,FBpp0074205,FBpp0074228,FBpp0074229,FBpp0074402,FBpp0074766,FBpp0074886,FBp…	Actn,Ada2b,Akap200,Ank,AnxB11,AnxB9,Arp2,Bgb,CG11120,CG11710,CG1399,CG1416,CG15863,CG17528,CG1815,CG18190,CG1832,CG1847,CG31391,CG31457,CG3532,CG4030,CG5613,CG5886,CG6891,CG7759,CG8378,CG8436,CG9642,Caf1,Cap,Cap-D3,Cen,Chd3,Cks30A,Coprox,Cortactin,Cp190,Cul-4,CycD,CycE,DLP,Df31,Dip2,Dip3,Ext2,Fadd,Gli,Grip163,Grip71,Gsc,Gyc88E,H,HLHm3,Hop,Hsf,Hsp23,Hsp26,Hsp68,Irbp,Jafrac2,Kif19A,Klp64D,Klp68D,Kr…
GO.0000166	nucleotide binding	133	2.02e-07	FBpp0070235,FBpp0070326,FBpp0070723,FBpp0070729,FBpp0070913,FBpp0071116,FBpp0072041,FBpp0072192,FBpp0072194,FBpp0072234,FBpp0073083,FBpp0073363,FBpp0073488,FBpp0073502,FBpp0073538,FBpp0073678,FBpp0073750,FBpp0073996,FBpp0074065,FBpp0074139,FBpp0074221,FBpp0074249,FBpp0074405,FBpp0074431,FBpp0074594,FBpp0074766,FBpp0074907,FBpp0075148,FBpp0075399,FBpp0075671,FBpp0075750,FBpp0075762,FBpp0075837,FBp…	Adk1,Arp2,Blm,BubR1,CG10948,CG11403,CG11660,CG11897,CG11898,CG1718,CG17528,CG17544,CG18519,CG1951,CG2162,CG2543,CG3008,CG31183,CG31731,CG32091,CG33158,CG3326,CG33298,CG3339,CG34231,CG4049,CG4199,CG5660,CG5776,CG5853,CG6142,CG6418,CG6961,CG7156,CG7376,CG7441,CG7806,CG7922,CG8173,CG8915,Cap,Cdk7,CenG1A,Chd3,DNA-ligI,Dcr-2,Dhc64C,Etl1,Gcn2,Hmgcr,Ire1,Kif19A,Klp64D,Klp68D,La,Larp7,Lig4,Lrrk,MRP,Mcm3,…
GO.0044877	macromolecular complex binding	56	4.08e-07	FBpp0070331,FBpp0070729,FBpp0070794,FBpp0070913,FBpp0071221,FBpp0071617,FBpp0072234,FBpp0073083,FBpp0073363,FBpp0073371,FBpp0073672,FBpp0074065,FBpp0074228,FBpp0074766,FBpp0075762,FBpp0076124,FBpp0076588,FBpp0076635,FBpp0076861,FBpp0077134,FBpp0077259,FBpp0077544,FBpp0078730,FBpp0079677,FBpp0079795,FBpp0079869,FBpp0080408,FBpp0080729,FBpp0080747,FBpp0081004,FBpp0081457,FBpp0082204,FBpp0082329,FBp…	Actn,Ada2b,CG10494,CG11120,CG14352,CG17528,CG18190,CG1832,CG31875,CG5869,CG8436,CTCF,Caf1,Cap,Cap-D3,Chd3,Cp190,HP1Lcsd,HP1b,HP6,Hcf,Kif19A,Klp64D,Klp68D,Mcm10,Mcm3,Mcm6,Nak,Orc1,Orc2,Pms2,Pof,Rab9,Su(var)3-7,UbcD4,ash1,beta-Spec,bif,cana,chico,cmet,comt,dgt2,jar,l(1)dd4,mof,msl-2,msl-3,nod,nudE,nuf,pav,prod,put,tacc,tbrd-1
GO.0036094	small molecule binding	135	6.23e-06	FBpp0070235,FBpp0070326,FBpp0070723,FBpp0070729,FBpp0070913,FBpp0071116,FBpp0072041,FBpp0072192,FBpp0072194,FBpp0072234,FBpp0073083,FBpp0073363,FBpp0073488,FBpp0073502,FBpp0073538,FBpp0073678,FBpp0073750,FBpp0073996,FBpp0074065,FBpp0074139,FBpp0074221,FBpp0074249,FBpp0074405,FBpp0074431,FBpp0074594,FBpp0074766,FBpp0074907,FBpp0075148,FBpp0075399,FBpp0075671,FBpp0075707,FBpp0075750,FBpp0075762,FBp…	Adk1,Arp2,Blm,BubR1,CG10657,CG10948,CG11403,CG11660,CG11897,CG11898,CG1718,CG17528,CG17544,CG18519,CG1951,CG2162,CG2543,CG3008,CG31183,CG31731,CG32091,CG33158,CG3326,CG33298,CG3339,CG34231,CG4049,CG4199,CG5660,CG5776,CG5853,CG6142,CG6418,CG6961,CG7156,CG7376,CG7441,CG7806,CG7922,CG8173,CG8915,Cap,Cdk7,CenG1A,Chd3,DNA-ligI,Dcr-2,Dhc64C,Etl1,Gcn2,Hmgcr,Ire1,Kif19A,Klp64D,Klp68D,La,Larp7,Lig4,Lrrk,M…
GO.0097367	carbohydrate derivative binding	113	5.41e-05	FBpp0070235,FBpp0070326,FBpp0070723,FBpp0070729,FBpp0070913,FBpp0072041,FBpp0072192,FBpp0072194,FBpp0073083,FBpp0073363,FBpp0073488,FBpp0073502,FBpp0073538,FBpp0073678,FBpp0073750,FBpp0074065,FBpp0074139,FBpp0074221,FBpp0074249,FBpp0074405,FBpp0074766,FBpp0074907,FBpp0075148,FBpp0075399,FBpp0075431,FBpp0075750,FBpp0075762,FBpp0075837,FBpp0075865,FBpp0076003,FBpp0076287,FBpp0076412,FBpp0076457,FBp…	Adk1,Arp2,Blm,BubR1,CG11403,CG11660,CG11897,CG11898,CG1718,CG17528,CG1951,CG2543,CG3008,CG31183,CG31731,CG32091,CG33158,CG3326,CG33298,CG3339,CG4049,CG5660,CG5776,CG5853,CG6418,CG7156,CG7376,CG7441,CG7806,CG7922,CG8173,CG8915,Cap,Cdk7,CenG1A,Chd3,Cht6,DNA-ligI,Dcr-2,Dhc64C,Etl1,Gcn2,Ire1,Kif19A,Klp64D,Klp68D,Lig4,Lrrk,MRP,Mcm3,Mcm6,Mpk2,Msh6,Mtl,Myt1,Nak,Orc1,Pk17E,Pkcdelta,Pms2,Rab21,Rab23,Rab40…
GO.0003682	chromatin binding	28	0.00059	FBpp0070729,FBpp0070794,FBpp0070913,FBpp0071221,FBpp0071617,FBpp0072234,FBpp0074065,FBpp0074766,FBpp0076588,FBpp0076635,FBpp0077134,FBpp0077259,FBpp0077544,FBpp0078730,FBpp0081004,FBpp0081457,FBpp0082204,FBpp0082329,FBpp0082511,FBpp0082580,FBpp0083911,FBpp0085785,FBpp0088033,FBpp0088193,FBpp0099776,FBpp0292886,FBpp0297151,FBpp0297943	Ada2b,CG10494,CG14352,CG31875,CG8436,CTCF,Caf1,Cap,Cap-D3,Chd3,Cp190,HP1Lcsd,HP1b,HP6,Hcf,Mcm10,Mcm3,Mcm6,Orc1,Orc2,Pof,Su(var)3-7,ash1,mof,msl-2,msl-3,prod,tbrd-1
GO.0032403	protein complex binding	30	0.000653	FBpp0070331,FBpp0073083,FBpp0073363,FBpp0073371,FBpp0073672,FBpp0074228,FBpp0074766,FBpp0075762,FBpp0076124,FBpp0076861,FBpp0079677,FBpp0079795,FBpp0079869,FBpp0080408,FBpp0080729,FBpp0080747,FBpp0082580,FBpp0084092,FBpp0086520,FBpp0089282,FBpp0099821,FBpp0110466,FBpp0112072,FBpp0271746,FBpp0290582,FBpp0291772,FBpp0297577,FBpp0303260,FBpp0304511,FBpp0305521	Actn,CG11120,CG17528,CG18190,CG1832,CG5869,Chd3,Cp190,Kif19A,Klp64D,Klp68D,Nak,Pms2,Rab9,UbcD4,beta-Spec,bif,cana,chico,cmet,comt,dgt2,jar,l(1)dd4,nod,nudE,nuf,pav,put,tacc
GO.0015631	tubulin binding	22	0.000826	FBpp0073083,FBpp0073363,FBpp0073371,FBpp0073672,FBpp0074228,FBpp0075762,FBpp0075793,FBpp0076861,FBpp0079795,FBpp0079869,FBpp0080649,FBpp0082580,FBpp0084092,FBpp0089282,FBpp0099821,FBpp0110466,FBpp0112072,FBpp0271746,FBpp0290582,FBpp0291772,FBpp0297577,FBpp0304511	CG11120,CG17528,CG18190,CG1832,Cp190,Grip163,Grip71,Kif19A,Klp64D,Klp68D,beta-Spec,bif,cana,cmet,dgt2,jar,l(1)dd4,nod,nudE,nuf,pav,tacc
GO.0004674	protein serine/threonine kinase activity	30	0.00201	FBpp0070326,FBpp0070723,FBpp0072539,FBpp0074047,FBpp0074249,FBpp0074405,FBpp0075865,FBpp0076824,FBpp0077081,FBpp0077893,FBpp0078042,FBpp0078413,FBpp0079641,FBpp0080111,FBpp0080729,FBpp0081861,FBpp0081957,FBpp0083026,FBpp0083966,FBpp0085148,FBpp0085368,FBpp0110466,FBpp0111700,FBpp0112160,FBpp0289212,FBpp0303260,FBpp0304253,FBpp0304889,FBpp0304920,FBpp0305649	BubR1,CG11660,CG17528,CG3008,CG7156,CG8173,Cdk7,Gcn2,Irbp,Ire1,Lrrk,Mpk2,Myt1,Nak,Pk17E,Pkcdelta,SAK,Sik2,Wnk,aur,cdc2,hpo,ksr,mei-41,p38b,put,sls,sti,trbl,trio
GO.0008017	microtubule binding	20	0.00201	FBpp0073083,FBpp0073363,FBpp0073371,FBpp0073672,FBpp0074228,FBpp0075762,FBpp0076861,FBpp0079795,FBpp0079869,FBpp0082580,FBpp0084092,FBpp0089282,FBpp0099821,FBpp0110466,FBpp0112072,FBpp0271746,FBpp0290582,FBpp0291772,FBpp0297577,FBpp0304511	CG11120,CG17528,CG18190,CG1832,Cp190,Kif19A,Klp64D,Klp68D,beta-Spec,bif,cana,cmet,dgt2,jar,l(1)dd4,nod,nudE,nuf,pav,tacc
GO.0008092	cytoskeletal protein binding	39	0.00212	FBpp0070331,FBpp0070607,FBpp0073083,FBpp0073363,FBpp0073371,FBpp0073672,FBpp0074205,FBpp0074228,FBpp0074402,FBpp0075762,FBpp0075793,FBpp0076224,FBpp0076861,FBpp0079795,FBpp0079869,FBpp0080282,FBpp0080649,FBpp0082580,FBpp0084092,FBpp0088238,FBpp0088506,FBpp0088843,FBpp0089282,FBpp0099821,FBpp0110466,FBpp0112072,FBpp0271746,FBpp0290582,FBpp0291772,FBpp0297564,FBpp0297577,FBpp0301282,FBpp0302793,FBp…	Actn,Ank,AnxB11,AnxB9,Arp2,CG11120,CG1399,CG17528,CG18190,CG1832,CG5613,CG6891,Cp190,Grip163,Grip71,Hsp23,Hsp26,Kif19A,Klp64D,Klp68D,Mical,Pez,Pten,Ten-m,beta-Spec,bif,cana,cib,ck,cmet,dgt2,jar,l(1)dd4,nod,nudE,nuf,pav,sls,tacc
GO.0004364	glutathione transferase activity	12	0.00222	FBpp0082041,FBpp0082042,FBpp0082043,FBpp0082044,FBpp0082047,FBpp0082079,FBpp0085854,FBpp0085856,FBpp0085857,FBpp0099824,FBpp0290855,FBpp0305731	GstD1,GstD10,GstD2,GstD3,GstD4,GstD5,GstD8,GstE5,GstE7,GstE8,GstS1,gfzf
GO.0005085	guanyl-nucleotide exchange factor activity	16	0.0023	FBpp0072539,FBpp0072618,FBpp0076595,FBpp0078816,FBpp0080118,FBpp0085412,FBpp0086124,FBpp0087010,FBpp0089217,FBpp0111832,FBpp0293271,FBpp0302587,FBpp0302998,FBpp0303336,FBpp0304747,FBpp0306084	CG10188,CG30440,CG3806,CG7852,CG9135,RhoGAP1A,RhoGEF2,RhoGEF3,RhoGEF4,Sos,garz,mbc,spg,spri,step,trio
GO.0005089	Rho guanyl-nucleotide exchange factor activity	10	0.0023	FBpp0072539,FBpp0076595,FBpp0080118,FBpp0085412,FBpp0086124,FBpp0111832,FBpp0293271,FBpp0302998,FBpp0303336,FBpp0306084	CG10188,CG30440,RhoGAP1A,RhoGEF2,RhoGEF3,RhoGEF4,Sos,mbc,spg,trio
GO.0003677	DNA binding	90	0.00424	FBpp0070114,FBpp0070235,FBpp0070302,FBpp0070729,FBpp0070913,FBpp0071168,FBpp0071625,FBpp0072041,FBpp0072178,FBpp0072179,FBpp0072192,FBpp0072502,FBpp0072839,FBpp0073363,FBpp0073678,FBpp0073940,FBpp0074594,FBpp0074766,FBpp0075083,FBpp0075399,FBpp0076588,FBpp0076789,FBpp0077132,FBpp0077134,FBpp0077259,FBpp0078142,FBpp0078842,FBpp0079164,FBpp0079417,FBpp0079451,FBpp0079485,FBpp0079496,FBpp0079812,FBp…	Ada2b,Alh,Blm,CG11403,CG1240,CG13894,CG13895,CG15436,CG30403,CG3919,CG3995,CG4049,CG4282,CG4570,CG5316,CG6276,CG7357,CG7376,CG7922,CG8359,CG8436,CG9175,CG9705,CTCF,Chd3,Cp190,Ctf4,DNA-ligI,DNApol-eta,Dek,Dref,Etl1,GATAe,Gsc,HLHm3,HP6,HmgD,Hr39,Hsf,Irbp,Lig4,Mad,Mcm3,Mcm6,Mef2,Msh6,Nf-YB,Ogg1,Orc1,Orc2,Pole2,RPA2,Rbf2,RfC38,Sos,Su(H),Su(var)3-3,Su(var)3-7,Trf,achi,ash1,bap,borr,brm,bs,cag,cav,esg,…
GO.0016740	transferase activity	122	0.00472	FBpp0070045,FBpp0070114,FBpp0070326,FBpp0070723,FBpp0070794,FBpp0070876,FBpp0071470,FBpp0071526,FBpp0071551,FBpp0071560,FBpp0072194,FBpp0072539,FBpp0072842,FBpp0072927,FBpp0073194,FBpp0073423,FBpp0073457,FBpp0073750,FBpp0073893,FBpp0073969,FBpp0073990,FBpp0074047,FBpp0074249,FBpp0074253,FBpp0074405,FBpp0074633,FBpp0074804,FBpp0074891,FBpp0075105,FBpp0075275,FBpp0075610,FBpp0075750,FBpp0075877,FBp…	Adk1,Bre1,CG10527,CG11342,CG12016,CG12567,CG12990,CG13025,CG13344,CG1407,CG14463,CG14906,CG1492,CG17528,CG1942,CG2201,CG2614,CG2929,CG30037,CG30471,CG31849,CG32195,CG32350,CG32581,CG33156,CG3797,CG3806,CG4050,CG4302,CG4325,CG4676,CG6330,CG7156,CG7328,CG7376,CG8027,CG8173,CG8536,CG9485,CG9498,CG9934,CG9996,CHKov2,Cdk7,DNApol-eta,Dhap-at,Ext2,Fem-1,Fic,FucT6,Gcn2,GlcAT-S,Gpi1,GstD1,GstD10,GstD2,Gst…
GO.0008094	DNA-dependent ATPase activity	11	0.00768	FBpp0070235,FBpp0074364,FBpp0074766,FBpp0075399,FBpp0079496,FBpp0079812,FBpp0081255,FBpp0081910,FBpp0082392,FBpp0301208,FBpp0303193	Blm,CG11403,Chd3,Etl1,Msh6,Rad51D,RfC38,brm,lds,spel1,spn-B
GO.0016765	transferase activity, transferring alkyl or aryl (other than methyl) groups	14	0.00973	FBpp0077316,FBpp0082041,FBpp0082042,FBpp0082043,FBpp0082044,FBpp0082047,FBpp0082079,FBpp0085854,FBpp0085856,FBpp0085857,FBpp0088926,FBpp0099824,FBpp0290855,FBpp0305731	GstD1,GstD10,GstD2,GstD3,GstD4,GstD5,GstD8,GstE5,GstE7,GstE8,GstS1,Sam-S,betaggt-II,gfzf
GO.0016301	kinase activity	42	0.0132	FBpp0070326,FBpp0070723,FBpp0072194,FBpp0072539,FBpp0072927,FBpp0073750,FBpp0073990,FBpp0074047,FBpp0074249,FBpp0074405,FBpp0074633,FBpp0075750,FBpp0075892,FBpp0077893,FBpp0078042,FBpp0078413,FBpp0079588,FBpp0079641,FBpp0080111,FBpp0080729,FBpp0081861,FBpp0081957,FBpp0082352,FBpp0082970,FBpp0083026,FBpp0083966,FBpp0085148,FBpp0085320,FBpp0086803,FBpp0087292,FBpp0089178,FBpp0110466,FBpp0111700,FBp…	Adk1,CG12016,CG17528,CG2201,CG2929,CG33156,CG7156,CG7328,CG7616,CG8173,Cdk7,Gcn2,Irbp,Ire1,Lrrk,Mpk2,Nak,Pk17E,Pkcdelta,SAK,Sik2,Sps2,Src42A,Wnk,aur,cdc2,eas,gek,hpo,htl,ksr,mei-41,metro,nmdyn-D6,p38b,put,sls,sti,trbl,trio,twf,wee
GO.0017111	nucleoside-triphosphatase activity	59	0.0147	FBpp0070235,FBpp0073363,FBpp0073445,FBpp0073502,FBpp0074139,FBpp0074221,FBpp0074364,FBpp0074766,FBpp0075148,FBpp0075399,FBpp0075683,FBpp0075762,FBpp0075837,FBpp0076003,FBpp0076412,FBpp0076861,FBpp0077258,FBpp0078376,FBpp0079220,FBpp0079489,FBpp0079496,FBpp0079795,FBpp0079812,FBpp0080123,FBpp0080282,FBpp0080319,FBpp0080747,FBpp0081255,FBpp0081910,FBpp0082392,FBpp0082637,FBpp0083352,FBpp0083508,FBp…	Blm,CG10731,CG11403,CG11897,CG11898,CG1718,CG31731,CG32091,CG3238,CG33158,CG3326,CG33298,CG5776,CG5853,CG6418,CG7806,CG7922,CG8915,CenG1A,Chd3,Dcr-2,Dhc64C,Etl1,Hsc70-3,Klc,Klp64D,Klp68D,MRP,Msh6,Mtl,Pms2,Rab21,Rab23,Rab40,Rab9,Rad51D,RfC38,SPoCk,Sep2,Sep4,Sep5,Trap1,TubG2,brm,cana,ck,cmet,comt,fal,l(2)35Df,lds,mus301,nod,rdgB,smid,spel1,spn-B,spn-E,sw
GO.0004672	protein kinase activity	32	0.0151	FBpp0070326,FBpp0070723,FBpp0072194,FBpp0072539,FBpp0074047,FBpp0074249,FBpp0074405,FBpp0075892,FBpp0077893,FBpp0078042,FBpp0078413,FBpp0079641,FBpp0080111,FBpp0080729,FBpp0081861,FBpp0081957,FBpp0082352,FBpp0082970,FBpp0083026,FBpp0083966,FBpp0085148,FBpp0085320,FBpp0110466,FBpp0111700,FBpp0112160,FBpp0289212,FBpp0303260,FBpp0304253,FBpp0304607,FBpp0304889,FBpp0304920,FBpp0305649	CG17528,CG7156,CG7616,CG8173,Cdk7,Gcn2,Irbp,Ire1,Lrrk,Mpk2,Nak,Pk17E,Pkcdelta,SAK,Sik2,Src42A,Wnk,aur,cdc2,gek,hpo,htl,ksr,mei-41,p38b,put,sls,sti,trbl,trio,twf,wee
GO.0005088	Ras guanyl-nucleotide exchange factor activity	12	0.0151	FBpp0072539,FBpp0072618,FBpp0076595,FBpp0080118,FBpp0085412,FBpp0086124,FBpp0111832,FBpp0293271,FBpp0302587,FBpp0302998,FBpp0303336,FBpp0306084	CG10188,CG30440,CG7852,RhoGAP1A,RhoGEF2,RhoGEF3,RhoGEF4,Sos,mbc,spg,spri,trio
GO.0016462	pyrophosphatase activity	60	0.0151	FBpp0070235,FBpp0073363,FBpp0073445,FBpp0073502,FBpp0074139,FBpp0074221,FBpp0074364,FBpp0074766,FBpp0075148,FBpp0075399,FBpp0075683,FBpp0075762,FBpp0075837,FBpp0076003,FBpp0076412,FBpp0076861,FBpp0077258,FBpp0078376,FBpp0079220,FBpp0079489,FBpp0079496,FBpp0079795,FBpp0079812,FBpp0080123,FBpp0080282,FBpp0080319,FBpp0080747,FBpp0081255,FBpp0081910,FBpp0082392,FBpp0082637,FBpp0083352,FBpp0083508,FBp…	Blm,CG10731,CG11403,CG11897,CG11898,CG1718,CG31731,CG32091,CG3238,CG33158,CG3326,CG33298,CG5776,CG5853,CG6418,CG7806,CG7922,CG8915,CenG1A,Chd3,Dcr-2,Dhc64C,Etl1,Hsc70-3,Klc,Klp64D,Klp68D,MRP,Msh6,Mtl,Pms2,Rab21,Rab23,Rab40,Rab9,Rad51D,RfC38,SPoCk,Sep2,Sep4,Sep5,Trap1,TubG2,brm,bur,cana,ck,cmet,comt,fal,l(2)35Df,lds,mus301,nod,rdgB,smid,spel1,spn-B,spn-E,sw
GO.0016772	transferase activity, transferring phosphorus-containing groups	55	0.0211	FBpp0070114,FBpp0070326,FBpp0070723,FBpp0072194,FBpp0072539,FBpp0072927,FBpp0073750,FBpp0073990,FBpp0074047,FBpp0074249,FBpp0074405,FBpp0074633,FBpp0074891,FBpp0075750,FBpp0076401,FBpp0076789,FBpp0077893,FBpp0078042,FBpp0078142,FBpp0078413,FBpp0078887,FBpp0078898,FBpp0078912,FBpp0079588,FBpp0079641,FBpp0080111,FBpp0080148,FBpp0080729,FBpp0081861,FBpp0081957,FBpp0082352,FBpp0082591,FBpp0082970,FBp…	Adk1,CG12016,CG12567,CG17528,CG2201,CG2929,CG32195,CG33057,CG33156,CG3806,CG7156,CG7328,CG8027,CG8173,CG9498,CHKov2,Cdk7,DNApol-eta,Fic,Gcn2,Irbp,Ire1,Lrrk,Mpk2,Nak,Pk17E,Pkcdelta,Pole2,Rpb7,SAK,Sik2,Sps2,Src42A,Wnk,aur,cdc2,eas,gek,hpo,htl,ksr,l(1)1Bi,mei-41,metro,mmy,nmdyn-D6,p38b,put,sls,sti,tam,trbl,trio,twf,wee
GO.0016773	phosphotransferase activity, alcohol group as acceptor	38	0.0211	FBpp0070326,FBpp0070723,FBpp0072194,FBpp0072539,FBpp0072927,FBpp0073990,FBpp0074047,FBpp0074249,FBpp0074405,FBpp0074633,FBpp0075892,FBpp0077893,FBpp0078042,FBpp0078413,FBpp0079641,FBpp0080111,FBpp0080729,FBpp0081861,FBpp0081957,FBpp0082352,FBpp0082970,FBpp0083026,FBpp0083966,FBpp0085148,FBpp0085320,FBpp0086803,FBpp0089178,FBpp0110466,FBpp0111700,FBpp0112160,FBpp0289212,FBpp0293955,FBpp0303260,FBp…	CG12016,CG17528,CG2201,CG2929,CG33156,CG7156,CG7328,CG7616,CG8173,Cdk7,Gcn2,Irbp,Ire1,Lrrk,Mpk2,Nak,Pk17E,Pkcdelta,SAK,Sik2,Src42A,Wnk,aur,cdc2,eas,gek,hpo,htl,ksr,mei-41,p38b,put,sls,sti,trbl,trio,twf,wee
GO.0008375	acetylglucosaminyltransferase activity	8	0.0248	FBpp0071560,FBpp0073880,FBpp0080068,FBpp0081279,FBpp0085420,FBpp0085763,FBpp0099952,FBpp0298004	CG14463,CG31849,CG4050,CG9220,Ext2,Gpi1,botv,sxc
GO.0003824	catalytic activity	305	0.032	FBpp0070045,FBpp0070114,FBpp0070235,FBpp0070326,FBpp0070371,FBpp0070474,FBpp0070723,FBpp0070794,FBpp0070876,FBpp0071116,FBpp0071160,FBpp0071168,FBpp0071470,FBpp0071526,FBpp0071551,FBpp0071560,FBpp0071603,FBpp0071697,FBpp0071746,FBpp0072035,FBpp0072041,FBpp0072146,FBpp0072194,FBpp0072276,FBpp0072388,FBpp0072539,FBpp0072828,FBpp0072842,FBpp0072852,FBpp0072927,FBpp0072954,FBpp0073029,FBpp0073173,FBp…	Ac3,Acph-1,Adk1,Atg7,Blm,Bre1,CG10184,CG10417,CG10426,CG10527,CG10731,CG10814,CG10877,CG11257,CG11342,CG11403,CG11426,CG11437,CG11619,CG11626,CG11897,CG11898,CG12016,CG12065,CG12078,CG12766,CG12990,CG13025,CG13344,CG1407,CG14227,CG14463,CG14906,CG1492,CG16833,CG16940,CG1718,CG17528,CG18417,CG1942,CG2201,CG2543,CG2614,CG2929,CG30037,CG30421,CG30471,CG30495,CG31183,CG31731,CG31849,CG32091,CG32191,C…
GO.0042826	histone deacetylase binding	6	0.0321	FBpp0075717,FBpp0082511,FBpp0086127,FBpp0087053,FBpp0087091,FBpp0087232	CG7759,CG8378,CG9642,Caf1,Smyd4,achi
GO.0016887	ATPase activity	41	0.0409	FBpp0070235,FBpp0073445,FBpp0074221,FBpp0074364,FBpp0074766,FBpp0075399,FBpp0075837,FBpp0076003,FBpp0079220,FBpp0079489,FBpp0079496,FBpp0079795,FBpp0079812,FBpp0080282,FBpp0080319,FBpp0081255,FBpp0081910,FBpp0082392,FBpp0082637,FBpp0083508,FBpp0084755,FBpp0085482,FBpp0086061,FBpp0086520,FBpp0088794,FBpp0089070,FBpp0089153,FBpp0099933,FBpp0110241,FBpp0271768,FBpp0290582,FBpp0297618,FBpp0301208,FBp…	Blm,CG10731,CG11403,CG11897,CG11898,CG1718,CG31731,CG32091,CG3326,CG33298,CG5776,CG5853,CG6418,CG7806,CG7922,CG8915,Chd3,Dcr-2,Dhc64C,Etl1,Hsc70-3,MRP,Msh6,Pms2,Rad51D,RfC38,SPoCk,Trap1,brm,cana,ck,cmet,comt,jar,l(2)35Df,lds,rdgB,smid,spel1,spn-B,spn-E
GO.0004527	exonuclease activity	9	0.0468	FBpp0072388,FBpp0078973,FBpp0080148,FBpp0080675,FBpp0081027,FBpp0083172,FBpp0112147,FBpp0113078,FBpp0291513	CG16940,CG5316,Nbr,Rat1,Rrp6,WRNexo,egl,tam,tos
Cellular Component (GO)
#pathway ID	pathway description	observed gene count	false discovery rate	matching proteins in your network (IDs)	matching proteins in your network (labels)
GO.0005622	intracellular	485	3.78e-11	FBpp0070045,FBpp0070114,FBpp0070162,FBpp0070302,FBpp0070331,FBpp0070371,FBpp0070376,FBpp0070401,FBpp0070425,FBpp0070455,FBpp0070474,FBpp0070607,FBpp0070649,FBpp0070723,FBpp0070729,FBpp0070794,FBpp0070808,FBpp0070813,FBpp0070824,FBpp0070876,FBpp0070883,FBpp0070913,FBpp0070994,FBpp0071116,FBpp0071168,FBpp0071221,FBpp0071448,FBpp0071470,FBpp0071526,FBpp0071560,FBpp0071563,FBpp0071564,FBpp0071603,FBp…	AGO3,AP-2mu,Acph-1,Act57B,Act88F,Actn,Ada2b,Adk1,Akap200,Alh,Ank,AnxB9,Arc1,Arp2,Arp8,Atg7,Bgb,Blm,Bmcp,BthD,BubR1,CG10147,CG10274,CG10417,CG10420,CG10426,CG10431,CG10527,CG10657,CG10669,CG10731,CG11120,CG11164,CG11188,CG11652,CG11660,CG11700,CG11710,CG12001,CG12016,CG12078,CG12161,CG1240,CG12728,CG1275,CG12864,CG13025,CG13097,CG13766,CG13893,CG14207,CG14971,CG1529,CG15435,CG15436,CG16940,CG17018…
GO.0044424	intracellular part	481	3.78e-11	FBpp0070045,FBpp0070114,FBpp0070162,FBpp0070302,FBpp0070331,FBpp0070371,FBpp0070376,FBpp0070425,FBpp0070455,FBpp0070474,FBpp0070607,FBpp0070649,FBpp0070723,FBpp0070729,FBpp0070794,FBpp0070808,FBpp0070813,FBpp0070824,FBpp0070876,FBpp0070883,FBpp0070913,FBpp0070994,FBpp0071116,FBpp0071168,FBpp0071221,FBpp0071448,FBpp0071470,FBpp0071526,FBpp0071560,FBpp0071563,FBpp0071564,FBpp0071603,FBpp0071625,FBp…	AGO3,AP-2mu,Acph-1,Act57B,Act88F,Actn,Ada2b,Adk1,Akap200,Alh,Ank,AnxB9,Arc1,Arp2,Arp8,Atg7,Bgb,Blm,Bmcp,BthD,BubR1,CG10147,CG10274,CG10417,CG10420,CG10426,CG10431,CG10527,CG10669,CG10731,CG11120,CG11164,CG11188,CG11652,CG11660,CG11700,CG11710,CG12001,CG12016,CG12078,CG12161,CG1240,CG12728,CG1275,CG12864,CG13025,CG13097,CG13766,CG14207,CG14971,CG1529,CG15435,CG15436,CG16940,CG17018,CG17181,CG17187…
GO.0005623	cell	538	3.49e-09	FBpp0070045,FBpp0070114,FBpp0070162,FBpp0070302,FBpp0070331,FBpp0070371,FBpp0070376,FBpp0070401,FBpp0070425,FBpp0070455,FBpp0070474,FBpp0070607,FBpp0070649,FBpp0070689,FBpp0070723,FBpp0070729,FBpp0070794,FBpp0070808,FBpp0070813,FBpp0070824,FBpp0070876,FBpp0070883,FBpp0070913,FBpp0070994,FBpp0071116,FBpp0071168,FBpp0071221,FBpp0071266,FBpp0071448,FBpp0071470,FBpp0071526,FBpp0071560,FBpp0071563,FBp…	AGO3,AP-2mu,Ac3,Acph-1,Act57B,Act88F,Actn,Ada2b,Adk1,Akap200,Alh,Ank,AnxB9,Arc1,Arp2,Arp8,Atg7,B4,Best1,Bgb,Blm,Bmcp,BthD,BubR1,CG10147,CG10274,CG10417,CG10420,CG10426,CG10431,CG10527,CG10657,CG10669,CG10731,CG10960,CG11120,CG11164,CG11188,CG11577,CG11652,CG11660,CG11700,CG11710,CG12001,CG12016,CG12078,CG12161,CG1240,CG12728,CG1275,CG12864,CG12945,CG13025,CG13097,CG13766,CG13893,CG1407,CG14207,CG…
GO.0044464	cell part	538	3.49e-09	FBpp0070045,FBpp0070114,FBpp0070162,FBpp0070302,FBpp0070331,FBpp0070371,FBpp0070376,FBpp0070401,FBpp0070425,FBpp0070455,FBpp0070474,FBpp0070607,FBpp0070649,FBpp0070689,FBpp0070723,FBpp0070729,FBpp0070794,FBpp0070808,FBpp0070813,FBpp0070824,FBpp0070876,FBpp0070883,FBpp0070913,FBpp0070994,FBpp0071116,FBpp0071168,FBpp0071221,FBpp0071266,FBpp0071448,FBpp0071470,FBpp0071526,FBpp0071560,FBpp0071563,FBp…	AGO3,AP-2mu,Ac3,Acph-1,Act57B,Act88F,Actn,Ada2b,Adk1,Akap200,Alh,Ank,AnxB9,Arc1,Arp2,Arp8,Atg7,B4,Best1,Bgb,Blm,Bmcp,BthD,BubR1,CG10147,CG10274,CG10417,CG10420,CG10426,CG10431,CG10527,CG10657,CG10669,CG10731,CG10960,CG11120,CG11164,CG11188,CG11577,CG11652,CG11660,CG11700,CG11710,CG12001,CG12016,CG12078,CG12161,CG1240,CG12728,CG1275,CG12864,CG12945,CG13025,CG13097,CG13766,CG13893,CG1407,CG14207,CG…
GO.0005634	nucleus	232	7.71e-09	FBpp0070114,FBpp0070302,FBpp0070376,FBpp0070455,FBpp0070723,FBpp0070729,FBpp0070794,FBpp0070824,FBpp0070913,FBpp0070994,FBpp0071168,FBpp0071221,FBpp0071526,FBpp0071625,FBpp0071822,FBpp0072178,FBpp0072179,FBpp0072388,FBpp0072462,FBpp0072839,FBpp0072891,FBpp0072987,FBpp0073007,FBpp0073083,FBpp0073173,FBpp0073312,FBpp0073561,FBpp0073640,FBpp0073659,FBpp0073678,FBpp0073893,FBpp0073940,FBpp0073996,FBp…	Acph-1,Ada2b,Adk1,Alh,Arp8,Bgb,Blm,CG10147,CG10274,CG10431,CG10669,CG11120,CG11164,CG11188,CG11660,CG11710,CG1240,CG12728,CG12864,CG13025,CG13097,CG14207,CG1529,CG15435,CG15436,CG16940,CG17181,CG17187,CG17328,CG17343,CG17359,CG17361,CG17568,CG17803,CG1832,CG3008,CG31457,CG31612,CG3281,CG33156,CG3457,CG4282,CG4424,CG4973,CG5010,CG5316,CG5869,CG6179,CG7115,CG7357,CG7922,CG8301,CG8378,CG8436,CG8552,…
GO.0043229	intracellular organelle	389	6.78e-07	FBpp0070045,FBpp0070114,FBpp0070162,FBpp0070302,FBpp0070331,FBpp0070371,FBpp0070376,FBpp0070425,FBpp0070455,FBpp0070474,FBpp0070723,FBpp0070729,FBpp0070794,FBpp0070808,FBpp0070824,FBpp0070913,FBpp0070994,FBpp0071116,FBpp0071168,FBpp0071221,FBpp0071448,FBpp0071526,FBpp0071563,FBpp0071564,FBpp0071625,FBpp0071822,FBpp0072146,FBpp0072178,FBpp0072179,FBpp0072215,FBpp0072234,FBpp0072388,FBpp0072462,FBp…	AGO3,AP-2mu,Acph-1,Act57B,Act88F,Actn,Ada2b,Adk1,Akap200,Alh,Ank,Arc1,Arp2,Arp8,Bgb,Blm,Bmcp,BthD,BubR1,CG10147,CG10274,CG10420,CG10431,CG10669,CG10731,CG11120,CG11164,CG11188,CG11660,CG11700,CG11710,CG12001,CG1240,CG12728,CG1275,CG12864,CG13025,CG13097,CG14207,CG14971,CG1529,CG15435,CG15436,CG16940,CG17018,CG17181,CG17187,CG17328,CG17343,CG17359,CG17361,CG17528,CG17544,CG17568,CG17803,CG18190,CG…
GO.0043226	organelle	391	2.04e-06	FBpp0070045,FBpp0070114,FBpp0070162,FBpp0070302,FBpp0070331,FBpp0070371,FBpp0070376,FBpp0070425,FBpp0070455,FBpp0070474,FBpp0070723,FBpp0070729,FBpp0070794,FBpp0070808,FBpp0070824,FBpp0070913,FBpp0070994,FBpp0071116,FBpp0071168,FBpp0071221,FBpp0071448,FBpp0071526,FBpp0071563,FBpp0071564,FBpp0071625,FBpp0071822,FBpp0072146,FBpp0072178,FBpp0072179,FBpp0072215,FBpp0072234,FBpp0072388,FBpp0072462,FBp…	AGO3,AP-2mu,Acph-1,Act57B,Act88F,Actn,Ada2b,Adk1,Akap200,Alh,Ank,Arc1,Arp2,Arp8,Bgb,Blm,Bmcp,BthD,BubR1,CG10147,CG10274,CG10420,CG10431,CG10669,CG10731,CG11120,CG11164,CG11188,CG11660,CG11700,CG11710,CG12001,CG1240,CG12728,CG1275,CG12864,CG13025,CG13097,CG14207,CG14971,CG1529,CG15435,CG15436,CG16940,CG17018,CG17181,CG17187,CG17328,CG17343,CG17359,CG17361,CG17528,CG17544,CG17568,CG17803,CG18190,CG…
GO.0043227	membrane-bounded organelle	328	5.87e-05	FBpp0070045,FBpp0070114,FBpp0070162,FBpp0070302,FBpp0070371,FBpp0070376,FBpp0070425,FBpp0070455,FBpp0070474,FBpp0070723,FBpp0070729,FBpp0070794,FBpp0070808,FBpp0070824,FBpp0070913,FBpp0070994,FBpp0071116,FBpp0071168,FBpp0071221,FBpp0071526,FBpp0071563,FBpp0071564,FBpp0071625,FBpp0071822,FBpp0072178,FBpp0072179,FBpp0072388,FBpp0072462,FBpp0072618,FBpp0072783,FBpp0072839,FBpp0072842,FBpp0072852,FBp…	AGO3,AP-2mu,Acph-1,Ada2b,Adk1,Alh,Arp8,Bgb,Blm,Bmcp,BthD,CG10147,CG10274,CG10420,CG10431,CG10669,CG10731,CG11120,CG11164,CG11188,CG11660,CG11710,CG12001,CG1240,CG12728,CG1275,CG12864,CG13025,CG13097,CG14207,CG14971,CG1529,CG15435,CG15436,CG16940,CG17018,CG17181,CG17187,CG17328,CG17343,CG17359,CG17361,CG17544,CG17568,CG17803,CG1832,CG18769,CG2543,CG2929,CG3008,CG31457,CG31612,CG32350,CG32758,CG328…
GO.0043231	intracellular membrane-bounded organelle	327	5.87e-05	FBpp0070045,FBpp0070114,FBpp0070162,FBpp0070302,FBpp0070371,FBpp0070376,FBpp0070425,FBpp0070455,FBpp0070474,FBpp0070723,FBpp0070729,FBpp0070794,FBpp0070808,FBpp0070824,FBpp0070913,FBpp0070994,FBpp0071116,FBpp0071168,FBpp0071221,FBpp0071526,FBpp0071563,FBpp0071564,FBpp0071625,FBpp0071822,FBpp0072178,FBpp0072179,FBpp0072388,FBpp0072462,FBpp0072618,FBpp0072783,FBpp0072839,FBpp0072842,FBpp0072852,FBp…	AGO3,AP-2mu,Acph-1,Ada2b,Adk1,Alh,Arp8,Bgb,Blm,Bmcp,BthD,CG10147,CG10274,CG10420,CG10431,CG10669,CG10731,CG11120,CG11164,CG11188,CG11660,CG11710,CG12001,CG1240,CG12728,CG1275,CG12864,CG13025,CG13097,CG14207,CG14971,CG1529,CG15435,CG15436,CG16940,CG17018,CG17181,CG17187,CG17328,CG17343,CG17359,CG17361,CG17544,CG17568,CG17803,CG1832,CG18769,CG2543,CG2929,CG3008,CG31457,CG31612,CG32350,CG32758,CG328…
GO.0005737	cytoplasm	275	7.06e-05	FBpp0070045,FBpp0070162,FBpp0070302,FBpp0070331,FBpp0070425,FBpp0070455,FBpp0070474,FBpp0070607,FBpp0070649,FBpp0070723,FBpp0070808,FBpp0070813,FBpp0070876,FBpp0070883,FBpp0070994,FBpp0071116,FBpp0071470,FBpp0071526,FBpp0071563,FBpp0071564,FBpp0071603,FBpp0071822,FBpp0072041,FBpp0072146,FBpp0072215,FBpp0072388,FBpp0072618,FBpp0072783,FBpp0072803,FBpp0072842,FBpp0072852,FBpp0072927,FBpp0072954,FBp…	AGO3,AP-2mu,Actn,Adk1,Akap200,Ank,AnxB9,Arc1,Atg7,Bmcp,BthD,BubR1,CG10417,CG10420,CG10426,CG10527,CG10731,CG11652,CG11660,CG12001,CG12016,CG12078,CG1275,CG14207,CG14971,CG16940,CG17018,CG17544,CG1832,CG18769,CG2201,CG2543,CG2678,CG2929,CG3008,CG31694,CG32350,CG32549,CG32758,CG33156,CG33158,CG3339,CG3532,CG3806,CG3876,CG4030,CG42678,CG4676,CG5010,CG5613,CG5776,CG5869,CG6179,CG6330,CG6455,CG6583,CG…
GO.0000775	chromosome, centromeric region	18	0.000143	FBpp0070425,FBpp0071822,FBpp0073681,FBpp0076645,FBpp0077134,FBpp0082158,FBpp0082204,FBpp0082285,FBpp0082329,FBpp0082841,FBpp0083943,FBpp0085138,FBpp0085368,FBpp0085785,FBpp0086630,FBpp0112072,FBpp0304511,FBpp0304991	BubR1,CG12864,CycB,Dhc64C,HP6,Mis12,Ndc80,Orc2,Spc25,Su(var)3-7,cal1,cav,cmet,flfl,mit(1)15,nudE,prod,zwilch
GO.0005694	chromosome	66	0.00173	FBpp0070302,FBpp0070425,FBpp0070794,FBpp0071221,FBpp0071822,FBpp0072215,FBpp0072234,FBpp0072462,FBpp0072891,FBpp0073173,FBpp0073296,FBpp0073561,FBpp0073678,FBpp0073681,FBpp0074065,FBpp0074318,FBpp0074766,FBpp0075399,FBpp0076635,FBpp0076645,FBpp0076789,FBpp0077134,FBpp0077259,FBpp0077445,FBpp0079164,FBpp0079417,FBpp0079485,FBpp0079755,FBpp0079812,FBpp0079907,FBpp0080261,FBpp0080967,FBpp0081580,FBp…	Ada2b,Arp8,BubR1,CG12864,CG17181,CG3326,CG9866,Caf1,Cap,Chd3,Cp190,CycB,Df31,Dhc64C,Dip3,Dref,HP1Lcsd,HP1b,HP6,Hsf,Lig4,Lint-1,Mis12,Msh6,Ndc80,Orc1,Orc2,Pof,Pole2,REG,RPA2,Rbf2,RfC38,Rpd3,Scm,Spc25,Su(H),Su(var)3-7,Trf,ash1,borr,bur,c(3)G,cal1,cav,cbs,cmet,esc,flfl,mip120,mip130,mip40,mit(1)15,mof,msl-2,msl-3,nudE,pfk,piwi,prod,scf,sls,spel1,tbrd-1,uri,zwilch
GO.0005769	early endosome	11	0.0037	FBpp0070808,FBpp0071563,FBpp0071564,FBpp0075947,FBpp0076861,FBpp0078501,FBpp0078721,FBpp0080747,FBpp0288790,FBpp0289181,FBpp0303187	CG12001,CG32758,CG4030,Klp64D,Rab21,Rab9,Sara,Tl,lqfR,tkv,wls
GO.0005938	cell cortex	23	0.00533	FBpp0070649,FBpp0070813,FBpp0074139,FBpp0074228,FBpp0074229,FBpp0075275,FBpp0079417,FBpp0080282,FBpp0083352,FBpp0086124,FBpp0086382,FBpp0087952,FBpp0088506,FBpp0290582,FBpp0297103,FBpp0297352,FBpp0297441,FBpp0297577,FBpp0301582,FBpp0302587,FBpp0303668,FBpp0304889,FBpp0304991	AnxB9,Cortactin,Dhc64C,Pez,RhoGEF2,Sep2,Sep4,Sep5,Tre1,beta-Spec,borr,ck,dia,fry,gus,jar,mib1,nuf,par-6,pon,shark,spri,sti
GO.0044430	cytoskeletal part	64	0.00723	FBpp0070425,FBpp0071116,FBpp0071448,FBpp0071822,FBpp0073083,FBpp0073363,FBpp0073445,FBpp0073594,FBpp0074025,FBpp0074139,FBpp0074228,FBpp0075683,FBpp0075793,FBpp0076224,FBpp0076861,FBpp0078042,FBpp0078816,FBpp0079116,FBpp0079417,FBpp0079641,FBpp0079795,FBpp0079812,FBpp0079869,FBpp0080282,FBpp0080412,FBpp0080649,FBpp0080929,FBpp0081665,FBpp0081957,FBpp0082107,FBpp0082580,FBpp0082597,FBpp0083352,FBp…	Act57B,Act88F,Arp2,CG11120,CG11700,CG17528,CG18190,CG1832,CG3326,CG3339,CG9135,Cen,Cortactin,Cp190,CycB,Dhc64C,Eb1,Grip163,Grip71,Herp,Hsc70-3,Hsp23,Hsp26,Hsp68,Hsp70Bc,Jafrac1,Klc,Klp64D,Pms2,Rep,RfC38,RhoGEF2,SAK,Sep2,Sep4,Sep5,Trxr-1,TubG2,ana1,aur,beta-Spec,borr,cana,cbs,cdc2,ck,cmet,del,dgt2,jar,kat80,mit(1)15,nod,nudE,nuf,pav,sls,sti,sw,tacc,twe,tws,wee,zwilch
GO.0098687	chromosomal region	25	0.00723	FBpp0070425,FBpp0070794,FBpp0071822,FBpp0073173,FBpp0073561,FBpp0073681,FBpp0076635,FBpp0076645,FBpp0077134,FBpp0079755,FBpp0082158,FBpp0082204,FBpp0082285,FBpp0082329,FBpp0082580,FBpp0082841,FBpp0083943,FBpp0085138,FBpp0085368,FBpp0085785,FBpp0086630,FBpp0088881,FBpp0112072,FBpp0304511,FBpp0304991	BubR1,CG12864,Cp190,CycB,Dhc64C,HP6,Mis12,Ndc80,Orc2,REG,Rpd3,Spc25,Su(var)3-7,cal1,cav,cmet,flfl,mit(1)15,mof,msl-3,nudE,piwi,prod,scf,zwilch
GO.0031523	Myb complex	6	0.00853	FBpp0070302,FBpp0073173,FBpp0082511,FBpp0082667,FBpp0085744,FBpp0290602	Caf1,Rbf2,Rpd3,mip120,mip130,mip40
GO.0017053	transcriptional repressor complex	8	0.0188	FBpp0070302,FBpp0073173,FBpp0074594,FBpp0076374,FBpp0080261,FBpp0082511,FBpp0085744,FBpp0303402	Caf1,Nelf-A,Nelf-E,Rpd3,Su(H),Su(var)3-3,mip130,mip40
GO.0005856	cytoskeleton	66	0.0198	FBpp0070425,FBpp0071116,FBpp0071448,FBpp0071822,FBpp0073083,FBpp0073363,FBpp0073445,FBpp0073594,FBpp0074025,FBpp0074139,FBpp0074228,FBpp0075683,FBpp0075793,FBpp0076224,FBpp0076861,FBpp0078042,FBpp0078816,FBpp0079116,FBpp0079417,FBpp0079641,FBpp0079795,FBpp0079812,FBpp0079869,FBpp0080282,FBpp0080412,FBpp0080649,FBpp0080929,FBpp0081665,FBpp0081957,FBpp0082107,FBpp0082580,FBpp0082597,FBpp0083352,FBp…	Act57B,Act88F,Arp2,CG11120,CG11700,CG17528,CG18190,CG1832,CG3326,CG3339,CG9135,Cen,Cortactin,Cp190,CycB,Dhc64C,Eb1,Grip163,Grip71,Herp,Hsc70-3,Hsp23,Hsp26,Hsp68,Hsp70Bc,Jafrac1,Klc,Klp64D,Pez,Pms2,Rep,RfC38,RhoGEF2,SAK,Sep2,Sep4,Sep5,Tes,Trxr-1,TubG2,ana1,aur,beta-Spec,borr,cana,cbs,cdc2,ck,cmet,del,dgt2,jar,kat80,mit(1)15,nod,nudE,nuf,pav,sls,sti,sw,tacc,twe,tws,wee,zwilch
GO.0005768	endosome	22	0.0234	FBpp0070045,FBpp0070808,FBpp0071563,FBpp0071564,FBpp0075947,FBpp0076861,FBpp0077206,FBpp0077788,FBpp0078376,FBpp0078501,FBpp0078721,FBpp0079732,FBpp0080747,FBpp0084210,FBpp0086017,FBpp0089178,FBpp0111700,FBpp0288790,FBpp0289181,FBpp0291079,FBpp0303079,FBpp0303187	CG12001,CG2929,CG32350,CG32758,CG4030,HPS4,Klp64D,Lrrk,Mvl,Rab21,Rab23,Rab9,Sara,Snx1,Stam,Tl,Vps33B,lqfR,nct,smo,tkv,wls
GO.0043232	intracellular non-membrane-bounded organelle	144	0.025	FBpp0070114,FBpp0070162,FBpp0070302,FBpp0070331,FBpp0070425,FBpp0070794,FBpp0071116,FBpp0071221,FBpp0071448,FBpp0071822,FBpp0072146,FBpp0072215,FBpp0072234,FBpp0072462,FBpp0072839,FBpp0072891,FBpp0073083,FBpp0073173,FBpp0073296,FBpp0073363,FBpp0073445,FBpp0073561,FBpp0073594,FBpp0073678,FBpp0073681,FBpp0074025,FBpp0074065,FBpp0074139,FBpp0074228,FBpp0074318,FBpp0074503,FBpp0074766,FBpp0075399,FBp…	AGO3,Act57B,Act88F,Actn,Ada2b,Akap200,Ank,Arc1,Arp2,Arp8,BubR1,CG11120,CG11188,CG11700,CG1240,CG12864,CG13097,CG14207,CG17181,CG17528,CG18190,CG1832,CG31612,CG3326,CG3339,CG9135,CG9866,Caf1,Cap,Cen,Chd3,Cortactin,Cp190,CycB,Df31,Dhc64C,Dip3,Dref,Eb1,Grip163,Grip71,HP1Lcsd,HP1b,HP6,Herp,Hsc70-3,Hsf,Hsp23,Hsp26,Hsp68,Hsp70Bc,Jafrac1,Klc,Klp64D,Lig4,Lint-1,Mis12,Msh6,Ndc80,Orc1,Orc2,Pez,Pms2,Pof,Pol…
GO.0000776	kinetochore	9	0.026	FBpp0070425,FBpp0073681,FBpp0076645,FBpp0082158,FBpp0085138,FBpp0085368,FBpp0112072,FBpp0304511,FBpp0304991	BubR1,Dhc64C,Mis12,Ndc80,Spc25,cmet,mit(1)15,nudE,zwilch
GO.0015630	microtubule cytoskeleton	56	0.0283	FBpp0070425,FBpp0071116,FBpp0071448,FBpp0071822,FBpp0073083,FBpp0073363,FBpp0073445,FBpp0073594,FBpp0074025,FBpp0075683,FBpp0075793,FBpp0076224,FBpp0076861,FBpp0078042,FBpp0078816,FBpp0079116,FBpp0079417,FBpp0079641,FBpp0079795,FBpp0079812,FBpp0079869,FBpp0080412,FBpp0080649,FBpp0080929,FBpp0081665,FBpp0081957,FBpp0082107,FBpp0082580,FBpp0083352,FBpp0083974,FBpp0084029,FBpp0084092,FBpp0085138,FBp…	Act57B,CG11120,CG11700,CG17528,CG18190,CG1832,CG3326,CG3339,CG9135,Cen,Cp190,CycB,Dhc64C,Eb1,Grip163,Grip71,Herp,Hsc70-3,Hsp23,Hsp26,Hsp68,Hsp70Bc,Jafrac1,Klc,Klp64D,Pms2,Rep,RfC38,SAK,Sep2,Sep5,Trxr-1,TubG2,ana1,aur,borr,cana,cbs,cdc2,cmet,del,dgt2,jar,kat80,mit(1)15,nod,nudE,nuf,pav,sls,sw,tacc,twe,tws,wee,zwilch
GO.0000228	nuclear chromosome	21	0.0342	FBpp0070794,FBpp0072462,FBpp0073173,FBpp0074318,FBpp0075399,FBpp0076635,FBpp0076789,FBpp0077259,FBpp0078730,FBpp0079907,FBpp0080967,FBpp0082329,FBpp0082511,FBpp0082648,FBpp0083943,FBpp0085785,FBpp0085913,FBpp0086630,FBpp0088033,FBpp0301208,FBpp0304920	Arp8,CG12864,CG17181,Caf1,Cap-D3,Dip3,Msh6,Orc1,Orc2,Pole2,RPA2,Rpd3,c(3)G,cav,esc,mof,msl-2,msl-3,prod,sls,spel1
GO.0005700	polytene chromosome	26	0.0448	FBpp0070302,FBpp0070794,FBpp0072215,FBpp0072891,FBpp0073173,FBpp0073296,FBpp0073561,FBpp0076635,FBpp0077134,FBpp0077445,FBpp0079164,FBpp0079485,FBpp0079755,FBpp0079907,FBpp0080261,FBpp0081580,FBpp0082204,FBpp0082329,FBpp0082511,FBpp0082580,FBpp0086630,FBpp0088881,FBpp0099776,FBpp0110266,FBpp0290556,FBpp0290602	Ada2b,CG12864,CG9866,Caf1,Cp190,Dref,HP6,Hsf,Lint-1,Orc2,REG,Rpd3,Scm,Su(H),Su(var)3-7,Trf,bur,esc,mip120,mip130,mof,msl-3,pfk,piwi,scf,uri
GO.0005815	microtubule organizing center	17	0.0482	FBpp0073083,FBpp0073672,FBpp0074025,FBpp0075793,FBpp0078042,FBpp0080649,FBpp0080929,FBpp0081957,FBpp0082580,FBpp0084029,FBpp0086786,FBpp0112072,FBpp0291772,FBpp0297577,FBpp0303790,FBpp0304827,FBpp0305298	CG3326,Cen,Cp190,Grip163,Grip71,SAK,TubG2,ana1,aur,cbs,del,kat80,l(1)dd4,nudE,nuf,pav,tacc
GO.0044448	cell cortex part	12	0.0482	FBpp0070649,FBpp0074139,FBpp0074228,FBpp0074229,FBpp0075275,FBpp0080282,FBpp0083352,FBpp0086124,FBpp0087952,FBpp0297441,FBpp0297577,FBpp0304889	Cortactin,RhoGEF2,Sep2,Sep4,Sep5,beta-Spec,ck,mib1,nuf,par-6,pon,sti
INTERPRO Protein Domains and Features
#pathway ID	pathway description	observed gene count	false discovery rate	matching proteins in your network (IDs)	matching proteins in your network (labels)
IPR027417	P-loop containing nucleoside triphosphate hydrolase	63	0.00242	FBpp0070235,FBpp0070913,FBpp0071350,FBpp0072192,FBpp0072927,FBpp0073083,FBpp0073363,FBpp0073502,FBpp0074065,FBpp0074116,FBpp0074139,FBpp0074221,FBpp0074364,FBpp0074766,FBpp0075148,FBpp0075750,FBpp0075762,FBpp0075837,FBpp0076003,FBpp0076412,FBpp0076861,FBpp0077258,FBpp0078139,FBpp0078376,FBpp0079220,FBpp0079489,FBpp0079795,FBpp0079812,FBpp0079831,FBpp0080282,FBpp0080319,FBpp0080747,FBpp0081255,FBp…	Adk1,CG11403,CG11897,CG11898,CG12016,CG16838,CG1718,CG2990,CG31731,CG32091,CG3238,CG33158,CG3326,CG3339,CG4049,CG4880,CG5776,CG5853,CG6418,CG6509,CG6967,CG7139,CG7376,CG7806,CG7922,CG8915,Cap,Chd3,Dcr-2,Dhc64C,Kif19A,Klp64D,Klp68D,Lrrk,MRP,Mcm6,Mtl,Rab21,Rab23,Rab40,Rab9,Rad51D,RfC38,Sep2,Sep4,Sep5,bor,brm,cana,ck,cmet,comt,jar,l(2)35Df,lds,metro,mus301,nod,pav,smid,spel1,spn-B,spn-E
IPR001452	SH3 domain	17	0.0083	FBpp0072539,FBpp0073945,FBpp0074009,FBpp0079732,FBpp0079831,FBpp0080282,FBpp0082510,FBpp0085320,FBpp0086007,FBpp0087292,FBpp0289142,FBpp0293271,FBpp0297441,FBpp0303336,FBpp0304488,FBpp0304920,FBpp0306084	CG12241,CG6509,CdGAPr,Cortactin,POSH,RhoGEF3,Src42A,Stam,ck,mbc,metro,p130CAS,sl,sls,spg,trio,vap
IPR011993	Pleckstrin-homology domain (PH domain)/Phosphotyrosine-binding domain (PTB)	23	0.0083	FBpp0072008,FBpp0072539,FBpp0072803,FBpp0073945,FBpp0074009,FBpp0074160,FBpp0075035,FBpp0076186,FBpp0076595,FBpp0079677,FBpp0080282,FBpp0082285,FBpp0084309,FBpp0085412,FBpp0086124,FBpp0111832,FBpp0112984,FBpp0288535,FBpp0302998,FBpp0303668,FBpp0304747,FBpp0304889,FBpp0306084	CG10188,CG30183,CG30440,CG5004,Fit2,Lnk,Pez,Pld,RhoGAP15B,RhoGAP1A,RhoGEF2,RhoGEF3,RhoGEF4,Shc,chico,ck,dos,flfl,sl,step,sti,trio,vap
IPR012934	Zinc finger, AD-type	21	0.0083	FBpp0075509,FBpp0075529,FBpp0076724,FBpp0076725,FBpp0077131,FBpp0077132,FBpp0080387,FBpp0080678,FBpp0080774,FBpp0081490,FBpp0081551,FBpp0081985,FBpp0082948,FBpp0082952,FBpp0083250,FBpp0083797,FBpp0086288,FBpp0112062,FBpp0289911,FBpp0303719,FBpp0305274	CG10147,CG10274,CG10431,CG10669,CG15435,CG15436,CG17328,CG17359,CG17361,CG17568,CG17803,CG31457,CG3281,CG4282,CG4424,CG7357,CG8301,D19A,D19B,E(var)3-9,wek
IPR001849	Pleckstrin homology domain	16	0.0132	FBpp0072008,FBpp0072539,FBpp0072803,FBpp0073945,FBpp0074009,FBpp0074160,FBpp0075035,FBpp0076595,FBpp0079677,FBpp0084309,FBpp0085412,FBpp0086124,FBpp0111832,FBpp0288535,FBpp0302998,FBpp0304747	CG10188,CG30183,CG30440,CG5004,Fit2,Lnk,RhoGAP15B,RhoGAP1A,RhoGEF2,RhoGEF4,chico,dos,sl,step,trio,vap
IPR013087	Zinc finger C2H2-type/integrase DNA-binding domain	33	0.0132	FBpp0072462,FBpp0074410,FBpp0075323,FBpp0075509,FBpp0075529,FBpp0076588,FBpp0076724,FBpp0076725,FBpp0077132,FBpp0078113,FBpp0079889,FBpp0080293,FBpp0080387,FBpp0080678,FBpp0080774,FBpp0081551,FBpp0081985,FBpp0082948,FBpp0082952,FBpp0083147,FBpp0083250,FBpp0085262,FBpp0086288,FBpp0087421,FBpp0087772,FBpp0088052,FBpp0088053,FBpp0099821,FBpp0112062,FBpp0289911,FBpp0291085,FBpp0303719,FBpp0305274	CG10147,CG10274,CG10431,CG10669,CG11247,CG15436,CG1603,CG17181,CG17328,CG17359,CG17361,CG17568,CG17803,CG18011,CG1832,CG31612,CG3281,CG4282,CG4424,CG7101,CG7357,CG7372,CG8301,CG8478,CTCF,D19A,D19B,Plzf,az2,esg,rgr,sqz,wek
IPR007087	Zinc finger, C2H2	40	0.014	FBpp0072462,FBpp0074410,FBpp0075323,FBpp0075509,FBpp0075529,FBpp0076588,FBpp0076724,FBpp0076725,FBpp0077131,FBpp0077132,FBpp0078113,FBpp0079889,FBpp0080293,FBpp0080387,FBpp0080678,FBpp0080774,FBpp0080856,FBpp0081490,FBpp0081551,FBpp0081985,FBpp0082637,FBpp0082948,FBpp0082952,FBpp0083147,FBpp0083250,FBpp0085262,FBpp0086288,FBpp0087421,FBpp0087772,FBpp0088052,FBpp0088053,FBpp0099821,FBpp0112062,FBp…	CG10147,CG1024,CG10274,CG10431,CG10631,CG10669,CG11247,CG15435,CG15436,CG1603,CG17181,CG17328,CG17359,CG17361,CG17568,CG17803,CG18011,CG1832,CG31612,CG3281,CG4282,CG4424,CG7101,CG7357,CG7372,CG8301,CG8478,CTCF,D19A,D19B,E(var)3-9,Glut4EF,Plzf,az2,esg,rgr,spn-E,sqz,ush,wek

## Sheet: List2
KEGG Pathways
#pathway ID	pathway description	observed gene count	false discovery rate	matching proteins in your network (IDs)	matching proteins in your network (labels)
190	Oxidative phosphorylation	60	4.78e-15	FBpp0070370,FBpp0070885,FBpp0070950,FBpp0071459,FBpp0071970,FBpp0072117,FBpp0072233,FBpp0072246,FBpp0072250,FBpp0072975,FBpp0073963,FBpp0073995,FBpp0074226,FBpp0074481,FBpp0074584,FBpp0074984,FBpp0075069,FBpp0075755,FBpp0076134,FBpp0076848,FBpp0077130,FBpp0077209,FBpp0077580,FBpp0077859,FBpp0078662,FBpp0078847,FBpp0078918,FBpp0080051,FBpp0080329,FBpp0080836,FBpp0081848,FBpp0081947,FBpp0082522,FBp…	ATPsyn-Cf6,ATPsyn-b,ATPsyn-d,CG10219,CG10320,CG11455,CG12079,CG12203,CG12400,CG12859,CG14482,CG14508,CG15434,CG1970,CG3192,CG3214,CG32230,CG34439,CG3446,CG3560,CG3621,CG3683,CG3803,CG40472,CG4169,CG4692,CG4769,CG5703,CG6020,CG7580,CG7610,CG7712,CG8680,CG9140,CG9306,CG9350,CoIV,CoVIII,CoVIIc,CoVIb,CoVa,CoVb,ND23,ND42,NP15.6,Nurf-38,Oscp,Pdsw,RFeSP,SdhC,Vha100-4,Vha44,cype,l(1)G0230,l(2)35Di,l(3)ne…
1100	Metabolic pathways	209	7.95e-13	FBpp0070083,FBpp0070333,FBpp0070370,FBpp0070618,FBpp0070844,FBpp0070875,FBpp0070885,FBpp0070924,FBpp0070931,FBpp0070950,FBpp0071047,FBpp0071184,FBpp0071192,FBpp0071296,FBpp0071406,FBpp0071459,FBpp0071695,FBpp0071816,FBpp0071970,FBpp0072050,FBpp0072060,FBpp0072117,FBpp0072135,FBpp0072233,FBpp0072246,FBpp0072346,FBpp0072572,FBpp0072887,FBpp0072975,FBpp0073017,FBpp0073091,FBpp0073134,FBpp0073235,FBp…	ACC,ATPCL,ATPsyn-Cf6,ATPsyn-b,ATPsyn-d,AcCoAS,Ada,Adgf-D,Adk3,Alas,Ald,Aldh-III,Amy-d,Amy-p,Aph-4,Arc42,CG10131,CG10166,CG10178,CG10219,CG10253,CG10320,CG10399,CG10581,CG10592,CG10672,CG10688,CG11455,CG11876,CG11899,CG12079,CG12173,CG12203,CG12264,CG12279,CG12398,CG12400,CG12859,CG1291,CG1444,CG14482,CG14508,CG15093,CG15434,CG1597,CG1673,CG16817,CG16935,CG17029,CG17333,CG17374,CG17597,CG17691,CG1…
3010	Ribosome	49	5.5e-10	FBpp0070279,FBpp0070623,FBpp0070650,FBpp0071518,FBpp0071766,FBpp0071808,FBpp0072184,FBpp0072957,FBpp0073144,FBpp0074104,FBpp0074554,FBpp0075631,FBpp0075941,FBpp0076152,FBpp0076207,FBpp0076458,FBpp0077099,FBpp0077141,FBpp0077309,FBpp0077885,FBpp0078694,FBpp0079500,FBpp0080102,FBpp0081263,FBpp0081380,FBpp0081384,FBpp0081527,FBpp0081879,FBpp0082232,FBpp0082540,FBpp0083371,FBpp0083376,FBpp0084345,FBp…	RpL11,RpL15,RpL23,RpL24,RpL24-like,RpL28,RpL29,RpL32,RpL34a,RpL34b,RpL38,RpS15,RpS16,RpS17,RpS2,RpS20,RpS21,RpS30,RpS9,mRpL15,mRpL16,mRpL18,mRpL19,mRpL2,mRpL20,mRpL21,mRpL22,mRpL23,mRpL24,mRpL27,mRpL28,mRpL30,mRpL32,mRpL33,mRpL34,mRpL36,mRpL9,mRpS11,mRpS14,mRpS16,mRpS17,mRpS18A,mRpS18C,mRpS2,mRpS21,mRpS6,mRpS7,mRpS9,sta
3050	Proteasome	27	6.31e-10	FBpp0071451,FBpp0073292,FBpp0074662,FBpp0075068,FBpp0075119,FBpp0075382,FBpp0076890,FBpp0078278,FBpp0078448,FBpp0078664,FBpp0079031,FBpp0079538,FBpp0080490,FBpp0080943,FBpp0081488,FBpp0082062,FBpp0083843,FBpp0083860,FBpp0083906,FBpp0086066,FBpp0086400,FBpp0087319,FBpp0088021,FBpp0089041,FBpp0291495,FBpp0301842,FBpp0303405	CG13779,PI31,Pomp,Prosalpha2,Prosalpha3,Prosalpha5,Prosalpha6,Prosalpha7,Prosbeta1,Prosbeta2,Prosbeta3,Prosbeta4,Prosbeta5,Prosbeta6,Prosbeta7,Rpn1,Rpn11,Rpn12,Rpn2,Rpn3,Rpn5,Rpn9,Rpt1,Rpt2,Rpt3,Rpt5,Rpt6
1120	Microbial metabolism in diverse environments	47	3.35e-05	FBpp0070875,FBpp0071047,FBpp0071296,FBpp0071695,FBpp0072050,FBpp0072135,FBpp0073134,FBpp0073235,FBpp0073344,FBpp0074517,FBpp0074746,FBpp0074825,FBpp0075247,FBpp0075903,FBpp0076185,FBpp0076794,FBpp0076835,FBpp0076840,FBpp0077368,FBpp0078067,FBpp0078078,FBpp0078714,FBpp0079640,FBpp0081522,FBpp0081538,FBpp0081736,FBpp0081767,FBpp0082129,FBpp0082628,FBpp0083245,FBpp0084735,FBpp0084759,FBpp0084849,FBp…	ATPCL,AcCoAS,Acyp2,Ald,Aldh-III,Aph-4,CG10592,CG11876,CG11899,CG14022,CG1444,CG15093,CG17333,CG1809,CG30016,CG30499,CG32444,CG3290,CG4390,CG5150,CG5361,CG7560,CG7789,CG8147,CG9452,CG9674,Cat,Faa,Fdh,Fmo-2,Gs2,GstZ1,Hex-A,Hex-C,Idh,Irp-1B,Mdh1,Men,Pgm,Prx6005,Rpi,Spat,Sucb,Tal,Thiolase,Zw,aay
4080	Neuroactive ligand-receptor interaction	18	0.000118	FBpp0070276,FBpp0072275,FBpp0078495,FBpp0083566,FBpp0085761,FBpp0087222,FBpp0087223,FBpp0087226,FBpp0087256,FBpp0087257,FBpp0087258,FBpp0087259,FBpp0087260,FBpp0089220,FBpp0111916,FBpp0288959,FBpp0293274,FBpp0305970	5-HT1A,5-HT2,AkhR,CCKLR-17D1,CCKLR-17D3,GABA-B-R1,GABA-B-R2,Nmdar2,Rdl,alphaTry,betaTry,epsilonTry,etaTry,iotaTry,lambdaTry,mAcR-60C,thetaTry,zetaTry
4146	Peroxisome	22	0.00187	FBpp0070006,FBpp0070243,FBpp0070351,FBpp0070875,FBpp0074825,FBpp0076882,FBpp0077936,FBpp0078979,FBpp0079908,FBpp0080659,FBpp0080666,FBpp0080989,FBpp0081231,FBpp0086226,FBpp0086254,FBpp0087351,FBpp0099935,FBpp0290527,FBpp0292773,FBpp0305188,FBpp0305272,FBpp0305736	CG10253,CG10399,CG1041,CG10672,CG12338,CG14777,CG17597,CG2022,CG5065,CG9319,CG9577,Cat,Idh,Pex12,Pex16,Pex19,Pex5,Pex6,ScpX,Sod,Sod2,Spat
520	Amino sugar and nucleotide sugar metabolism	16	0.00424	FBpp0071192,FBpp0071296,FBpp0071463,FBpp0071471,FBpp0071472,FBpp0071816,FBpp0072985,FBpp0073091,FBpp0074680,FBpp0075247,FBpp0075693,FBpp0078442,FBpp0078951,FBpp0081609,FBpp0086530,FBpp0306214	CG10688,CG8417,CS-2,Cht4,Cht7,Cht8,Cht9,Csas,Galt,Gmer,Hex-A,Hex-C,Hexo1,Hexo2,Pgm,kkv
52	Galactose metabolism	13	0.0087	FBpp0071296,FBpp0075247,FBpp0078078,FBpp0078951,FBpp0079859,FBpp0081961,FBpp0084221,FBpp0086530,FBpp0087826,FBpp0087827,FBpp0087831,FBpp0087836,FBpp0087837	CG32444,Ect3,Galt,Hex-A,Hex-C,Mal-A2,Mal-A3,Mal-A4,Mal-A7,Mal-A8,Mal-B1,Pgm,tobi
3060	Protein export	9	0.025	FBpp0073336,FBpp0076589,FBpp0079522,FBpp0081185,FBpp0083319,FBpp0084801,FBpp0087119,FBpp0271779,FBpp0293581	CG8860,Gtp-bp,Spase12,Spase22-23,Srp14,Srp19,Srp72,Trp1,twr
1200	Carbon metabolism	26	0.0258	FBpp0070875,FBpp0071296,FBpp0072050,FBpp0073235,FBpp0074517,FBpp0075903,FBpp0076185,FBpp0076840,FBpp0078067,FBpp0079640,FBpp0079697,FBpp0081736,FBpp0081767,FBpp0081848,FBpp0082129,FBpp0083227,FBpp0083245,FBpp0083857,FBpp0084735,FBpp0084759,FBpp0085821,FBpp0086530,FBpp0296955,FBpp0301729,FBpp0302781,FBpp0305272	AcCoAS,Ald,Arc42,CG10219,CG11876,CG11899,CG15093,CG17333,CG30499,CG4390,CG6415,CG7560,Fdh,Hex-A,Hex-C,Idh,Irp-1B,Mdh1,Men,Rpi,SdhC,Spat,Sucb,Tal,Zw,aay
30	Pentose phosphate pathway	9	0.03	FBpp0072050,FBpp0073235,FBpp0073793,FBpp0074517,FBpp0075247,FBpp0085821,FBpp0296955,FBpp0301729,FBpp0302781	Ald,CG12398,CG15093,CG17333,CG30499,Pgm,Rpi,Tal,Zw
1212	Fatty acid metabolism	13	0.0318	FBpp0071047,FBpp0072135,FBpp0073017,FBpp0075926,FBpp0077342,FBpp0079897,FBpp0082064,FBpp0082205,FBpp0083227,FBpp0084938,FBpp0086748,FBpp0111967,FBpp0297101	ACC,Arc42,CG1444,CG15531,CG16935,CG17374,CG6746,CG8630,Fad2,Sc2,Thiolase,desat2,v(2)k05816
790	Folate biosynthesis	9	0.036	FBpp0071184,FBpp0071695,FBpp0076794,FBpp0076835,FBpp0081538,FBpp0085095,FBpp0087603,FBpp0088417,FBpp0301587	Aph-4,CG10592,CG1809,CG3290,CG5150,CG5361,CG8147,Sptr,pr
Biological Process (GO)
#pathway ID	pathway description	observed gene count	false discovery rate	matching proteins in your network (IDs)	matching proteins in your network (labels)
GO.0055114	oxidation-reduction process	144	5.61e-18	FBpp0070006,FBpp0070094,FBpp0070179,FBpp0070365,FBpp0070370,FBpp0070372,FBpp0070407,FBpp0070885,FBpp0070924,FBpp0070950,FBpp0071047,FBpp0071184,FBpp0071970,FBpp0072117,FBpp0072135,FBpp0072233,FBpp0072837,FBpp0073017,FBpp0073081,FBpp0073324,FBpp0073650,FBpp0073845,FBpp0073995,FBpp0074226,FBpp0074285,FBpp0074381,FBpp0074425,FBpp0074584,FBpp0074825,FBpp0074949,FBpp0074984,FBpp0075069,FBpp0075111,FBp…	ACC,CG10097,CG10131,CG10219,CG10253,CG10320,CG1041,CG10672,CG11151,CG11455,CG11876,CG12400,CG13091,CG13284,CG13833,CG1444,CG14482,CG14508,CG14893,CG14997,CG15434,CG15629,CG17221,CG17374,CG17560,CG17562,CG17691,CG17928,CG18031,CG1970,CG2604,CG30491,CG3192,CG3214,CG32230,CG34172,CG3446,CG3560,CG3597,CG3609,CG3621,CG3683,CG3699,CG3731,CG3803,CG3835,CG4020,CG4036,CG4169,CG4716,CG4769,CG5065,CG5590,CG…
GO.0042775	mitochondrial ATP synthesis coupled electron transport	43	4.41e-16	FBpp0070370,FBpp0070885,FBpp0070950,FBpp0071970,FBpp0072233,FBpp0073995,FBpp0074226,FBpp0074984,FBpp0075069,FBpp0075755,FBpp0076848,FBpp0077130,FBpp0077209,FBpp0077580,FBpp0077859,FBpp0078847,FBpp0078918,FBpp0080051,FBpp0080329,FBpp0080836,FBpp0081848,FBpp0081947,FBpp0082459,FBpp0082645,FBpp0083570,FBpp0084775,FBpp0084839,FBpp0085065,FBpp0086570,FBpp0086974,FBpp0087484,FBpp0112014,FBpp0271901,FBp…	CG10320,CG11455,CG12400,CG12859,CG14482,CG14508,CG15434,CG1970,CG3192,CG3214,CG32230,CG3446,CG3560,CG3621,CG3683,CG3731,CG4169,CG4769,CG5703,CG6020,CG7580,CG7598,CG7712,CG9140,CG9306,CoIV,CoVIII,CoVIIc,CoVa,CoVb,ND23,ND42,Pdsw,RFeSP,SdhC,Ucrh,cype,dj-1beta,l(2)35Di,l(3)neo18,levy,mtacp1,ox
GO.1901564	organonitrogen compound metabolic process	217	5.56e-16	FBpp0070083,FBpp0070279,FBpp0070370,FBpp0070623,FBpp0070650,FBpp0070885,FBpp0070950,FBpp0071184,FBpp0071296,FBpp0071463,FBpp0071471,FBpp0071472,FBpp0071518,FBpp0071766,FBpp0071808,FBpp0071958,FBpp0071970,FBpp0071993,FBpp0072060,FBpp0072117,FBpp0072184,FBpp0072233,FBpp0072341,FBpp0072572,FBpp0072901,FBpp0072957,FBpp0072985,FBpp0073134,FBpp0073144,FBpp0073608,FBpp0073719,FBpp0073762,FBpp0073963,FBp…	7B2,ATPsyn-Cf6,ATPsyn-b,Ace,Ada,Adgf-D,Adk3,Alas,Ald,CG10320,CG10399,CG10725,CG11455,CG12173,CG12400,CG12859,CG13309,CG13675,CG14301,CG14482,CG14508,CG14607,CG14645,CG14880,CG15093,CG15434,CG1673,CG17109,CG17814,CG18643,CG1970,CG30016,CG30499,CG31077,CG31893,CG3192,CG32068,CG3214,CG32196,CG32201,CG32230,CG32284,CG32301,CG3348,CG34220,CG3446,CG3560,CG3621,CG3683,CG3731,CG3803,CG4169,CG42397,CG4603…
GO.0006119	oxidative phosphorylation	45	1.91e-15	FBpp0070370,FBpp0070885,FBpp0070950,FBpp0071970,FBpp0072233,FBpp0073995,FBpp0074226,FBpp0074984,FBpp0075069,FBpp0075755,FBpp0076848,FBpp0077130,FBpp0077209,FBpp0077580,FBpp0077859,FBpp0078847,FBpp0078918,FBpp0080051,FBpp0080329,FBpp0080836,FBpp0081848,FBpp0081947,FBpp0082459,FBpp0082645,FBpp0083570,FBpp0084775,FBpp0084839,FBpp0085065,FBpp0086570,FBpp0086974,FBpp0087186,FBpp0087472,FBpp0087484,FBp…	CG10320,CG11455,CG12400,CG12859,CG14482,CG14508,CG15434,CG1970,CG3192,CG3214,CG32230,CG3446,CG3560,CG3621,CG3683,CG3731,CG4169,CG4769,CG5703,CG6020,CG7580,CG7598,CG7712,CG9140,CG9306,CoIV,CoVIII,CoVIIc,CoVa,CoVb,Etf-QO,ND23,ND42,Pdsw,RFeSP,SdhC,Ucrh,cype,dj-1beta,l(2)35Di,l(3)neo18,levy,mtacp1,ox,wal
GO.0022900	electron transport chain	46	7.94e-15	FBpp0070370,FBpp0070885,FBpp0070950,FBpp0071970,FBpp0072233,FBpp0073995,FBpp0074226,FBpp0074481,FBpp0074984,FBpp0075069,FBpp0075755,FBpp0076848,FBpp0077130,FBpp0077209,FBpp0077580,FBpp0077859,FBpp0078847,FBpp0078918,FBpp0080051,FBpp0080329,FBpp0080836,FBpp0081848,FBpp0081947,FBpp0082459,FBpp0082645,FBpp0083126,FBpp0083570,FBpp0084775,FBpp0084839,FBpp0085065,FBpp0086570,FBpp0086974,FBpp0087484,FBp…	CG10320,CG11455,CG12203,CG12400,CG12859,CG14482,CG14508,CG15434,CG1970,CG3192,CG3214,CG32230,CG3446,CG3560,CG3621,CG3683,CG3731,CG4169,CG4769,CG5703,CG6020,CG7580,CG7598,CG7712,CG9140,CG9306,CoIV,CoVIII,CoVIIc,CoVa,CoVb,ND23,ND42,NP15.6,Pdsw,RFeSP,SdhC,Ucrh,cype,dj-1beta,l(2)35Di,l(3)neo18,levy,mex1,mtacp1,ox
GO.0022904	respiratory electron transport chain	44	1.62e-14	FBpp0070370,FBpp0070885,FBpp0070950,FBpp0071970,FBpp0072233,FBpp0073995,FBpp0074226,FBpp0074984,FBpp0075069,FBpp0075755,FBpp0076848,FBpp0077130,FBpp0077209,FBpp0077580,FBpp0077859,FBpp0078847,FBpp0078918,FBpp0080051,FBpp0080329,FBpp0080836,FBpp0081848,FBpp0081947,FBpp0082459,FBpp0082645,FBpp0083126,FBpp0083570,FBpp0084775,FBpp0084839,FBpp0085065,FBpp0086570,FBpp0086974,FBpp0087484,FBpp0112014,FBp…	CG10320,CG11455,CG12400,CG12859,CG14482,CG14508,CG15434,CG1970,CG3192,CG3214,CG32230,CG3446,CG3560,CG3621,CG3683,CG3731,CG4169,CG4769,CG5703,CG6020,CG7580,CG7598,CG7712,CG9140,CG9306,CoIV,CoVIII,CoVIIc,CoVa,CoVb,ND23,ND42,NP15.6,Pdsw,RFeSP,SdhC,Ucrh,cype,dj-1beta,l(2)35Di,l(3)neo18,levy,mtacp1,ox
GO.0046034	ATP metabolic process	54	7.77e-12	FBpp0070370,FBpp0070885,FBpp0070950,FBpp0071296,FBpp0071970,FBpp0072233,FBpp0073963,FBpp0073995,FBpp0074226,FBpp0074984,FBpp0075069,FBpp0075755,FBpp0076134,FBpp0076848,FBpp0077130,FBpp0077209,FBpp0077580,FBpp0077859,FBpp0078847,FBpp0078918,FBpp0080051,FBpp0080329,FBpp0080836,FBpp0081848,FBpp0081947,FBpp0082459,FBpp0082522,FBpp0082645,FBpp0083570,FBpp0084775,FBpp0084839,FBpp0084907,FBpp0085065,FBp…	ATPsyn-Cf6,ATPsyn-b,Ald,CG10320,CG11455,CG12400,CG12859,CG14482,CG14508,CG15434,CG1970,CG3192,CG3214,CG32230,CG3446,CG3560,CG3621,CG3683,CG3731,CG4169,CG4769,CG5703,CG6020,CG7580,CG7598,CG7610,CG7712,CG9140,CG9306,CoIV,CoVIII,CoVIIc,CoVa,CoVb,Etf-QO,Hex-A,Hex-C,ND23,ND42,Oscp,Pdsw,RFeSP,SdhC,Ucrh,cype,dj-1beta,l(1)G0230,l(2)35Di,l(3)neo18,levy,mtacp1,ox,sun,wal
GO.0009141	nucleoside triphosphate metabolic process	55	1.07e-11	FBpp0070370,FBpp0070885,FBpp0070950,FBpp0071296,FBpp0071970,FBpp0072233,FBpp0073963,FBpp0073995,FBpp0074226,FBpp0074984,FBpp0075069,FBpp0075755,FBpp0076134,FBpp0076848,FBpp0077130,FBpp0077209,FBpp0077580,FBpp0077859,FBpp0078684,FBpp0078847,FBpp0078918,FBpp0080051,FBpp0080329,FBpp0080836,FBpp0081848,FBpp0081947,FBpp0082459,FBpp0082522,FBpp0082645,FBpp0083570,FBpp0084775,FBpp0084839,FBpp0084907,FBp…	ATPsyn-Cf6,ATPsyn-b,Ald,CG10320,CG11455,CG12400,CG12859,CG14482,CG14508,CG15434,CG1970,CG3192,CG3214,CG32230,CG3446,CG3560,CG3621,CG3683,CG3731,CG4169,CG4769,CG5703,CG6020,CG7580,CG7598,CG7610,CG7712,CG8891,CG9140,CG9306,CoIV,CoVIII,CoVIIc,CoVa,CoVb,Etf-QO,Hex-A,Hex-C,ND23,ND42,Oscp,Pdsw,RFeSP,SdhC,Ucrh,cype,dj-1beta,l(1)G0230,l(2)35Di,l(3)neo18,levy,mtacp1,ox,sun,wal
GO.0046128	purine ribonucleoside metabolic process	60	2.08e-11	FBpp0070370,FBpp0070885,FBpp0070950,FBpp0071296,FBpp0071970,FBpp0072233,FBpp0073963,FBpp0073995,FBpp0074226,FBpp0074984,FBpp0075069,FBpp0075755,FBpp0076134,FBpp0076848,FBpp0077130,FBpp0077209,FBpp0077580,FBpp0077859,FBpp0078847,FBpp0078918,FBpp0080051,FBpp0080329,FBpp0080836,FBpp0081451,FBpp0081807,FBpp0081848,FBpp0081947,FBpp0082120,FBpp0082310,FBpp0082459,FBpp0082522,FBpp0082645,FBpp0083570,FBp…	ATPsyn-Cf6,ATPsyn-b,Ada,Adgf-D,Adk3,Ald,CG10320,CG11455,CG12400,CG12859,CG14482,CG14508,CG15434,CG1970,CG3192,CG3214,CG32230,CG3446,CG3560,CG3621,CG3683,CG3731,CG4169,CG4769,CG5703,CG6020,CG6188,CG6385,CG7580,CG7598,CG7610,CG7712,CG9140,CG9306,CoIV,CoVIII,CoVIIc,CoVa,CoVb,Etf-QO,Hex-A,Hex-C,Mesh1,ND23,ND42,Oscp,Pdsw,RFeSP,SdhC,Ucrh,cype,dj-1beta,l(1)G0230,l(2)35Di,l(3)neo18,levy,mtacp1,ox,sun,wal
GO.0044281	small molecule metabolic process	160	2.33e-11	FBpp0070006,FBpp0070083,FBpp0070179,FBpp0070370,FBpp0070875,FBpp0070885,FBpp0070924,FBpp0070950,FBpp0071296,FBpp0071406,FBpp0071970,FBpp0072135,FBpp0072233,FBpp0072723,FBpp0072767,FBpp0073134,FBpp0073608,FBpp0073793,FBpp0073796,FBpp0073963,FBpp0073995,FBpp0074226,FBpp0074285,FBpp0074381,FBpp0074517,FBpp0074680,FBpp0074729,FBpp0074984,FBpp0075069,FBpp0075184,FBpp0075543,FBpp0075693,FBpp0075755,FBp…	ACC,ATPCL,ATPsyn-Cf6,ATPsyn-b,AcCoAS,Ace,Ada,Adgf-D,Adk3,Ak6,Ald,CG10131,CG10219,CG10253,CG10320,CG10399,CG1041,CG10688,CG1140,CG11455,CG12173,CG12398,CG12400,CG12859,CG14482,CG14508,CG15093,CG15434,CG1673,CG16904,CG16935,CG17029,CG17109,CG17374,CG18609,CG18643,CG1970,CG2781,CG30008,CG30016,CG30499,CG31141,CG3192,CG32068,CG3214,CG32201,CG32230,CG32301,CG3446,CG3560,CG3621,CG3683,CG3699,CG3731,CG4…
GO.0009167	purine ribonucleoside monophosphate metabolic process	56	3.59e-11	FBpp0070370,FBpp0070885,FBpp0070950,FBpp0071296,FBpp0071970,FBpp0072233,FBpp0073963,FBpp0073995,FBpp0074226,FBpp0074984,FBpp0075069,FBpp0075755,FBpp0076134,FBpp0076848,FBpp0077130,FBpp0077209,FBpp0077580,FBpp0077859,FBpp0078847,FBpp0078918,FBpp0079059,FBpp0080051,FBpp0080329,FBpp0080836,FBpp0081807,FBpp0081848,FBpp0081947,FBpp0082459,FBpp0082522,FBpp0082645,FBpp0083570,FBpp0084775,FBpp0084839,FBp…	ATPsyn-Cf6,ATPsyn-b,Adk3,Ald,CG10320,CG11455,CG12400,CG12859,CG14482,CG14508,CG15434,CG1970,CG3192,CG3214,CG32230,CG3446,CG3560,CG3621,CG3683,CG3731,CG4169,CG4769,CG5703,CG6020,CG7580,CG7598,CG7610,CG7712,CG9140,CG9306,CoIV,CoVIII,CoVIIc,CoVa,CoVb,Etf-QO,Hex-A,Hex-C,ND23,ND42,Oscp,Pdsw,RFeSP,SdhC,Ucrh,ade3,cype,dj-1beta,l(1)G0230,l(2)35Di,l(3)neo18,levy,mtacp1,ox,sun,wal
GO.0006120	mitochondrial electron transport, NADH to ubiquinone	24	3.72e-11	FBpp0070370,FBpp0070885,FBpp0070950,FBpp0072233,FBpp0074226,FBpp0075755,FBpp0077130,FBpp0077209,FBpp0077859,FBpp0078847,FBpp0080051,FBpp0080329,FBpp0082645,FBpp0083570,FBpp0084839,FBpp0086570,FBpp0112014,FBpp0271901,FBpp0297500,FBpp0302939,FBpp0303825,FBpp0304248,FBpp0304269,FBpp0305832	CG10320,CG11455,CG12400,CG12859,CG15434,CG1970,CG3192,CG3214,CG32230,CG3446,CG3621,CG3683,CG5703,CG6020,CG7598,CG7712,CG9140,CG9306,ND23,ND42,Pdsw,l(2)35Di,l(3)neo18,mtacp1
GO.0015980	energy derivation by oxidation of organic compounds	50	2.48e-10	FBpp0070370,FBpp0070885,FBpp0070950,FBpp0071970,FBpp0072233,FBpp0073995,FBpp0074226,FBpp0074984,FBpp0075069,FBpp0075247,FBpp0075755,FBpp0076840,FBpp0076848,FBpp0077130,FBpp0077209,FBpp0077580,FBpp0077859,FBpp0078847,FBpp0078918,FBpp0080051,FBpp0080329,FBpp0080836,FBpp0081848,FBpp0081947,FBpp0082459,FBpp0082645,FBpp0083126,FBpp0083570,FBpp0083857,FBpp0084775,FBpp0084839,FBpp0085065,FBpp0086570,FBp…	ACC,CG10219,CG10320,CG11455,CG12400,CG12859,CG14482,CG14508,CG15434,CG1970,CG3192,CG3214,CG32230,CG3446,CG3560,CG3621,CG3683,CG3731,CG4169,CG4769,CG5703,CG6020,CG7580,CG7598,CG7712,CG9140,CG9306,CoIV,CoVIII,CoVIIc,CoVa,CoVb,Idh,ND23,ND42,NP15.6,Pdsw,Pgm,RFeSP,SdhC,Sucb,Ucrh,cype,dj-1beta,klu,l(2)35Di,l(3)neo18,levy,mtacp1,ox
GO.0045333	cellular respiration	48	3.09e-10	FBpp0070370,FBpp0070885,FBpp0070950,FBpp0071970,FBpp0072233,FBpp0073995,FBpp0074226,FBpp0074984,FBpp0075069,FBpp0075755,FBpp0076840,FBpp0076848,FBpp0077130,FBpp0077209,FBpp0077580,FBpp0077859,FBpp0078847,FBpp0078918,FBpp0080051,FBpp0080329,FBpp0080836,FBpp0081848,FBpp0081947,FBpp0082459,FBpp0082645,FBpp0083126,FBpp0083570,FBpp0083857,FBpp0084775,FBpp0084839,FBpp0085065,FBpp0086570,FBpp0086974,FBp…	CG10219,CG10320,CG11455,CG12400,CG12859,CG14482,CG14508,CG15434,CG1970,CG3192,CG3214,CG32230,CG3446,CG3560,CG3621,CG3683,CG3731,CG4169,CG4769,CG5703,CG6020,CG7580,CG7598,CG7712,CG9140,CG9306,CoIV,CoVIII,CoVIIc,CoVa,CoVb,Idh,ND23,ND42,NP15.6,Pdsw,RFeSP,SdhC,Sucb,Ucrh,cype,dj-1beta,klu,l(2)35Di,l(3)neo18,levy,mtacp1,ox
GO.0006091	generation of precursor metabolites and energy	57	6.39e-10	FBpp0070370,FBpp0070885,FBpp0070950,FBpp0071296,FBpp0071970,FBpp0072233,FBpp0073995,FBpp0074226,FBpp0074481,FBpp0074984,FBpp0075069,FBpp0075247,FBpp0075755,FBpp0076840,FBpp0076848,FBpp0077130,FBpp0077209,FBpp0077580,FBpp0077859,FBpp0078847,FBpp0078918,FBpp0080051,FBpp0080329,FBpp0080836,FBpp0081848,FBpp0081947,FBpp0082459,FBpp0082645,FBpp0083126,FBpp0083570,FBpp0083857,FBpp0084775,FBpp0084839,FBp…	ACC,Ald,CG10219,CG10320,CG11455,CG12203,CG12400,CG12859,CG14482,CG14508,CG15434,CG1970,CG3192,CG3214,CG32230,CG3446,CG3560,CG3621,CG3683,CG3731,CG4169,CG4769,CG5703,CG6020,CG7580,CG7598,CG7712,CG9140,CG9306,CoIV,CoVIII,CoVIIc,CoVa,CoVb,Etf-QO,Hex-A,Hex-C,Idh,ND23,ND42,NP15.6,Pdsw,Pgm,RFeSP,SdhC,Sucb,Ucrh,cype,dj-1beta,klu,l(2)35Di,l(3)neo18,levy,mex1,mtacp1,ox,wal
GO.0072521	purine-containing compound metabolic process	65	2.52e-09	FBpp0070370,FBpp0070885,FBpp0070950,FBpp0071296,FBpp0071970,FBpp0072233,FBpp0073963,FBpp0073995,FBpp0074226,FBpp0074984,FBpp0075069,FBpp0075755,FBpp0076134,FBpp0076848,FBpp0077130,FBpp0077209,FBpp0077580,FBpp0077859,FBpp0078847,FBpp0078918,FBpp0079059,FBpp0080051,FBpp0080329,FBpp0080836,FBpp0081451,FBpp0081807,FBpp0081848,FBpp0081947,FBpp0082120,FBpp0082310,FBpp0082459,FBpp0082522,FBpp0082645,FBp…	ATPsyn-Cf6,ATPsyn-b,Ada,Adgf-D,Adk3,Ald,CG10320,CG11455,CG12400,CG12859,CG14482,CG14508,CG15434,CG1970,CG30016,CG3192,CG3214,CG32230,CG32301,CG3446,CG3560,CG3621,CG3683,CG3731,CG4169,CG4769,CG5703,CG6020,CG6188,CG6385,CG7580,CG7598,CG7610,CG7712,CG9140,CG9306,CoIV,CoVIII,CoVIIc,CoVa,CoVb,Etf-QO,Hex-A,Hex-C,Mesh1,ND23,ND42,Oscp,Pde1c,Pde6,Pdsw,RFeSP,SdhC,Ucrh,ade3,cype,dj-1beta,l(1)G0230,l(2)35Di,…
GO.0006753	nucleoside phosphate metabolic process	71	4.48e-09	FBpp0070370,FBpp0070885,FBpp0070950,FBpp0071296,FBpp0071970,FBpp0072233,FBpp0073963,FBpp0073995,FBpp0074226,FBpp0074517,FBpp0074680,FBpp0074984,FBpp0075069,FBpp0075693,FBpp0075755,FBpp0076134,FBpp0076848,FBpp0077130,FBpp0077209,FBpp0077580,FBpp0077859,FBpp0078684,FBpp0078847,FBpp0078918,FBpp0079059,FBpp0080051,FBpp0080329,FBpp0080836,FBpp0081609,FBpp0081807,FBpp0081848,FBpp0081947,FBpp0082459,FBp…	ATPsyn-Cf6,ATPsyn-b,Adk3,Ak6,Ald,CG10320,CG10688,CG11455,CG12400,CG12859,CG14482,CG14508,CG15434,CG1970,CG30499,CG3192,CG3214,CG32230,CG32301,CG3446,CG3560,CG3621,CG3683,CG3731,CG4169,CG42249,CG4769,CG5703,CG6020,CG7580,CG7598,CG7610,CG7712,CG8417,CG8891,CG9140,CG9306,CoIV,CoVIII,CoVIIc,CoVa,CoVb,Csas,Dak1,Etf-QO,Hex-A,Hex-C,Mesh1,ND23,NT5E-2,Oscp,Pde1c,Pde6,Pde9,Pdsw,RFeSP,Rpi,SdhC,Ucrh,Zw,ade3,…
GO.0055086	nucleobase-containing small molecule metabolic process	76	4.98e-09	FBpp0070370,FBpp0070885,FBpp0070950,FBpp0071296,FBpp0071970,FBpp0072233,FBpp0073963,FBpp0073995,FBpp0074226,FBpp0074517,FBpp0074680,FBpp0074984,FBpp0075069,FBpp0075693,FBpp0075755,FBpp0076134,FBpp0076848,FBpp0077130,FBpp0077209,FBpp0077580,FBpp0077859,FBpp0078684,FBpp0078847,FBpp0078918,FBpp0079059,FBpp0080051,FBpp0080329,FBpp0080836,FBpp0081451,FBpp0081609,FBpp0081807,FBpp0081848,FBpp0081947,FBp…	ATPsyn-Cf6,ATPsyn-b,Ada,Adgf-D,Adk3,Ak6,Ald,CG10320,CG10688,CG11455,CG12400,CG12859,CG14482,CG14508,CG15434,CG1970,CG30016,CG30499,CG3192,CG3214,CG32230,CG32301,CG3446,CG3560,CG3621,CG3683,CG3731,CG4169,CG42249,CG4769,CG5703,CG6020,CG6188,CG6385,CG7580,CG7598,CG7610,CG7712,CG8417,CG8891,CG9140,CG9306,CoIV,CoVIII,CoVIIc,CoVa,CoVb,Csas,Dak1,Etf-QO,Hex-A,Hex-C,Mesh1,ND23,NT5E-2,Oscp,Pde1c,Pde6,Pde9,…
GO.0009117	nucleotide metabolic process	70	5.86e-09	FBpp0070370,FBpp0070885,FBpp0070950,FBpp0071296,FBpp0071970,FBpp0072233,FBpp0073963,FBpp0073995,FBpp0074226,FBpp0074517,FBpp0074680,FBpp0074984,FBpp0075069,FBpp0075693,FBpp0075755,FBpp0076134,FBpp0076848,FBpp0077130,FBpp0077209,FBpp0077580,FBpp0077859,FBpp0078847,FBpp0078918,FBpp0079059,FBpp0080051,FBpp0080329,FBpp0080836,FBpp0081609,FBpp0081807,FBpp0081848,FBpp0081947,FBpp0082459,FBpp0082522,FBp…	ATPsyn-Cf6,ATPsyn-b,Adk3,Ak6,Ald,CG10320,CG10688,CG11455,CG12400,CG12859,CG14482,CG14508,CG15434,CG1970,CG30499,CG3192,CG3214,CG32230,CG32301,CG3446,CG3560,CG3621,CG3683,CG3731,CG4169,CG42249,CG4769,CG5703,CG6020,CG7580,CG7598,CG7610,CG7712,CG8417,CG9140,CG9306,CoIV,CoVIII,CoVIIc,CoVa,CoVb,Csas,Dak1,Etf-QO,Hex-A,Hex-C,Mesh1,ND23,NT5E-2,Oscp,Pde1c,Pde6,Pde9,Pdsw,RFeSP,Rpi,SdhC,Ucrh,Zw,ade3,cype,dj…
GO.0019693	ribose phosphate metabolic process	63	5.86e-09	FBpp0070370,FBpp0070885,FBpp0070950,FBpp0071296,FBpp0071970,FBpp0072233,FBpp0073963,FBpp0073995,FBpp0074226,FBpp0074517,FBpp0074984,FBpp0075069,FBpp0075755,FBpp0076134,FBpp0076848,FBpp0077130,FBpp0077209,FBpp0077580,FBpp0077859,FBpp0078847,FBpp0078918,FBpp0079059,FBpp0080051,FBpp0080329,FBpp0080836,FBpp0081807,FBpp0081848,FBpp0081947,FBpp0082459,FBpp0082522,FBpp0082645,FBpp0083570,FBpp0084775,FBp…	ATPsyn-Cf6,ATPsyn-b,Adk3,Ald,CG10320,CG11455,CG12400,CG12859,CG14482,CG14508,CG15434,CG1970,CG30499,CG3192,CG3214,CG32230,CG32301,CG3446,CG3560,CG3621,CG3683,CG3731,CG4169,CG4769,CG5703,CG6020,CG7580,CG7598,CG7610,CG7712,CG9140,CG9306,CoIV,CoVIII,CoVIIc,CoVa,CoVb,Etf-QO,Hex-A,Hex-C,Mesh1,ND23,ND42,Oscp,Pde1c,Pde6,Pdsw,RFeSP,Rpi,SdhC,Ucrh,Zw,ade3,cype,dj-1beta,l(1)G0230,l(2)35Di,l(3)neo18,levy,mta…
GO.0009150	purine ribonucleotide metabolic process	60	2.19e-08	FBpp0070370,FBpp0070885,FBpp0070950,FBpp0071296,FBpp0071970,FBpp0072233,FBpp0073963,FBpp0073995,FBpp0074226,FBpp0074984,FBpp0075069,FBpp0075755,FBpp0076134,FBpp0076848,FBpp0077130,FBpp0077209,FBpp0077580,FBpp0077859,FBpp0078847,FBpp0078918,FBpp0079059,FBpp0080051,FBpp0080329,FBpp0080836,FBpp0081807,FBpp0081848,FBpp0081947,FBpp0082459,FBpp0082522,FBpp0082645,FBpp0083570,FBpp0084775,FBpp0084776,FBp…	ATPsyn-Cf6,ATPsyn-b,Adk3,Ald,CG10320,CG11455,CG12400,CG12859,CG14482,CG14508,CG15434,CG1970,CG3192,CG3214,CG32230,CG32301,CG3446,CG3560,CG3621,CG3683,CG3731,CG4169,CG4769,CG5703,CG6020,CG7580,CG7598,CG7610,CG7712,CG9140,CG9306,CoIV,CoVIII,CoVIIc,CoVa,CoVb,Etf-QO,Hex-A,Hex-C,Mesh1,ND23,ND42,Oscp,Pde1c,Pde6,Pdsw,RFeSP,SdhC,Ucrh,ade3,cype,dj-1beta,l(1)G0230,l(2)35Di,l(3)neo18,levy,mtacp1,ox,sun,wal
GO.0006518	peptide metabolic process	84	8.17e-07	FBpp0070279,FBpp0070623,FBpp0070650,FBpp0071518,FBpp0071766,FBpp0071808,FBpp0071958,FBpp0071993,FBpp0072184,FBpp0072341,FBpp0072957,FBpp0073144,FBpp0073719,FBpp0073762,FBpp0074104,FBpp0074110,FBpp0074554,FBpp0075138,FBpp0075631,FBpp0075941,FBpp0076152,FBpp0076207,FBpp0076349,FBpp0076458,FBpp0076672,FBpp0077099,FBpp0077141,FBpp0077309,FBpp0077885,FBpp0079304,FBpp0079500,FBpp0079680,FBpp0080102,FBp…	7B2,CG32196,CG4829,CG6094,CG7883,CG8190,GstD11,GstE10,GstE11,GstE12,GstE13,GstE9,GstT3,GstZ1,RpL15,RpL22-like,RpL23,RpL24,RpL24-like,RpL28,RpL29,RpL32,RpL34b,RpL38,RpLP0-like,RpS15,RpS16,RpS17,RpS2,RpS20,RpS21,RpS30,RpS9,Spase22-23,Tango7,eIF4E-4,eIF4G,eIF5B,mRpL15,mRpL16,mRpL18,mRpL19,mRpL2,mRpL20,mRpL21,mRpL22,mRpL23,mRpL27,mRpL28,mRpL30,mRpL32,mRpL33,mRpL34,mRpL36,mRpL38,mRpL40,mRpL41,mRpL42,m…
GO.1901135	carbohydrate derivative metabolic process	113	2.39e-06	FBpp0070134,FBpp0070333,FBpp0070370,FBpp0070885,FBpp0070931,FBpp0070950,FBpp0071296,FBpp0071463,FBpp0071471,FBpp0071472,FBpp0071970,FBpp0072233,FBpp0072346,FBpp0072901,FBpp0072985,FBpp0073091,FBpp0073963,FBpp0073995,FBpp0074226,FBpp0074517,FBpp0074628,FBpp0074680,FBpp0074984,FBpp0075069,FBpp0075107,FBpp0075193,FBpp0075693,FBpp0075755,FBpp0076134,FBpp0076253,FBpp0076309,FBpp0076848,FBpp0077130,FBp…	ATPsyn-Cf6,ATPsyn-b,Ada,Adgf-D,Adk3,Ald,Arl2,CG10166,CG10320,CG10688,CG10725,CG11455,CG12400,CG12859,CG13309,CG13675,CG14301,CG14482,CG14508,CG14607,CG14645,CG14880,CG15434,CG17814,CG1970,CG30499,CG31077,CG31893,CG3192,CG3214,CG32230,CG32284,CG32301,CG3348,CG33774,CG34220,CG3446,CG3560,CG3621,CG3683,CG3731,CG4169,CG42397,CG4406,CG4542,CG4769,CG5703,CG6020,CG6188,CG6385,CG7298,CG7580,CG7598,CG7610…
GO.0006412	translation	70	1.3e-05	FBpp0070279,FBpp0070623,FBpp0070650,FBpp0071518,FBpp0071766,FBpp0071808,FBpp0071958,FBpp0071993,FBpp0072184,FBpp0072957,FBpp0073144,FBpp0073719,FBpp0073762,FBpp0074104,FBpp0074554,FBpp0075138,FBpp0075631,FBpp0075941,FBpp0076152,FBpp0076207,FBpp0076458,FBpp0076672,FBpp0077099,FBpp0077141,FBpp0077309,FBpp0077885,FBpp0079304,FBpp0079500,FBpp0079680,FBpp0080102,FBpp0080143,FBpp0081263,FBpp0081380,FBp…	CG6094,CG7883,CG8190,RpL15,RpL22-like,RpL23,RpL24,RpL24-like,RpL28,RpL29,RpL32,RpL34b,RpL38,RpLP0-like,RpS15,RpS16,RpS17,RpS2,RpS20,RpS21,RpS30,RpS9,Tango7,eIF4E-4,eIF4G,eIF5B,mRpL15,mRpL16,mRpL18,mRpL19,mRpL2,mRpL20,mRpL21,mRpL22,mRpL23,mRpL27,mRpL28,mRpL30,mRpL32,mRpL33,mRpL34,mRpL36,mRpL38,mRpL40,mRpL41,mRpL42,mRpL43,mRpL51,mRpL52,mRpL55,mRpL9,mRpS11,mRpS14,mRpS16,mRpS17,mRpS18A,mRpS18C,mRpS2,…
GO.0043043	peptide biosynthetic process	71	1.71e-05	FBpp0070279,FBpp0070623,FBpp0070650,FBpp0071518,FBpp0071766,FBpp0071808,FBpp0071958,FBpp0071993,FBpp0072184,FBpp0072957,FBpp0073144,FBpp0073719,FBpp0073762,FBpp0074104,FBpp0074554,FBpp0075138,FBpp0075631,FBpp0075941,FBpp0076152,FBpp0076207,FBpp0076458,FBpp0076672,FBpp0077099,FBpp0077141,FBpp0077309,FBpp0077885,FBpp0079304,FBpp0079500,FBpp0079680,FBpp0080102,FBpp0080143,FBpp0081263,FBpp0081380,FBp…	CG32196,CG6094,CG7883,CG8190,RpL15,RpL22-like,RpL23,RpL24,RpL24-like,RpL28,RpL29,RpL32,RpL34b,RpL38,RpLP0-like,RpS15,RpS16,RpS17,RpS2,RpS20,RpS21,RpS30,RpS9,Tango7,eIF4E-4,eIF4G,eIF5B,mRpL15,mRpL16,mRpL18,mRpL19,mRpL2,mRpL20,mRpL21,mRpL22,mRpL23,mRpL27,mRpL28,mRpL30,mRpL32,mRpL33,mRpL34,mRpL36,mRpL38,mRpL40,mRpL41,mRpL42,mRpL43,mRpL51,mRpL52,mRpL55,mRpL9,mRpS11,mRpS14,mRpS16,mRpS17,mRpS18A,mRpS18…
GO.0007218	neuropeptide signaling pathway	28	1.92e-05	FBpp0072850,FBpp0073069,FBpp0075128,FBpp0075465,FBpp0075575,FBpp0077493,FBpp0078818,FBpp0079184,FBpp0082230,FBpp0084396,FBpp0084880,FBpp0085328,FBpp0086052,FBpp0089220,FBpp0100150,FBpp0111783,FBpp0111916,FBpp0111988,FBpp0288959,FBpp0289593,FBpp0291029,FBpp0292040,FBpp0293006,FBpp0300789,FBpp0303102,FBpp0303121,FBpp0304074,FBpp0304652	7B2,Akh,AkhR,AlCR2,CCHa1r,CCHa2,CCHa2r,CCKLR-17D1,CCKLR-17D3,CG13995,CG32547,CG33639,CG34411,CcapR,CrzR,Dh44,Dh44-R2,FR,Lk,Nplp2,Nplp3,Nplp4,Pdf,Pdfr,Proct,SIFR,capa,npf
GO.0043604	amide biosynthetic process	72	3.31e-05	FBpp0070279,FBpp0070623,FBpp0070650,FBpp0071518,FBpp0071766,FBpp0071808,FBpp0071958,FBpp0071993,FBpp0072184,FBpp0072957,FBpp0073144,FBpp0073719,FBpp0073762,FBpp0074104,FBpp0074554,FBpp0075138,FBpp0075631,FBpp0075941,FBpp0076152,FBpp0076207,FBpp0076458,FBpp0076672,FBpp0077099,FBpp0077141,FBpp0077309,FBpp0077885,FBpp0079304,FBpp0079500,FBpp0079680,FBpp0080102,FBpp0080143,FBpp0081263,FBpp0081380,FBp…	CG32196,CG6094,CG7883,CG8190,Nmdmc,RpL15,RpL22-like,RpL23,RpL24,RpL24-like,RpL28,RpL29,RpL32,RpL34b,RpL38,RpLP0-like,RpS15,RpS16,RpS17,RpS2,RpS20,RpS21,RpS30,RpS9,Tango7,eIF4E-4,eIF4G,eIF5B,mRpL15,mRpL16,mRpL18,mRpL19,mRpL2,mRpL20,mRpL21,mRpL22,mRpL23,mRpL27,mRpL28,mRpL30,mRpL32,mRpL33,mRpL34,mRpL36,mRpL38,mRpL40,mRpL41,mRpL42,mRpL43,mRpL51,mRpL52,mRpL55,mRpL9,mRpS11,mRpS14,mRpS16,mRpS17,mRpS18A,…
GO.0044710	single-organism metabolic process	291	0.000128	FBpp0070006,FBpp0070083,FBpp0070134,FBpp0070179,FBpp0070333,FBpp0070363,FBpp0070365,FBpp0070370,FBpp0070372,FBpp0070407,FBpp0070618,FBpp0070875,FBpp0070885,FBpp0070924,FBpp0070931,FBpp0070950,FBpp0071047,FBpp0071085,FBpp0071184,FBpp0071296,FBpp0071406,FBpp0071920,FBpp0071970,FBpp0072060,FBpp0072117,FBpp0072135,FBpp0072233,FBpp0072346,FBpp0072723,FBpp0072761,FBpp0072780,FBpp0072837,FBpp0073017,FBp…	ATPCL,ATPsyn-Cf6,ATPsyn-b,AcCoAS,Ace,Ada,Adgf-D,Adk3,Ak6,AkhR,Alas,Ald,Arl2,Arp5,Art8,CG10097,CG10116,CG10131,CG10166,CG10219,CG10320,CG10399,CG1041,CG10672,CG11151,CG1140,CG11455,CG12173,CG12400,CG13091,CG13284,CG13833,CG1444,CG14482,CG14508,CG14893,CG14997,CG15434,CG15629,CG1597,CG1673,CG16904,CG17109,CG17192,CG17221,CG17560,CG17562,CG17646,CG17691,CG17928,CG18031,CG18609,CG18643,CG1970,CG2604,…
GO.1901566	organonitrogen compound biosynthetic process	104	0.000186	FBpp0070279,FBpp0070623,FBpp0070650,FBpp0071184,FBpp0071518,FBpp0071766,FBpp0071808,FBpp0071958,FBpp0071993,FBpp0072060,FBpp0072117,FBpp0072184,FBpp0072572,FBpp0072957,FBpp0073144,FBpp0073608,FBpp0073719,FBpp0073762,FBpp0073963,FBpp0074104,FBpp0074554,FBpp0075138,FBpp0075631,FBpp0075941,FBpp0076134,FBpp0076152,FBpp0076185,FBpp0076207,FBpp0076349,FBpp0076458,FBpp0076672,FBpp0077099,FBpp0077141,FBp…	ATPsyn-Cf6,ATPsyn-b,ATPsyn-d,Ada,Adgf-D,Adk3,Alas,CG12173,CG12264,CG1673,CG32068,CG32196,CG32301,CG3803,CG5840,CG6094,CG6145,CG6188,CG7610,CG7883,CG8190,CG9674,Nmdmc,Oscp,Ppox,RpL15,RpL22-like,RpL23,RpL24,RpL24-like,RpL28,RpL29,RpL32,RpL34b,RpL38,RpLP0-like,RpS15,RpS16,RpS17,RpS2,RpS20,RpS21,RpS30,RpS9,Sptr,Tango7,Tbh,aay,ade3,eIF4E-4,eIF4G,eIF5B,kkv,knk,l(1)G0230,l(3)02640,mRpL15,mRpL16,mRpL18,m…
GO.0006807	nitrogen compound metabolic process	300	0.000241	FBpp0070083,FBpp0070279,FBpp0070295,FBpp0070316,FBpp0070370,FBpp0070623,FBpp0070650,FBpp0070844,FBpp0070845,FBpp0070885,FBpp0070950,FBpp0071085,FBpp0071184,FBpp0071296,FBpp0071463,FBpp0071471,FBpp0071472,FBpp0071518,FBpp0071766,FBpp0071808,FBpp0071958,FBpp0071970,FBpp0071993,FBpp0072060,FBpp0072117,FBpp0072184,FBpp0072233,FBpp0072250,FBpp0072341,FBpp0072385,FBpp0072572,FBpp0072901,FBpp0072957,FBp…	7B2,ATPsyn-Cf6,ATPsyn-b,Ace,Ada,Adgf-D,Adk3,Ak6,Alas,Ald,Arc42,Arp5,CG10320,CG10399,CG10466,CG10688,CG10725,CG11455,CG12173,CG12400,CG12859,CG13309,CG13675,CG1427,CG14301,CG14482,CG14508,CG14607,CG14645,CG14880,CG15093,CG15434,CG15440,CG1646,CG1673,CG17109,CG17266,CG17814,CG18643,CG1970,CG2145,CG30016,CG30499,CG31077,CG31893,CG3192,CG31922,CG32068,CG3214,CG32196,CG32201,CG32230,CG32284,CG32301,CG…
GO.0019637	organophosphate metabolic process	80	0.000241	FBpp0070333,FBpp0070370,FBpp0070618,FBpp0070885,FBpp0070950,FBpp0071296,FBpp0071970,FBpp0072233,FBpp0073963,FBpp0073995,FBpp0074226,FBpp0074517,FBpp0074680,FBpp0074984,FBpp0075069,FBpp0075193,FBpp0075693,FBpp0075755,FBpp0076134,FBpp0076848,FBpp0077130,FBpp0077209,FBpp0077580,FBpp0077859,FBpp0078684,FBpp0078847,FBpp0078918,FBpp0079059,FBpp0080051,FBpp0080329,FBpp0080836,FBpp0081609,FBpp0081807,FBp…	ATPsyn-Cf6,ATPsyn-b,Adk3,Ak6,Ald,CG10320,CG10688,CG11455,CG12400,CG12859,CG14482,CG14508,CG15434,CG1970,CG30499,CG3192,CG3214,CG32230,CG32301,CG3446,CG3560,CG3621,CG3683,CG3731,CG4169,CG42249,CG4406,CG4769,CG5703,CG6020,CG7580,CG7598,CG7610,CG7712,CG7789,CG8417,CG8891,CG9140,CG9306,CoIV,CoVIII,CoVIIc,CoVa,CoVb,Csas,Dak1,Dgk,Etf-QO,Gbp,Hex-A,Hex-C,Mesh1,ND23,NT5E-2,Notum,Oscp,Pde1c,Pde6,Pde9,Pdsw,…
GO.0006122	mitochondrial electron transport, ubiquinol to cytochrome c	10	0.000245	FBpp0073995,FBpp0074984,FBpp0075069,FBpp0076848,FBpp0077580,FBpp0082459,FBpp0084775,FBpp0086974,FBpp0290998,FBpp0302902	CG14482,CG14508,CG3560,CG3731,CG4169,CG4769,CG7580,RFeSP,Ucrh,ox
GO.0044282	small molecule catabolic process	27	0.000548	FBpp0070006,FBpp0070083,FBpp0070179,FBpp0070875,FBpp0072135,FBpp0072723,FBpp0073344,FBpp0074381,FBpp0075543,FBpp0076375,FBpp0076523,FBpp0077936,FBpp0079697,FBpp0080989,FBpp0081231,FBpp0081522,FBpp0083245,FBpp0083844,FBpp0084990,FBpp0087192,FBpp0087472,FBpp0088528,FBpp0089101,FBpp0289713,FBpp0290123,FBpp0305272,FBpp0305752	Ace,CG1041,CG1140,CG15533,CG17029,CG18643,CG3699,CG4390,CG6385,CG6415,CG6638,CG8745,CG9319,CG9577,Cyp18a1,Dat,Egm,Etf-QO,Gs2,GstZ1,Hn,Idh,Pex16,Plip,Spat,Thiolase,arg
GO.0046928	regulation of neurotransmitter secretion	11	0.000677	FBpp0073598,FBpp0074319,FBpp0077950,FBpp0080955,FBpp0083566,FBpp0099780,FBpp0110219,FBpp0111893,FBpp0290013,FBpp0305513,FBpp0305807	CG10566,Dys,Fife,Frq1,Frq2,GABA-B-R2,Ih,NFAT,Syt12,cpx,twit
GO.0071704	organic substance metabolic process	532	0.00168	FBpp0070006,FBpp0070083,FBpp0070094,FBpp0070134,FBpp0070179,FBpp0070279,FBpp0070295,FBpp0070316,FBpp0070333,FBpp0070363,FBpp0070370,FBpp0070618,FBpp0070623,FBpp0070650,FBpp0070709,FBpp0070829,FBpp0070875,FBpp0070885,FBpp0070924,FBpp0070931,FBpp0070950,FBpp0071085,FBpp0071184,FBpp0071192,FBpp0071296,FBpp0071406,FBpp0071451,FBpp0071463,FBpp0071471,FBpp0071472,FBpp0071518,FBpp0071659,FBpp0071766,FBp…	7B2,ATPsyn-Cf6,ATPsyn-b,AcCoAS,Ace,Ada,Adgf-D,Adk3,Ak6,AkhR,Alas,Ald,Aldh-III,Amy-d,Amy-p,Ance,Ance-4,Ance-5,Arc42,Arl2,Arp5,Art8,CG10116,CG10131,CG10166,CG10219,CG10253,CG10320,CG10399,CG1041,CG10466,CG10673,CG10725,CG1140,CG11455,CG11459,CG12173,CG12279,CG12398,CG12400,CG12402,CG12859,CG13309,CG13675,CG1427,CG14297,CG14301,CG14482,CG14508,CG14607,CG14645,CG14880,CG15093,CG15434,CG15440,CG15531,…
GO.0006631	fatty acid metabolic process	27	0.00188	FBpp0070006,FBpp0070179,FBpp0072135,FBpp0074285,FBpp0077342,FBpp0077936,FBpp0080989,FBpp0081231,FBpp0081313,FBpp0081622,FBpp0081630,FBpp0081631,FBpp0081632,FBpp0082064,FBpp0083654,FBpp0083878,FBpp0083935,FBpp0085825,FBpp0086585,FBpp0086628,FBpp0086748,FBpp0087192,FBpp0087468,FBpp0087472,FBpp0111967,FBpp0297101,FBpp0305272	ACC,CG10131,CG1041,CG16904,CG16935,CG17374,CG18609,CG2781,CG30008,CG31141,CG3699,CG6178,CG9319,CG9458,CG9459,CG9577,Cyp6a8,Egm,Etf-QO,Idh,Pex16,Thiolase,bond,desat2,eloF,scu,v(2)k05816
GO.0007304	chorion-containing eggshell formation	35	0.00201	FBpp0070631,FBpp0070632,FBpp0071097,FBpp0071149,FBpp0071150,FBpp0073728,FBpp0074381,FBpp0074637,FBpp0075001,FBpp0076298,FBpp0076299,FBpp0076300,FBpp0076301,FBpp0076693,FBpp0076721,FBpp0077451,FBpp0077596,FBpp0077597,FBpp0078236,FBpp0078726,FBpp0078802,FBpp0078868,FBpp0078870,FBpp0079430,FBpp0079805,FBpp0080099,FBpp0083366,FBpp0111447,FBpp0289343,FBpp0289676,FBpp0293566,FBpp0294049,FBpp0294050,FBp…	CG1077,CG13113,CG13299,CG14187,CG15571,CG31661,CG31926,CG32642,Cad74A,Cp15,Cp16,Cp18,Cp19,Cp36,Cp38,Cp7Fa,Cp7Fc,Cyp18a1,Femcoat,Muc12Ea,Muc4B,Mur11Da,Syp,Vm26Aa,Vm26Ab,Vm26Ac,Vm32E,Vm34Ca,Vml,cic,dec-1,dpp,mid,ndl,psd
GO.0044699	single-organism process	865	0.00201	FBpp0070006,FBpp0070083,FBpp0070095,FBpp0070134,FBpp0070179,FBpp0070196,FBpp0070198,FBpp0070276,FBpp0070279,FBpp0070333,FBpp0070351,FBpp0070363,FBpp0070365,FBpp0070370,FBpp0070372,FBpp0070407,FBpp0070409,FBpp0070558,FBpp0070631,FBpp0070632,FBpp0070633,FBpp0070643,FBpp0070648,FBpp0070658,FBpp0070744,FBpp0070781,FBpp0070783,FBpp0070875,FBpp0070885,FBpp0070924,FBpp0070931,FBpp0070950,FBpp0071013,FBp…	5-HT1A,5-HT2,7B2,ATPCL,ATPsyn-b,Aac11,Abd-B,Ace,AcrE,Actbeta,Ada,Adgf-D,Adk3,Ak6,Akh,AkhR,AlCR2,Alas,Ald,Ance,Antp,Aph-4,Appl,Arp5,Arpc3A,Arpc3B,Art8,B-H1,BHD,Bet1,Bet5,Buffy,CCHa1r,CCHa2,CCHa2r,CCKLR-17D1,CG10097,CG10116,CG10131,CG10166,CG10200,CG10219,CG10320,CG10399,CG1041,CG10581,CG10672,CG1077,CG10830,CG10903,CG11151,CG11206,CG11381,CG11382,CG1140,CG11455,CG11671,CG12158,CG12173,CG12400,CG12…
GO.1903530	regulation of secretion by cell	18	0.00283	FBpp0070643,FBpp0073336,FBpp0073598,FBpp0074319,FBpp0077950,FBpp0080955,FBpp0081576,FBpp0083503,FBpp0083566,FBpp0099780,FBpp0110219,FBpp0111893,FBpp0112096,FBpp0290013,FBpp0301099,FBpp0304179,FBpp0305513,FBpp0305807	CG10566,CHOp24,Dys,Fife,Frq1,Frq2,GABA-B-R2,Gtp-bp,Ih,NFAT,Rab1,Rab26,Sec23,Syt12,cmpy,cpx,eca,twit
GO.0006812	cation transport	76	0.00371	FBpp0071015,FBpp0071970,FBpp0072246,FBpp0072269,FBpp0073076,FBpp0073155,FBpp0073268,FBpp0073995,FBpp0074072,FBpp0074584,FBpp0074933,FBpp0074984,FBpp0075069,FBpp0076134,FBpp0076691,FBpp0077136,FBpp0077414,FBpp0077580,FBpp0078918,FBpp0079002,FBpp0080836,FBpp0080925,FBpp0081325,FBpp0081947,FBpp0081982,FBpp0082459,FBpp0083073,FBpp0083083,FBpp0083259,FBpp0083817,FBpp0083982,FBpp0083983,FBpp0084023,FBp…	ATPsyn-b,AcrE,CG14482,CG18437,CG2177,CG31030,CG32669,CG32792,CG32975,CG34172,CG3560,CG3731,CG4169,CG42260,CG42340,CG42594,CG43155,CG4462,CG4587,CG4692,CG6006,CG7580,CG7708,CG9297,CG9317,CG9430,CG9657,CG9864,CG9903,Ccs,CoIV,CoVIIc,CoVIb,CoVa,CoVb,Ctr1B,DAT,GluRIA,GluRIB,Irk2,NaCP60E,Nckx30C,Nha1,Orct,Orct2,RFeSP,Rh50,SerT,Sh,Tango9,Task6,Ucrh,Vha100-4,Vha44,Vmat,ard,brp,capa,cln3,cngl,colt,cype,ea…
GO.0019752	carboxylic acid metabolic process	68	0.00401	FBpp0070006,FBpp0070083,FBpp0070179,FBpp0070875,FBpp0071296,FBpp0071406,FBpp0072135,FBpp0073134,FBpp0073608,FBpp0074285,FBpp0074729,FBpp0075543,FBpp0075903,FBpp0076185,FBpp0076375,FBpp0076523,FBpp0076840,FBpp0077342,FBpp0077936,FBpp0078067,FBpp0078979,FBpp0079640,FBpp0079697,FBpp0080697,FBpp0080989,FBpp0081231,FBpp0081313,FBpp0081622,FBpp0081630,FBpp0081631,FBpp0081632,FBpp0081848,FBpp0081993,FBp…	ACC,ATPCL,AcCoAS,Ald,CG10131,CG10219,CG10399,CG1041,CG12173,CG15093,CG1673,CG16904,CG16935,CG17109,CG17374,CG18609,CG18643,CG2781,CG30008,CG31141,CG32068,CG32201,CG3699,CG4603,CG5493,CG5840,CG6178,CG6188,CG6385,CG6415,CG6638,CG6733,CG6950,CG7560,CG8745,CG9319,CG9458,CG9459,CG9577,CG9674,Cyp6a8,Egm,Etf-QO,Faa,Gip,Hex-A,Hex-C,Hn,Idh,Mdh1,Men,Oat,Pdk,Pex16,SdhC,Spat,Sucb,Thiolase,aay,amd,arg,bond,de…
GO.0009058	biosynthetic process	199	0.00427	FBpp0070134,FBpp0070279,FBpp0070295,FBpp0070333,FBpp0070618,FBpp0070623,FBpp0070650,FBpp0070924,FBpp0070931,FBpp0071184,FBpp0071518,FBpp0071766,FBpp0071808,FBpp0071920,FBpp0071958,FBpp0071993,FBpp0072060,FBpp0072117,FBpp0072184,FBpp0072250,FBpp0072346,FBpp0072572,FBpp0072761,FBpp0072780,FBpp0072887,FBpp0072957,FBpp0073090,FBpp0073091,FBpp0073144,FBpp0073608,FBpp0073719,FBpp0073762,FBpp0073822,FBp…	ATPCL,ATPsyn-Cf6,ATPsyn-b,ATPsyn-d,AcCoAS,Ada,Adgf-D,Adk3,Alas,Arc42,Arl2,CG10166,CG10253,CG11876,CG12173,CG12264,CG1291,CG13623,CG1427,CG1673,CG16904,CG17374,CG17691,CG18609,CG2781,CG30008,CG31141,CG32068,CG32196,CG32301,CG32856,CG33650,CG33774,CG3803,CG4406,CG4542,CG4858,CG5065,CG5840,CG5919,CG6094,CG6145,CG6178,CG6188,CG6950,CG7265,CG7277,CG7610,CG7708,CG7883,CG8190,CG8306,CG8417,CG8673,CG9458…
GO.0044271	cellular nitrogen compound biosynthetic process	128	0.00455	FBpp0070279,FBpp0070295,FBpp0070623,FBpp0070650,FBpp0071184,FBpp0071518,FBpp0071766,FBpp0071808,FBpp0071958,FBpp0071993,FBpp0072060,FBpp0072117,FBpp0072184,FBpp0072250,FBpp0072572,FBpp0072957,FBpp0073090,FBpp0073144,FBpp0073719,FBpp0073762,FBpp0073963,FBpp0074104,FBpp0074554,FBpp0074680,FBpp0075138,FBpp0075631,FBpp0075693,FBpp0075941,FBpp0076090,FBpp0076134,FBpp0076152,FBpp0076207,FBpp0076349,FBp…	ATPsyn-Cf6,ATPsyn-b,ATPsyn-d,Ada,Adgf-D,Adk3,Alas,Arc42,CG10688,CG11899,CG1427,CG32196,CG32301,CG32856,CG33650,CG3803,CG6094,CG6145,CG7610,CG7883,CG8190,CG8417,Csas,CycT,Elp2,His4r,MED10,MED18,ND42,NFAT,Nmdmc,Nurf-38,Oscp,Pdp1,Ppox,RpL15,RpL22-like,RpL23,RpL24,RpL24-like,RpL28,RpL29,RpL32,RpL34b,RpL38,RpLP0-like,RpS15,RpS16,RpS17,RpS2,RpS20,RpS21,RpS30,RpS9,Rpb4,Rpb8,Sptr,Taf10,Taf10b,Taf2,Tango7…
GO.0044249	cellular biosynthetic process	187	0.0047	FBpp0070134,FBpp0070279,FBpp0070295,FBpp0070333,FBpp0070618,FBpp0070623,FBpp0070650,FBpp0070924,FBpp0070931,FBpp0071184,FBpp0071518,FBpp0071766,FBpp0071808,FBpp0071920,FBpp0071958,FBpp0071993,FBpp0072060,FBpp0072117,FBpp0072184,FBpp0072250,FBpp0072346,FBpp0072572,FBpp0072761,FBpp0072780,FBpp0072957,FBpp0073090,FBpp0073091,FBpp0073144,FBpp0073608,FBpp0073719,FBpp0073762,FBpp0073822,FBpp0073963,FBp…	ATPCL,ATPsyn-Cf6,ATPsyn-b,ATPsyn-d,AcCoAS,Ada,Adgf-D,Adk3,Alas,Arc42,Arl2,CG10166,CG10253,CG10688,CG11876,CG12173,CG12264,CG1427,CG1673,CG16904,CG17374,CG17691,CG18609,CG2781,CG30008,CG31141,CG32068,CG32196,CG32301,CG32856,CG33650,CG33774,CG3803,CG4406,CG4542,CG5065,CG5840,CG5919,CG6094,CG6145,CG6178,CG6188,CG7265,CG7277,CG7610,CG7708,CG7883,CG8190,CG8417,CG8673,CG9458,CG9459,CG9674,COQ7,Cha,Csas…
GO.0015672	monovalent inorganic cation transport	52	0.00513	FBpp0071015,FBpp0071970,FBpp0072246,FBpp0072269,FBpp0073076,FBpp0073268,FBpp0073995,FBpp0074072,FBpp0074584,FBpp0074984,FBpp0075069,FBpp0076134,FBpp0077136,FBpp0077414,FBpp0077580,FBpp0078918,FBpp0079002,FBpp0080836,FBpp0081947,FBpp0081982,FBpp0082459,FBpp0083073,FBpp0083083,FBpp0083817,FBpp0084817,FBpp0085628,FBpp0086974,FBpp0087484,FBpp0087856,FBpp0090962,FBpp0099780,FBpp0110131,FBpp0110308,FBp…	ATPsyn-b,CG14482,CG31030,CG32669,CG32792,CG34172,CG3560,CG3731,CG4169,CG42340,CG42594,CG43155,CG4692,CG6006,CG7580,CG7708,CG9657,CG9864,CG9903,CoIV,CoVIIc,CoVIb,CoVa,CoVb,DAT,Ih,Irk2,NaCP60E,Nckx30C,Nha1,RFeSP,Rh50,SerT,Tango9,Task6,Ucrh,Vha100-4,Vha44,Vmat,colt,cype,eag,ine,levy,ox,para,ppk19,ppk23,prt,slo,sut2,tipE
GO.1901565	organonitrogen compound catabolic process	25	0.00533	FBpp0070083,FBpp0071463,FBpp0071471,FBpp0071472,FBpp0072985,FBpp0073344,FBpp0075107,FBpp0075543,FBpp0076375,FBpp0076523,FBpp0079697,FBpp0080418,FBpp0081451,FBpp0081522,FBpp0081900,FBpp0082310,FBpp0084776,FBpp0084990,FBpp0085849,FBpp0087786,FBpp0087788,FBpp0088528,FBpp0089101,FBpp0289713,FBpp0290123	Ace,Ada,Adgf-D,CG15533,CG18643,CG6385,CG6415,CG6638,CG8745,Cht4,Cht7,Cht8,Cht9,Dat,Gs2,GstZ1,Hn,Ho,Idgf2,Idgf5,Mesh1,PGRP-SB1,PGRP-SC1a,PGRP-SC2,arg
GO.1902600	hydrogen ion transmembrane transport	23	0.00688	FBpp0071970,FBpp0072246,FBpp0073995,FBpp0074584,FBpp0074984,FBpp0075069,FBpp0076134,FBpp0077580,FBpp0078918,FBpp0079002,FBpp0080836,FBpp0081947,FBpp0082459,FBpp0083073,FBpp0086974,FBpp0087484,FBpp0110131,FBpp0112259,FBpp0288471,FBpp0290998,FBpp0297878,FBpp0302902,FBpp0303513	ATPsyn-b,CG14482,CG31030,CG34172,CG3560,CG3731,CG4169,CG4692,CG7580,CoIV,CoVIIc,CoVIb,CoVa,CoVb,Nha1,RFeSP,Ucrh,Vha100-4,Vha44,cype,levy,ox,prt
GO.0015850	organic hydroxy compound transport	12	0.00837	FBpp0072269,FBpp0074072,FBpp0077414,FBpp0081680,FBpp0082349,FBpp0083083,FBpp0083933,FBpp0085084,FBpp0090962,FBpp0112387,FBpp0271877,FBpp0303037	CG6006,CG7708,CG9903,DAT,Npc2b,Npc2d,Npc2e,Npc2f,Npc2h,SerT,Vmat,colt
GO.1901576	organic substance biosynthetic process	189	0.00863	FBpp0070134,FBpp0070279,FBpp0070295,FBpp0070333,FBpp0070618,FBpp0070623,FBpp0070650,FBpp0070924,FBpp0070931,FBpp0071184,FBpp0071518,FBpp0071766,FBpp0071808,FBpp0071920,FBpp0071958,FBpp0071993,FBpp0072060,FBpp0072117,FBpp0072184,FBpp0072250,FBpp0072346,FBpp0072572,FBpp0072761,FBpp0072780,FBpp0072957,FBpp0073090,FBpp0073091,FBpp0073144,FBpp0073608,FBpp0073719,FBpp0073762,FBpp0073822,FBpp0073963,FBp…	ATPCL,ATPsyn-Cf6,ATPsyn-b,ATPsyn-d,AcCoAS,Ada,Adgf-D,Adk3,Alas,Arc42,Arl2,CG10166,CG10253,CG11876,CG12173,CG12264,CG1427,CG1673,CG16904,CG17374,CG17691,CG18609,CG2781,CG30008,CG31141,CG32068,CG32196,CG32301,CG32856,CG33650,CG33774,CG3803,CG4406,CG4542,CG5065,CG5840,CG5919,CG6094,CG6145,CG6178,CG6188,CG7277,CG7610,CG7708,CG7883,CG8190,CG8417,CG8673,CG9458,CG9459,CG9674,COQ7,Cha,Csas,CycT,Cyp18a1,D…
GO.0044712	single-organism catabolic process	53	0.00949	FBpp0070006,FBpp0070083,FBpp0070179,FBpp0070875,FBpp0071296,FBpp0072135,FBpp0072723,FBpp0073344,FBpp0074381,FBpp0075247,FBpp0075543,FBpp0075566,FBpp0076375,FBpp0076523,FBpp0077368,FBpp0077936,FBpp0077974,FBpp0078684,FBpp0078701,FBpp0079350,FBpp0079697,FBpp0080989,FBpp0081231,FBpp0081451,FBpp0081522,FBpp0082310,FBpp0082927,FBpp0083245,FBpp0083844,FBpp0084449,FBpp0084523,FBpp0084776,FBpp0084990,FBp…	Ace,Ada,Adgf-D,AkhR,Ald,CG10116,CG1041,CG1140,CG15533,CG17029,CG17192,CG18643,CG3699,CG42249,CG4390,CG6295,CG6385,CG6415,CG6638,CG7367,CG8745,CG8891,CG9319,CG9577,Cyp18a1,Cyp4aa1,Cyp4ac1,Cyp4ac2,Dat,Egm,Etf-QO,Gs2,GstZ1,Hex-A,Hex-C,Hn,Hnf4,Idh,Jheh1,Jheh2,Mesh1,NT5E-2,Pex16,Pgm,Plip,Prx3,Prx6005,Spat,Thiolase,arg,park,sPLA2,sip3
GO.0006081	cellular aldehyde metabolic process	11	0.0102	FBpp0070875,FBpp0071406,FBpp0074517,FBpp0075184,FBpp0082288,FBpp0083245,FBpp0296955,FBpp0300518,FBpp0301729,FBpp0303102,FBpp0305272	Aldh-III,CG30499,CG4390,CrzR,Gip,Idh,Pdh,Rpi,Spat,Zw,ninaB
GO.0006818	hydrogen transport	26	0.0102	FBpp0071759,FBpp0071970,FBpp0072246,FBpp0073995,FBpp0074584,FBpp0074984,FBpp0075069,FBpp0076134,FBpp0077580,FBpp0078918,FBpp0079002,FBpp0080836,FBpp0081947,FBpp0081982,FBpp0082459,FBpp0083073,FBpp0086974,FBpp0087484,FBpp0087856,FBpp0110131,FBpp0112259,FBpp0288471,FBpp0290998,FBpp0297878,FBpp0302902,FBpp0303513	ATPsyn-b,CG14482,CG31030,CG34172,CG3560,CG3731,CG4169,CG4692,CG7580,CoIV,CoVIIc,CoVIb,CoVa,CoVb,Nha1,RFeSP,T3dh,Tango9,Ucrh,Vha100-4,Vha44,cype,levy,ox,prt,sut2
GO.0098662	inorganic cation transmembrane transport	57	0.0102	FBpp0071015,FBpp0071970,FBpp0072246,FBpp0072269,FBpp0073076,FBpp0073268,FBpp0073995,FBpp0074072,FBpp0074584,FBpp0074984,FBpp0075069,FBpp0076134,FBpp0077136,FBpp0077580,FBpp0078918,FBpp0079002,FBpp0080836,FBpp0081325,FBpp0081947,FBpp0082459,FBpp0083073,FBpp0083083,FBpp0083817,FBpp0084817,FBpp0084879,FBpp0085628,FBpp0086974,FBpp0087484,FBpp0088599,FBpp0099780,FBpp0110131,FBpp0110308,FBpp0111727,FBp…	ATPsyn-b,CG14482,CG31030,CG32669,CG32792,CG34172,CG3560,CG3731,CG4169,CG42340,CG42594,CG43155,CG4587,CG4692,CG6006,CG7580,CG7708,CG9430,CG9657,CG9864,CG9903,CoIV,CoVIIc,CoVIb,CoVa,CoVb,Ctr1B,DAT,Ih,Irk2,NaCP60E,Nckx30C,Nha1,RFeSP,Rh50,SerT,Sh,Task6,Ucrh,Vha100-4,Vha44,brp,cype,eag,ine,levy,na,nrv3,ox,para,ppk19,ppk23,prt,slo,stj,tipE,trp
GO.0050804	modulation of synaptic transmission	25	0.0114	FBpp0072881,FBpp0073598,FBpp0074319,FBpp0077410,FBpp0077950,FBpp0080955,FBpp0083391,FBpp0083566,FBpp0088599,FBpp0099780,FBpp0110219,FBpp0111893,FBpp0113067,FBpp0290013,FBpp0290700,FBpp0292244,FBpp0293597,FBpp0303318,FBpp0303444,FBpp0303549,FBpp0305279,FBpp0305513,FBpp0305807,FBpp0305854,FBpp0305970	Ank2,CG10566,CG11155,CG3822,Dys,Fife,Frq1,Frq2,GABA-B-R2,Ih,NFAT,Nrx-1,Rdl,Sh,Slob,Syt1,Syt12,brp,cpx,dysc,jeb,qvr,slo,spz5,twit
GO.0008152	metabolic process	608	0.0118	FBpp0070083,FBpp0070134,FBpp0070279,FBpp0070295,FBpp0070363,FBpp0070365,FBpp0070370,FBpp0070372,FBpp0070407,FBpp0070511,FBpp0070558,FBpp0070618,FBpp0070623,FBpp0070650,FBpp0070709,FBpp0070742,FBpp0070829,FBpp0070845,FBpp0070875,FBpp0070885,FBpp0070924,FBpp0070931,FBpp0070950,FBpp0071084,FBpp0071085,FBpp0071184,FBpp0071192,FBpp0071296,FBpp0071354,FBpp0071359,FBpp0071406,FBpp0071451,FBpp0071471,FBp…	7B2,ATPsyn-b,Ace,Acyp2,Ada,Adgf-D,Adk3,Ak6,AkhR,Alas,Ald,Ance,Ance-4,Ance-5,Aph-4,Arl2,Arp5,Art8,CG10097,CG10131,CG10163,CG10166,CG10219,CG10320,CG10339,CG10399,CG1041,CG10466,CG10553,CG10581,CG10592,CG10673,CG10725,CG10777,CG10793,CG11151,CG11353,CG1140,CG11406,CG11455,CG11459,CG11878,CG11891,CG12173,CG12400,CG12402,CG13091,CG13309,CG13623,CG13675,CG13807,CG1402,CG14022,CG1427,CG14297,CG14301,CG…
GO.0046395	carboxylic acid catabolic process	19	0.0124	FBpp0070006,FBpp0070083,FBpp0070179,FBpp0070875,FBpp0072135,FBpp0073344,FBpp0075543,FBpp0076375,FBpp0076523,FBpp0077936,FBpp0079697,FBpp0080989,FBpp0081231,FBpp0081522,FBpp0087192,FBpp0087472,FBpp0088528,FBpp0290123,FBpp0305272	CG1041,CG18643,CG3699,CG6385,CG6415,CG6638,CG8745,CG9319,CG9577,Egm,Etf-QO,Gs2,GstZ1,Hn,Idh,Pex16,Spat,Thiolase,arg
GO.0008039	synaptic target recognition	16	0.0157	FBpp0073310,FBpp0073832,FBpp0080524,FBpp0087688,FBpp0088345,FBpp0088363,FBpp0111523,FBpp0111760,FBpp0291228,FBpp0293373,FBpp0294059,FBpp0301699,FBpp0303020,FBpp0303228,FBpp0304816,FBpp0305668	Con,Lsp2,NetB,Pvf3,Wnt4,ab,acj6,beat-IIIc,dsh,fz2,hig,lea,nrm,os,pot,tutl
GO.0007305	vitelline membrane formation involved in chorion-containing eggshell formation	8	0.0162	FBpp0071150,FBpp0078802,FBpp0078868,FBpp0078870,FBpp0079805,FBpp0080099,FBpp0111447,FBpp0305434	Cp36,Vm26Aa,Vm26Ab,Vm26Ac,Vm32E,Vm34Ca,Vml,psd
GO.0046394	carboxylic acid biosynthetic process	22	0.0162	FBpp0073608,FBpp0076185,FBpp0077342,FBpp0079874,FBpp0081313,FBpp0081476,FBpp0081622,FBpp0081630,FBpp0081631,FBpp0081632,FBpp0082064,FBpp0082120,FBpp0082895,FBpp0083654,FBpp0083878,FBpp0085825,FBpp0087468,FBpp0111967,FBpp0112333,FBpp0289893,FBpp0297083,FBpp0297101	ACC,CG12173,CG12264,CG1673,CG16904,CG17374,CG18609,CG2781,CG30008,CG31141,CG32068,CG5840,CG6188,CG9458,CG9459,CG9674,Nmdmc,aay,bond,desat2,eloF,v(2)k05816
GO.0098660	inorganic ion transmembrane transport	62	0.0165	FBpp0071015,FBpp0071970,FBpp0072246,FBpp0072269,FBpp0073076,FBpp0073268,FBpp0073995,FBpp0074072,FBpp0074584,FBpp0074984,FBpp0075069,FBpp0076134,FBpp0077136,FBpp0077580,FBpp0078918,FBpp0079002,FBpp0080836,FBpp0081325,FBpp0081947,FBpp0082215,FBpp0082459,FBpp0082619,FBpp0083073,FBpp0083083,FBpp0083817,FBpp0084817,FBpp0084879,FBpp0085615,FBpp0085628,FBpp0086974,FBpp0087484,FBpp0088599,FBpp0099473,FBp…	ATPsyn-b,CG14482,CG31030,CG32669,CG32792,CG34172,CG3560,CG3731,CG4169,CG42340,CG42594,CG43155,CG4587,CG4692,CG5404,CG6006,CG7580,CG7708,CG9090,CG9430,CG9657,CG9864,CG9903,CoIV,CoVIIc,CoVIb,CoVa,CoVb,Ctr1B,DAT,Dic1,GluClalpha,Ih,Irk2,NaCP60E,Nckx30C,Nha1,RFeSP,Rh50,SerT,Sh,Task6,Ucrh,Vha100-4,Vha44,brp,cype,eag,ine,levy,na,nrv3,ox,para,ppk19,ppk23,prt,slo,stj,tipE,trp,tty
GO.0015992	proton transport	25	0.018	FBpp0071970,FBpp0072246,FBpp0073995,FBpp0074584,FBpp0074984,FBpp0075069,FBpp0076134,FBpp0077580,FBpp0078918,FBpp0079002,FBpp0080836,FBpp0081947,FBpp0081982,FBpp0082459,FBpp0083073,FBpp0086974,FBpp0087484,FBpp0087856,FBpp0110131,FBpp0112259,FBpp0288471,FBpp0290998,FBpp0297878,FBpp0302902,FBpp0303513	ATPsyn-b,CG14482,CG31030,CG34172,CG3560,CG3731,CG4169,CG4692,CG7580,CoIV,CoVIIc,CoVIb,CoVa,CoVb,Nha1,RFeSP,Tango9,Ucrh,Vha100-4,Vha44,cype,levy,ox,prt,sut2
GO.0098655	cation transmembrane transport	69	0.0194	FBpp0071015,FBpp0071970,FBpp0072246,FBpp0072269,FBpp0073076,FBpp0073155,FBpp0073268,FBpp0073995,FBpp0074072,FBpp0074584,FBpp0074984,FBpp0075069,FBpp0076134,FBpp0077136,FBpp0077580,FBpp0078918,FBpp0079002,FBpp0080836,FBpp0080925,FBpp0081325,FBpp0081947,FBpp0081982,FBpp0082459,FBpp0083073,FBpp0083083,FBpp0083259,FBpp0083817,FBpp0083982,FBpp0083983,FBpp0084023,FBpp0084817,FBpp0084879,FBpp0085628,FBp…	ATPsyn-b,AcrE,CG14482,CG18437,CG2177,CG31030,CG32669,CG32792,CG32975,CG34172,CG3560,CG3731,CG4169,CG42260,CG42340,CG42594,CG43155,CG4462,CG4587,CG4692,CG6006,CG7580,CG7708,CG9317,CG9430,CG9657,CG9864,CG9903,CoIV,CoVIIc,CoVIb,CoVa,CoVb,Ctr1B,DAT,Irk2,NaCP60E,Nckx30C,Nha1,Orct,Orct2,RFeSP,Rh50,SerT,Sh,Tango9,Task6,Ucrh,Vha100-4,Vha44,ard,brp,cngl,cype,eag,ine,levy,na,nrv3,ox,para,ppk19,ppk23,prt,sl…
GO.0032787	monocarboxylic acid metabolic process	35	0.0196	FBpp0070006,FBpp0070179,FBpp0070875,FBpp0071296,FBpp0071406,FBpp0072135,FBpp0074285,FBpp0077342,FBpp0077936,FBpp0078067,FBpp0080989,FBpp0081231,FBpp0081313,FBpp0081622,FBpp0081630,FBpp0081631,FBpp0081632,FBpp0082064,FBpp0083654,FBpp0083878,FBpp0083935,FBpp0085825,FBpp0086530,FBpp0086585,FBpp0086628,FBpp0086748,FBpp0087192,FBpp0087468,FBpp0087472,FBpp0111805,FBpp0111967,FBpp0289328,FBpp0297101,FBp…	ACC,AcCoAS,Ald,CG10131,CG1041,CG16904,CG16935,CG17374,CG18609,CG2781,CG30008,CG31141,CG32201,CG3699,CG6178,CG9319,CG9458,CG9459,CG9577,Cyp6a8,Egm,Etf-QO,Gip,Hex-A,Hex-C,Idh,Pdk,Pex16,Spat,Thiolase,bond,desat2,eloF,scu,v(2)k05816
GO.0042133	neurotransmitter metabolic process	5	0.0215	FBpp0083083,FBpp0088397,FBpp0089042,FBpp0089101,FBpp0289713	Ace,CG7708,Cha,Dat,Tbh
GO.0043161	proteasome-mediated ubiquitin-dependent protein catabolic process	31	0.0248	FBpp0071451,FBpp0073292,FBpp0074662,FBpp0075068,FBpp0075119,FBpp0075382,FBpp0076200,FBpp0076890,FBpp0078278,FBpp0078448,FBpp0078664,FBpp0079538,FBpp0080490,FBpp0080943,FBpp0081488,FBpp0082062,FBpp0083843,FBpp0083860,FBpp0083906,FBpp0086066,FBpp0086400,FBpp0086855,FBpp0087319,FBpp0088021,FBpp0089041,FBpp0112985,FBpp0291495,FBpp0303114,FBpp0303146,FBpp0303282,FBpp0303405	CG12402,Pomp,Prosalpha2,Prosalpha3,Prosalpha5,Prosalpha6,Prosalpha7,Prosbeta1,Prosbeta2,Prosbeta3,Prosbeta4,Prosbeta5,Prosbeta6,Prosbeta7,Rpn1,Rpn11,Rpn12,Rpn13,Rpn2,Rpn3,Rpn5,Rpn9,Rpt1,Rpt2,Rpt3,Rpt5,Rpt6,Uch-L5,fsd,ppa,sip3
GO.0008045	motor neuron axon guidance	19	0.0283	FBpp0070633,FBpp0072881,FBpp0073310,FBpp0077543,FBpp0080524,FBpp0080661,FBpp0086514,FBpp0087585,FBpp0088345,FBpp0088363,FBpp0271715,FBpp0288423,FBpp0291228,FBpp0292344,FBpp0297069,FBpp0301133,FBpp0303092,FBpp0303228,FBpp0304060	Cdk5alpha,Fas2,Lsp2,Mmp2,NetB,Oli,Ptp52F,Sdc,Wnt4,beat-IIIc,dally,dsh,fz2,haf,side,spz5,tup,unc-5,vvl
GO.0015696	ammonium transport	7	0.0313	FBpp0072269,FBpp0077414,FBpp0083083,FBpp0090962,FBpp0112387,FBpp0303037,FBpp0303840	CG6006,CG7708,DAT,Rh50,SerT,Vmat,colt
GO.0035288	anterior head segmentation	6	0.0313	FBpp0071314,FBpp0081161,FBpp0081732,FBpp0087197,FBpp0099945,FBpp0304126	Antp,btd,en,hh,hth,oc
GO.0097065	anterior head development	6	0.0313	FBpp0071314,FBpp0081161,FBpp0081732,FBpp0087197,FBpp0099945,FBpp0304126	Antp,btd,en,hh,hth,oc
GO.0034641	cellular nitrogen compound metabolic process	242	0.0361	FBpp0070279,FBpp0070295,FBpp0070316,FBpp0070370,FBpp0070623,FBpp0070650,FBpp0070885,FBpp0070950,FBpp0071085,FBpp0071184,FBpp0071296,FBpp0071518,FBpp0071766,FBpp0071808,FBpp0071958,FBpp0071970,FBpp0071993,FBpp0072060,FBpp0072117,FBpp0072184,FBpp0072233,FBpp0072250,FBpp0072341,FBpp0072385,FBpp0072572,FBpp0072957,FBpp0073090,FBpp0073144,FBpp0073243,FBpp0073719,FBpp0073762,FBpp0073822,FBpp0073963,FBp…	7B2,ATPsyn-Cf6,ATPsyn-b,Ace,Ada,Adgf-D,Adk3,Ak6,Alas,Ald,Arc42,Arp5,CG10320,CG10466,CG10688,CG11455,CG11899,CG12400,CG12859,CG1427,CG14482,CG14508,CG15434,CG15440,CG1646,CG17266,CG1970,CG2145,CG30016,CG30499,CG3192,CG31922,CG3214,CG32196,CG32230,CG32301,CG32856,CG33276,CG33650,CG3446,CG3560,CG3621,CG3683,CG3731,CG3803,CG4061,CG4169,CG42249,CG4769,CG4829,CG5703,CG6020,CG6094,CG6188,CG6209,CG6385,C…
GO.0009584	detection of visible light	13	0.0398	FBpp0070618,FBpp0074717,FBpp0075752,FBpp0079064,FBpp0079468,FBpp0082288,FBpp0082600,FBpp0083150,FBpp0084879,FBpp0088599,FBpp0271715,FBpp0290482,FBpp0305778	FKBP59,Gbeta76C,Rh6,Rh7,Sdc,Sh,cry,inaF-D,ninaB,ninaC,norpA,rdgA,trp
GO.0007186	G-protein coupled receptor signaling pathway	50	0.044	FBpp0070618,FBpp0070744,FBpp0072275,FBpp0072850,FBpp0073069,FBpp0074089,FBpp0074717,FBpp0075128,FBpp0075465,FBpp0075575,FBpp0075752,FBpp0077493,FBpp0078495,FBpp0079064,FBpp0079184,FBpp0082230,FBpp0082956,FBpp0083150,FBpp0083566,FBpp0084396,FBpp0084879,FBpp0084880,FBpp0085328,FBpp0085761,FBpp0086052,FBpp0086139,FBpp0089042,FBpp0089220,FBpp0099542,FBpp0099615,FBpp0100150,FBpp0111783,FBpp0111945,FBp…	5-HT1A,5-HT2,7B2,Akh,AkhR,AlCR2,CCHa1r,CCHa2,CCHa2r,CCKLR-17D1,CG13936,CG31714,CG33639,CG4168,CG43795,CcapR,CrzR,Dgk,Dh44,Dh44-R2,DopEcR,FR,GABA-B-R1,GABA-B-R2,Gbeta76C,Gbp,Gr64d,Lk,Nplp2,Nplp3,Nplp4,Pdf,Pdfr,Proct,Rh7,SIFR,SPR,Tbh,TyrR,capa,cry,fz2,inaF-D,mAcR-60C,mthl1,ninaC,norpA,npf,oa2,trp
GO.0050795	regulation of behavior	22	0.0462	FBpp0070643,FBpp0070744,FBpp0075465,FBpp0078495,FBpp0081576,FBpp0083150,FBpp0083390,FBpp0084133,FBpp0084396,FBpp0085761,FBpp0088599,FBpp0089042,FBpp0089101,FBpp0099721,FBpp0099780,FBpp0113067,FBpp0291228,FBpp0291777,FBpp0300789,FBpp0303808,FBpp0305454,FBpp0305970	5-HT1A,5-HT2,CG10830,CHOp24,CadN,Dat,Drip,Ih,Lk,NetB,Pdf,Pdfr,Pka-R1,Rdl,SPR,Sh,Tbh,bai,cry,eca,qvr,tim
Molecular Function (GO)
#pathway ID	pathway description	observed gene count	false discovery rate	matching proteins in your network (IDs)	matching proteins in your network (labels)
GO.0005198	structural molecule activity	149	9.43e-18	FBpp0070279,FBpp0070623,FBpp0070631,FBpp0070650,FBpp0070781,FBpp0071097,FBpp0071150,FBpp0071354,FBpp0071359,FBpp0071518,FBpp0071766,FBpp0071808,FBpp0071958,FBpp0071993,FBpp0072177,FBpp0072184,FBpp0072669,FBpp0072748,FBpp0072957,FBpp0073108,FBpp0073144,FBpp0073486,FBpp0073652,FBpp0073719,FBpp0073728,FBpp0073762,FBpp0074099,FBpp0074104,FBpp0074184,FBpp0074554,FBpp0074628,FBpp0075111,FBpp0075138,FBp…	Ank2,Arpc3A,Arpc3B,CG10725,CG13144,CG13623,CG34461,CG42367,CG7298,Ccp84Ag,Cg25C,Cp15,Cp16,Cp18,Cp19,Cp36,Cp38,Cpr100A,Cpr11B,Cpr30B,Cpr47Ee,Cpr47Ef,Cpr49Ab,Cpr49Ag,Cpr50Cb,Cpr57A,Cpr5C,Cpr62Bb,Cpr62Bc,Cpr64Ac,Cpr65Au,Cpr67B,Cpr72Ec,Cpr73D,Cpr76Bd,Cpr92F,Cpr97Eb,Cry,Dys,Femcoat,Gasp,Mlp84B,Muc12Ea,Muc4B,Mur11Da,Mur29B,Nup44A,Pcp,Prosap,Rfabg,RpL11,RpL15,RpL22-like,RpL23,RpL24,RpL24-like,RpL28,RpL2…
GO.0016491	oxidoreductase activity	155	8.77e-17	FBpp0070094,FBpp0070179,FBpp0070365,FBpp0070370,FBpp0070372,FBpp0070407,FBpp0070885,FBpp0070950,FBpp0071047,FBpp0071184,FBpp0071659,FBpp0071759,FBpp0071970,FBpp0072117,FBpp0072135,FBpp0072233,FBpp0072837,FBpp0073017,FBpp0073081,FBpp0073324,FBpp0073650,FBpp0073793,FBpp0073796,FBpp0073845,FBpp0073995,FBpp0074226,FBpp0074285,FBpp0074381,FBpp0074425,FBpp0074481,FBpp0074517,FBpp0074584,FBpp0074825,FBp…	Arc42,CG10097,CG10131,CG10219,CG10253,CG10320,CG10672,CG11151,CG11455,CG11876,CG12203,CG12338,CG12398,CG12400,CG13091,CG13284,CG13833,CG1444,CG14482,CG14893,CG14997,CG15434,CG15531,CG15629,CG16935,CG17221,CG17374,CG17560,CG17562,CG17691,CG17928,CG18031,CG1970,CG2604,CG30491,CG31413,CG3192,CG3214,CG32230,CG34172,CG3446,CG3560,CG3597,CG3609,CG3621,CG3683,CG3699,CG3731,CG3803,CG3835,CG4009,CG4020,CG…
GO.0003735	structural constituent of ribosome	66	8.32e-13	FBpp0070279,FBpp0070623,FBpp0070650,FBpp0071518,FBpp0071766,FBpp0071808,FBpp0071958,FBpp0071993,FBpp0072184,FBpp0072957,FBpp0073144,FBpp0073719,FBpp0073762,FBpp0074104,FBpp0074554,FBpp0075138,FBpp0075631,FBpp0075941,FBpp0076152,FBpp0076207,FBpp0076458,FBpp0077099,FBpp0077141,FBpp0077309,FBpp0077885,FBpp0078694,FBpp0079304,FBpp0079500,FBpp0080102,FBpp0080143,FBpp0081263,FBpp0081380,FBpp0081384,FBp…	RpL11,RpL15,RpL22-like,RpL23,RpL24,RpL24-like,RpL28,RpL29,RpL32,RpL34a,RpL34b,RpL38,RpLP0-like,RpS15,RpS16,RpS17,RpS2,RpS20,RpS21,RpS30,RpS9,mRpL15,mRpL16,mRpL18,mRpL19,mRpL2,mRpL20,mRpL21,mRpL22,mRpL23,mRpL24,mRpL27,mRpL28,mRpL30,mRpL32,mRpL33,mRpL34,mRpL36,mRpL38,mRpL40,mRpL41,mRpL42,mRpL43,mRpL51,mRpL52,mRpL55,mRpL9,mRpS11,mRpS14,mRpS16,mRpS17,mRpS18A,mRpS18C,mRpS2,mRpS21,mRpS22,mRpS23,mRpS25,…
GO.0003954	NADH dehydrogenase activity	22	2.52e-08	FBpp0070370,FBpp0070885,FBpp0070950,FBpp0072233,FBpp0074226,FBpp0074481,FBpp0075755,FBpp0077130,FBpp0077209,FBpp0077859,FBpp0078662,FBpp0080051,FBpp0080329,FBpp0082645,FBpp0083570,FBpp0112014,FBpp0271901,FBpp0297500,FBpp0302939,FBpp0303825,FBpp0304269,FBpp0305832	CG10320,CG11455,CG12203,CG12400,CG15434,CG1970,CG3192,CG3214,CG32230,CG3446,CG3621,CG3683,CG5703,CG6020,CG7712,CG8680,CG9306,ND23,ND42,Pdsw,l(2)35Di,l(3)neo18
GO.0016651	oxidoreductase activity, acting on NAD(P)H	25	8.12e-08	FBpp0070370,FBpp0070885,FBpp0070950,FBpp0072233,FBpp0074226,FBpp0074481,FBpp0075755,FBpp0077130,FBpp0077209,FBpp0077859,FBpp0078296,FBpp0078662,FBpp0078880,FBpp0080051,FBpp0080329,FBpp0081767,FBpp0082645,FBpp0083570,FBpp0112014,FBpp0271901,FBpp0297500,FBpp0302939,FBpp0303825,FBpp0304269,FBpp0305832	CG10320,CG11455,CG12203,CG12400,CG15434,CG1970,CG3192,CG3214,CG32230,CG3446,CG3621,CG3683,CG5703,CG6020,CG7712,CG8680,CG9306,Cpr,ECSIT,Fdh,ND23,ND42,Pdsw,l(2)35Di,l(3)neo18
GO.0008137	NADH dehydrogenase (ubiquinone) activity	18	2.27e-06	FBpp0070370,FBpp0070950,FBpp0072233,FBpp0074226,FBpp0074481,FBpp0075755,FBpp0077209,FBpp0077859,FBpp0078662,FBpp0078847,FBpp0080051,FBpp0082645,FBpp0083570,FBpp0086570,FBpp0271901,FBpp0302939,FBpp0304269,FBpp0305832	CG12203,CG12400,CG12859,CG1970,CG3192,CG3214,CG3621,CG3683,CG5703,CG6020,CG7712,CG8680,CG9140,CG9306,ND23,ND42,Pdsw,l(3)neo18
GO.0005213	structural constituent of chorion	8	0.00032	FBpp0070631,FBpp0071097,FBpp0071150,FBpp0076298,FBpp0076299,FBpp0076300,FBpp0076301,FBpp0289676	Cp15,Cp16,Cp18,Cp19,Cp36,Cp38,Femcoat,dec-1
GO.0070011	peptidase activity, acting on L-amino acid peptides	85	0.00032	FBpp0070095,FBpp0070759,FBpp0070801,FBpp0070829,FBpp0071322,FBpp0071451,FBpp0072325,FBpp0072505,FBpp0073070,FBpp0073978,FBpp0074946,FBpp0074969,FBpp0075119,FBpp0076090,FBpp0076116,FBpp0076200,FBpp0076335,FBpp0076578,FBpp0076604,FBpp0076748,FBpp0076750,FBpp0076775,FBpp0077479,FBpp0077595,FBpp0077596,FBpp0077597,FBpp0077712,FBpp0078272,FBpp0078448,FBpp0078664,FBpp0078691,FBpp0078883,FBpp0078885,FBp…	Ance,Ance-4,Ance-5,Bace,CG11459,CG12374,CG14523,CG14820,CG15254,CG17633,CG1773,CG18493,CG18585,CG30083,CG30090,CG3097,CG31198,CG31200,CG31267,CG31269,CG31661,CG31681,CG31823,CG31926,CG32260,CG3239,CG33127,CG33128,CG33276,CG3344,CG3731,CG3734,CG42335,CG4603,CG4723,CG4847,CG6067,CG6154,CG6337,CG7542,CG7631,CG8329,CG8560,CG8952,CG9505,CG9507,CG9850,Dip-C,Dredd,Jon25Bii,Jon44E,Jon65Ai,Jon65Aii,Jon65A…
GO.0003824	catalytic activity	553	0.000324	FBpp0070006,FBpp0070083,FBpp0070094,FBpp0070095,FBpp0070134,FBpp0070179,FBpp0070316,FBpp0070363,FBpp0070365,FBpp0070370,FBpp0070372,FBpp0070407,FBpp0070511,FBpp0070558,FBpp0070618,FBpp0070658,FBpp0070742,FBpp0070759,FBpp0070801,FBpp0070829,FBpp0070844,FBpp0070845,FBpp0070875,FBpp0070885,FBpp0070931,FBpp0070950,FBpp0071047,FBpp0071084,FBpp0071184,FBpp0071192,FBpp0071296,FBpp0071322,FBpp0071354,FBp…	ATPsyn-Cf6,ATPsyn-b,ATPsyn-d,AcCoAS,Ace,Acyp2,Ada,Adgf-D,Adk3,Ak6,Alas,Ald,Ance,Ance-4,Ance-5,Aph-4,Arc42,Arl2,Art8,Bace,CG10097,CG10131,CG10163,CG10166,CG10178,CG10219,CG10320,CG10339,CG10399,CG1041,CG10553,CG10581,CG10592,CG10672,CG10673,CG10688,CG10777,CG10793,CG10903,CG11151,CG11353,CG1140,CG11406,CG11453,CG11455,CG11459,CG11876,CG11878,CG11891,CG12173,CG12203,CG12279,CG12338,CG12374,CG12398,…
GO.0009055	electron carrier activity	41	0.000327	FBpp0070094,FBpp0070372,FBpp0071970,FBpp0072837,FBpp0073845,FBpp0074381,FBpp0074584,FBpp0076848,FBpp0078698,FBpp0078701,FBpp0078918,FBpp0079095,FBpp0080836,FBpp0081848,FBpp0081947,FBpp0082086,FBpp0083145,FBpp0084553,FBpp0084775,FBpp0085332,FBpp0085466,FBpp0085792,FBpp0086585,FBpp0086586,FBpp0086933,FBpp0086937,FBpp0087186,FBpp0087403,FBpp0087484,FBpp0087825,FBpp0087839,FBpp0088809,FBpp0113050,FBp…	CG14482,CG14508,CG3214,CG34172,CG3566,CG4769,CoIV,CoVIIc,CoVIb,CoVa,CoVb,Cyp12a4,Cyp12b2,Cyp12e1,Cyp18a1,Cyp28d1,Cyp301a1,Cyp313a3,Cyp49a1,Cyp4aa1,Cyp4ac1,Cyp4ac2,Cyp4ad1,Cyp4ae1,Cyp4d20,Cyp4d21,Cyp4e1,Cyp4g1,Cyp4s3,Cyp6a14,Cyp6a18,Cyp6a2,Cyp6a21,Cyp6a8,Cyp6w1,Cyp9h1,Cyt-b5-r,SdhC,cype,levy,wal
GO.0008233	peptidase activity	85	0.000351	FBpp0070095,FBpp0070333,FBpp0070759,FBpp0070801,FBpp0070829,FBpp0071322,FBpp0071451,FBpp0072325,FBpp0072505,FBpp0073070,FBpp0073978,FBpp0074946,FBpp0074969,FBpp0075119,FBpp0076090,FBpp0076116,FBpp0076200,FBpp0076335,FBpp0076578,FBpp0076604,FBpp0076748,FBpp0076750,FBpp0076775,FBpp0077479,FBpp0077595,FBpp0077596,FBpp0077597,FBpp0077712,FBpp0078272,FBpp0078448,FBpp0078664,FBpp0078691,FBpp0078883,FBp…	Ance,Ance-4,Ance-5,Bace,CG11459,CG12374,CG14523,CG14820,CG15254,CG17633,CG1773,CG18493,CG18585,CG30083,CG30090,CG3097,CG31198,CG31200,CG31267,CG31269,CG31661,CG31681,CG31823,CG31926,CG32260,CG3239,CG33127,CG33128,CG33276,CG3344,CG3731,CG3734,CG42335,CG4406,CG4603,CG4723,CG4847,CG6067,CG6154,CG6337,CG7542,CG7631,CG8329,CG8560,CG8952,CG9505,CG9507,CG9850,Dip-C,Dredd,Jon25Bii,Jon44E,Jon65Ai,Jon65Aii…
GO.0008316	structural constituent of vitelline membrane	6	0.00132	FBpp0078802,FBpp0078870,FBpp0079805,FBpp0080099,FBpp0111447,FBpp0305434	Vm26Aa,Vm26Ab,Vm26Ac,Vm32E,Vm34Ca,Vml
GO.0022843	voltage-gated cation channel activity	14	0.00179	FBpp0073076,FBpp0083817,FBpp0088599,FBpp0099780,FBpp0110308,FBpp0111727,FBpp0111866,FBpp0291664,FBpp0293237,FBpp0294058,FBpp0297477,FBpp0303273,FBpp0303318,FBpp0303597	CG43155,CG4587,Ca-alpha1T,Ca-beta,Ih,Irk2,NaCP60E,Sh,eag,na,para,slo,stj,tipE
GO.0008121	ubiquinol-cytochrome-c reductase activity	8	0.00217	FBpp0073995,FBpp0074984,FBpp0075069,FBpp0077580,FBpp0082459,FBpp0086974,FBpp0290998,FBpp0302902	CG14482,CG3560,CG3731,CG4169,CG7580,RFeSP,Ucrh,ox
GO.0015077	monovalent inorganic cation transmembrane transporter activity	52	0.00217	FBpp0071015,FBpp0071970,FBpp0072246,FBpp0072269,FBpp0073076,FBpp0073268,FBpp0073995,FBpp0074072,FBpp0074584,FBpp0074984,FBpp0075069,FBpp0076134,FBpp0077136,FBpp0077580,FBpp0078918,FBpp0079002,FBpp0080836,FBpp0081947,FBpp0082459,FBpp0083073,FBpp0083083,FBpp0083141,FBpp0083817,FBpp0084817,FBpp0085628,FBpp0086974,FBpp0087484,FBpp0088599,FBpp0099780,FBpp0110131,FBpp0110308,FBpp0111911,FBpp0112259,FBp…	ATPsyn-Cf6,ATPsyn-b,ATPsyn-d,CG14482,CG31030,CG32669,CG32792,CG34172,CG3560,CG3731,CG4169,CG42340,CG42594,CG43155,CG4692,CG6006,CG7580,CG7708,CG9657,CG9864,CG9903,CoIV,CoVIIc,CoVIb,CoVa,CoVb,DAT,Ih,Irk2,NaCP60E,Nckx30C,Nha1,RFeSP,Rh50,SerT,Sh,Task6,Ucrh,Vha100-4,Vha44,cype,eag,ine,levy,nrv3,ox,para,ppk19,ppk23,prt,slo,tipE
GO.0015078	hydrogen ion transmembrane transporter activity	25	0.00217	FBpp0071970,FBpp0072246,FBpp0073995,FBpp0074584,FBpp0074984,FBpp0075069,FBpp0076134,FBpp0077580,FBpp0078918,FBpp0079002,FBpp0080836,FBpp0081947,FBpp0082459,FBpp0083073,FBpp0083141,FBpp0086974,FBpp0087484,FBpp0110131,FBpp0112259,FBpp0288471,FBpp0290998,FBpp0297878,FBpp0302902,FBpp0303513,FBpp0305911	ATPsyn-Cf6,ATPsyn-b,ATPsyn-d,CG14482,CG31030,CG34172,CG3560,CG3731,CG4169,CG4692,CG7580,CoIV,CoVIIc,CoVIb,CoVa,CoVb,Nha1,RFeSP,Ucrh,Vha100-4,Vha44,cype,levy,ox,prt
GO.0004553	hydrolase activity, hydrolyzing O-glycosyl compounds	27	0.00233	FBpp0070742,FBpp0071192,FBpp0071463,FBpp0071471,FBpp0071472,FBpp0072530,FBpp0072533,FBpp0072985,FBpp0073091,FBpp0076614,FBpp0079343,FBpp0079620,FBpp0079859,FBpp0080418,FBpp0081961,FBpp0084221,FBpp0085561,FBpp0086136,FBpp0086155,FBpp0086192,FBpp0087826,FBpp0087827,FBpp0087831,FBpp0087836,FBpp0087837,FBpp0288666,FBpp0301834	Amy-d,Amy-p,CG14823,CG1597,CG16756,CG16799,CG16965,CG6421,CG9468,Cht4,Cht7,Cht8,Cht9,Ect3,Hexo1,Hexo2,Idgf2,LM408,LysD,LysX,Mal-A2,Mal-A3,Mal-A4,Mal-A7,Mal-A8,Mal-B1,tobi
GO.0022890	inorganic cation transmembrane transporter activity	62	0.00333	FBpp0071015,FBpp0071970,FBpp0072246,FBpp0072269,FBpp0073076,FBpp0073268,FBpp0073995,FBpp0074072,FBpp0074584,FBpp0074984,FBpp0075069,FBpp0076134,FBpp0077136,FBpp0077580,FBpp0078918,FBpp0079002,FBpp0080836,FBpp0081325,FBpp0081947,FBpp0082459,FBpp0083073,FBpp0083083,FBpp0083141,FBpp0083817,FBpp0084817,FBpp0084879,FBpp0085628,FBpp0086974,FBpp0087484,FBpp0088200,FBpp0088599,FBpp0099780,FBpp0110131,FBp…	ATPsyn-Cf6,ATPsyn-b,ATPsyn-d,CG14482,CG2177,CG31030,CG32669,CG32792,CG34172,CG3560,CG3731,CG4169,CG42340,CG42594,CG43155,CG4587,CG4692,CG6006,CG7580,CG7708,CG9430,CG9657,CG9864,CG9903,Ca-alpha1T,Ca-beta,CoIV,CoVIIc,CoVIb,CoVa,CoVb,Ctr1B,DAT,Ih,Irk2,NaCP60E,Nckx30C,Nha1,RFeSP,Rh50,SerT,Sh,Task6,Ucrh,Vha100-4,Vha44,brp,cype,eag,ine,levy,na,nrv3,ox,para,ppk19,ppk23,prt,slo,stj,tipE,trp
GO.0016798	hydrolase activity, acting on glycosyl bonds	28	0.0037	FBpp0070742,FBpp0071192,FBpp0071463,FBpp0071471,FBpp0071472,FBpp0072530,FBpp0072533,FBpp0072985,FBpp0073091,FBpp0076614,FBpp0079343,FBpp0079620,FBpp0079859,FBpp0080418,FBpp0081961,FBpp0083001,FBpp0084221,FBpp0085561,FBpp0086136,FBpp0086155,FBpp0086192,FBpp0087826,FBpp0087827,FBpp0087831,FBpp0087836,FBpp0087837,FBpp0288666,FBpp0301834	Amy-d,Amy-p,CG14309,CG14823,CG1597,CG16756,CG16799,CG16965,CG6421,CG9468,Cht4,Cht7,Cht8,Cht9,Ect3,Hexo1,Hexo2,Idgf2,LM408,LysD,LysX,Mal-A2,Mal-A3,Mal-A4,Mal-A7,Mal-A8,Mal-B1,tobi
GO.0016405	CoA-ligase activity	8	0.00474	FBpp0071488,FBpp0072262,FBpp0076840,FBpp0078067,FBpp0083205,FBpp0083990,FBpp0111986,FBpp0289824	ATPCL,AcCoAS,CG11453,CG4563,CG6432,CG8834,CG9993,Sucb
GO.0004175	endopeptidase activity	61	0.00501	FBpp0070095,FBpp0070759,FBpp0070829,FBpp0071322,FBpp0071451,FBpp0073070,FBpp0073978,FBpp0074946,FBpp0074969,FBpp0075119,FBpp0076116,FBpp0076335,FBpp0076748,FBpp0076750,FBpp0076775,FBpp0077479,FBpp0077595,FBpp0077596,FBpp0077597,FBpp0077712,FBpp0078448,FBpp0078691,FBpp0078883,FBpp0078885,FBpp0079309,FBpp0079538,FBpp0080313,FBpp0080341,FBpp0080490,FBpp0081488,FBpp0082062,FBpp0082459,FBpp0082755,FBp…	Bace,CG14523,CG15254,CG1773,CG30083,CG30090,CG31200,CG31267,CG31269,CG31661,CG31681,CG31926,CG32260,CG3239,CG32834,CG33127,CG33128,CG33276,CG3731,CG4723,CG4847,CG6067,CG6337,CG7542,CG7631,CG8329,CG8952,CG9505,CG9507,CG9850,Dredd,Jon25Bii,Jon44E,Jon65Ai,Jon65Aii,Jon65Aiv,Jon66Ci,Jon74E,Jon99Ci,Mmp2,Prosalpha2,Prosalpha3,Prosalpha5,Prosalpha6,Prosalpha7,Prosbeta3,Prosbeta4,Prosbeta6,Prosbeta7,Rpt5,…
GO.0008324	cation transmembrane transporter activity	73	0.00591	FBpp0071015,FBpp0071970,FBpp0072246,FBpp0072269,FBpp0073076,FBpp0073155,FBpp0073268,FBpp0073995,FBpp0074072,FBpp0074584,FBpp0074984,FBpp0075069,FBpp0076134,FBpp0077136,FBpp0077580,FBpp0078918,FBpp0079002,FBpp0080836,FBpp0080925,FBpp0081325,FBpp0081947,FBpp0081982,FBpp0082459,FBpp0083073,FBpp0083083,FBpp0083141,FBpp0083259,FBpp0083817,FBpp0083982,FBpp0083983,FBpp0084023,FBpp0084817,FBpp0084879,FBp…	ATPsyn-Cf6,ATPsyn-b,ATPsyn-d,AcrE,CG14482,CG18437,CG2177,CG31030,CG32669,CG32792,CG32975,CG34172,CG3560,CG3731,CG4169,CG42260,CG42340,CG42594,CG43155,CG4462,CG4587,CG4692,CG6006,CG7580,CG7708,CG9317,CG9430,CG9657,CG9864,CG9903,Ca-alpha1T,Ca-beta,CoIV,CoVIIc,CoVIb,CoVa,CoVb,Ctr1B,DAT,Irk2,NaCP60E,Nckx30C,Nha1,Orct,Orct2,RFeSP,Rh50,SerT,Sh,Tango9,Task6,Ucrh,Vha100-4,Vha44,ard,brp,cngl,cype,eag,ine,…
GO.0004298	threonine-type endopeptidase activity	12	0.00736	FBpp0071451,FBpp0075119,FBpp0075382,FBpp0078448,FBpp0079538,FBpp0080490,FBpp0081488,FBpp0082062,FBpp0086066,FBpp0086400,FBpp0087319,FBpp0089041	Prosalpha2,Prosalpha3,Prosalpha5,Prosalpha6,Prosalpha7,Prosbeta1,Prosbeta2,Prosbeta3,Prosbeta4,Prosbeta5,Prosbeta6,Prosbeta7
GO.0008236	serine-type peptidase activity	38	0.00736	FBpp0070829,FBpp0071322,FBpp0072505,FBpp0073070,FBpp0073552,FBpp0073978,FBpp0074946,FBpp0074969,FBpp0076116,FBpp0076335,FBpp0076748,FBpp0076750,FBpp0076775,FBpp0077479,FBpp0077712,FBpp0078691,FBpp0078692,FBpp0080368,FBpp0081185,FBpp0082363,FBpp0082845,FBpp0083169,FBpp0083170,FBpp0083337,FBpp0084877,FBpp0085052,FBpp0086417,FBpp0086785,FBpp0087226,FBpp0087258,FBpp0087260,FBpp0087551,FBpp0087783,FBp…	CG1773,CG18493,CG2200,CG30083,CG30090,CG31200,CG31267,CG31269,CG31681,CG31823,CG32260,CG33127,CG33276,CG3344,CG3734,CG4678,CG6067,CG7542,CG8329,CG8952,CG9649,Jon25Bii,Jon25Biii,Jon44E,Jon65Ai,Jon65Aii,Jon65Aiv,Jon66Ci,Jon74E,Jon99Ci,Jon99Fii,Ser7,Ser8,iotaTry,ome,thetaTry,twr,zetaTry
GO.0016679	oxidoreductase activity, acting on diphenols and related substances as donors	9	0.00818	FBpp0073995,FBpp0074984,FBpp0075069,FBpp0077580,FBpp0082459,FBpp0086974,FBpp0087744,FBpp0290998,FBpp0302902	CG14482,CG3560,CG3731,CG4169,CG7580,RFeSP,Ucrh,ox,proPO45
GO.0016878	acid-thiol ligase activity	8	0.00837	FBpp0071488,FBpp0072262,FBpp0076840,FBpp0078067,FBpp0083205,FBpp0083990,FBpp0111986,FBpp0289824	ATPCL,AcCoAS,CG11453,CG4563,CG6432,CG8834,CG9993,Sucb
GO.0004312	fatty acid synthase activity	11	0.00869	FBpp0077342,FBpp0081313,FBpp0081622,FBpp0081630,FBpp0081631,FBpp0081632,FBpp0083654,FBpp0083878,FBpp0085825,FBpp0087468,FBpp0297101	CG16904,CG17374,CG18609,CG2781,CG30008,CG31141,CG9458,CG9459,bond,eloF,v(2)k05816
GO.0030594	neurotransmitter receptor activity	16	0.0104	FBpp0072275,FBpp0072850,FBpp0078818,FBpp0085328,FBpp0086052,FBpp0089220,FBpp0099542,FBpp0111916,FBpp0111988,FBpp0288959,FBpp0289593,FBpp0292040,FBpp0293006,FBpp0300789,FBpp0303102,FBpp0304652	AkhR,CCHa1r,CCHa2r,CCKLR-17D1,CCKLR-17D3,CG13995,CG32547,CG33639,CG34411,CcapR,CrzR,Dh44-R2,DopEcR,FR,Pdfr,mAcR-60C
GO.0046906	tetrapyrrole binding	32	0.0127	FBpp0070094,FBpp0070372,FBpp0072837,FBpp0073845,FBpp0074381,FBpp0076848,FBpp0078698,FBpp0078701,FBpp0079095,FBpp0082086,FBpp0083145,FBpp0083857,FBpp0084553,FBpp0084775,FBpp0085332,FBpp0085466,FBpp0085792,FBpp0086585,FBpp0086586,FBpp0086933,FBpp0086937,FBpp0087403,FBpp0087825,FBpp0087839,FBpp0088252,FBpp0113050,FBpp0289683,FBpp0290498,FBpp0293660,FBpp0301042,FBpp0302888,FBpp0304264	CG10219,CG14508,CG3556,CG4009,CG4769,Cyp12a4,Cyp12b2,Cyp12e1,Cyp18a1,Cyp28d1,Cyp301a1,Cyp313a3,Cyp49a1,Cyp4aa1,Cyp4ac1,Cyp4ac2,Cyp4ad1,Cyp4ae1,Cyp4d20,Cyp4d21,Cyp4e1,Cyp4g1,Cyp4s3,Cyp6a14,Cyp6a18,Cyp6a2,Cyp6a21,Cyp6a8,Cyp6w1,Cyp9h1,Cyt-b5-r,Rfabg
GO.0080019	fatty-acyl-CoA reductase (alcohol-forming) activity	9	0.0127	FBpp0070407,FBpp0082779,FBpp0082780,FBpp0086254,FBpp0086266,FBpp0099966,FBpp0290087,FBpp0305607,FBpp0305934	CG10097,CG13091,CG14893,CG17560,CG17562,CG18031,CG4020,CG5065,CG8306
GO.0005184	neuropeptide hormone activity	13	0.0137	FBpp0073069,FBpp0075128,FBpp0075465,FBpp0075575,FBpp0077493,FBpp0079184,FBpp0082230,FBpp0084396,FBpp0084880,FBpp0111783,FBpp0111988,FBpp0292254,FBpp0304074	Akh,CCHa2,CG13936,Dh44,Dh44-R2,Lk,Nplp2,Nplp3,Nplp4,Pdf,Proct,capa,npf
GO.0008188	neuropeptide receptor activity	14	0.0137	FBpp0072850,FBpp0078818,FBpp0085328,FBpp0086052,FBpp0089220,FBpp0111916,FBpp0111988,FBpp0288959,FBpp0289593,FBpp0292040,FBpp0293006,FBpp0300789,FBpp0303102,FBpp0304652	AkhR,CCHa1r,CCHa2r,CCKLR-17D1,CCKLR-17D3,CG13995,CG32547,CG33639,CG34411,CcapR,CrzR,Dh44-R2,FR,Pdfr
GO.0008528	G-protein coupled peptide receptor activity	14	0.0137	FBpp0070744,FBpp0072850,FBpp0078818,FBpp0085328,FBpp0086052,FBpp0089220,FBpp0111988,FBpp0288959,FBpp0289593,FBpp0292040,FBpp0300789,FBpp0303102,FBpp0303121,FBpp0304652	AkhR,AlCR2,CCHa1r,CCHa2r,CCKLR-17D1,CG13995,CG32547,CG33639,CG34411,CrzR,Dh44-R2,FR,Pdfr,SPR
GO.0005245	voltage-gated calcium channel activity	5	0.0182	FBpp0111727,FBpp0111866,FBpp0291664,FBpp0293237,FBpp0297477	CG4587,Ca-alpha1T,Ca-beta,na,stj
GO.0020037	heme binding	31	0.0207	FBpp0070094,FBpp0070372,FBpp0072837,FBpp0073845,FBpp0074381,FBpp0076848,FBpp0078698,FBpp0078701,FBpp0079095,FBpp0082086,FBpp0083145,FBpp0083857,FBpp0084553,FBpp0084775,FBpp0085332,FBpp0085466,FBpp0085792,FBpp0086585,FBpp0086586,FBpp0086933,FBpp0086937,FBpp0087403,FBpp0087825,FBpp0087839,FBpp0088252,FBpp0113050,FBpp0289683,FBpp0290498,FBpp0293660,FBpp0302888,FBpp0304264	CG10219,CG14508,CG4009,CG4769,Cyp12a4,Cyp12b2,Cyp12e1,Cyp18a1,Cyp28d1,Cyp301a1,Cyp313a3,Cyp49a1,Cyp4aa1,Cyp4ac1,Cyp4ac2,Cyp4ad1,Cyp4ae1,Cyp4d20,Cyp4d21,Cyp4e1,Cyp4g1,Cyp4s3,Cyp6a14,Cyp6a18,Cyp6a2,Cyp6a21,Cyp6a8,Cyp6w1,Cyp9h1,Cyt-b5-r,Rfabg
GO.0009922	fatty acid elongase activity	9	0.0309	FBpp0081313,FBpp0081622,FBpp0081630,FBpp0081631,FBpp0081632,FBpp0083654,FBpp0083878,FBpp0085825,FBpp0087468	CG16904,CG18609,CG2781,CG30008,CG31141,CG9458,CG9459,bond,eloF
GO.0005102	receptor binding	40	0.0439	FBpp0072881,FBpp0073069,FBpp0073310,FBpp0073963,FBpp0075128,FBpp0075465,FBpp0075575,FBpp0077493,FBpp0079184,FBpp0080418,FBpp0082230,FBpp0082310,FBpp0083562,FBpp0083733,FBpp0084498,FBpp0084880,FBpp0085013,FBpp0085849,FBpp0086139,FBpp0087135,FBpp0088252,FBpp0088345,FBpp0088727,FBpp0099945,FBpp0111760,FBpp0111988,FBpp0112499,FBpp0289728,FBpp0290700,FBpp0290894,FBpp0292254,FBpp0292357,FBpp0293165,FBp…	Adgf-D,Akh,CCHa2,CG13936,CG17244,CG34127,CG34139,Dh44-R2,Gbp,Gpb5,Idgf2,Idgf5,Lk,Neb-cGP,Nplp2,Nplp3,Nplp4,Nrx-1,Proct,Rfabg,Ser,Sxl,Wnt4,ana,capa,dsh,hh,kek1,miple,neuroligin,npf,os,otk,poly,spdo,spz5,sun,ths,tsl,wry
GO.0005244	voltage-gated ion channel activity	13	0.0439	FBpp0073076,FBpp0083817,FBpp0088599,FBpp0110308,FBpp0111727,FBpp0111866,FBpp0291664,FBpp0293237,FBpp0294058,FBpp0297477,FBpp0303273,FBpp0303318,FBpp0303597	CG43155,CG4587,Ca-alpha1T,Ca-beta,Irk2,NaCP60E,Sh,eag,na,para,slo,stj,tipE
GO.0005261	cation channel activity	28	0.0439	FBpp0072269,FBpp0073076,FBpp0073155,FBpp0083817,FBpp0084023,FBpp0084817,FBpp0084879,FBpp0088599,FBpp0110308,FBpp0111727,FBpp0111866,FBpp0111911,FBpp0288847,FBpp0289821,FBpp0290868,FBpp0290964,FBpp0291664,FBpp0293237,FBpp0293597,FBpp0294058,FBpp0297477,FBpp0298009,FBpp0300628,FBpp0303144,FBpp0303273,FBpp0303318,FBpp0303597,FBpp0303729	AcrE,CG18437,CG32792,CG32975,CG42260,CG42340,CG42594,CG43155,CG4587,Ca-alpha1T,Ca-beta,Irk2,NaCP60E,SerT,Sh,Task6,ard,brp,cngl,eag,na,para,ppk19,ppk23,slo,stj,tipE,trp
GO.0004558	alpha-1,4-glucosidase activity	7	0.0455	FBpp0079859,FBpp0084221,FBpp0087826,FBpp0087827,FBpp0087831,FBpp0087836,FBpp0087837	Mal-A2,Mal-A3,Mal-A4,Mal-A7,Mal-A8,Mal-B1,tobi
Cellular Component (GO)
#pathway ID	pathway description	observed gene count	false discovery rate	matching proteins in your network (IDs)	matching proteins in your network (labels)
GO.0005746	mitochondrial respiratory chain	51	2.39e-19	FBpp0070370,FBpp0070885,FBpp0070950,FBpp0071970,FBpp0072233,FBpp0073308,FBpp0073995,FBpp0074226,FBpp0074481,FBpp0074584,FBpp0074984,FBpp0075069,FBpp0075755,FBpp0076848,FBpp0077130,FBpp0077209,FBpp0077580,FBpp0077859,FBpp0078662,FBpp0078847,FBpp0078918,FBpp0080051,FBpp0080329,FBpp0080836,FBpp0081848,FBpp0081947,FBpp0082459,FBpp0082645,FBpp0083126,FBpp0083570,FBpp0083857,FBpp0084775,FBpp0084839,FBp…	CG10219,CG10320,CG11455,CG11752,CG12203,CG12400,CG12859,CG14482,CG14508,CG15434,CG1970,CG3192,CG3214,CG32230,CG34172,CG34439,CG3446,CG3560,CG3621,CG3683,CG3731,CG40002,CG40472,CG4169,CG4769,CG5703,CG6020,CG7580,CG7598,CG7712,CG8680,CG9140,CG9306,CoIV,CoVIII,CoVIIc,CoVIb,CoVa,CoVb,ND23,ND42,NP15.6,Pdsw,RFeSP,SdhC,Ucrh,cype,l(2)35Di,l(3)neo18,levy,ox
GO.0098803	respiratory chain complex	50	3.28e-19	FBpp0070370,FBpp0070885,FBpp0070950,FBpp0071970,FBpp0072233,FBpp0073308,FBpp0073995,FBpp0074226,FBpp0074481,FBpp0074584,FBpp0074984,FBpp0075069,FBpp0075755,FBpp0076848,FBpp0077130,FBpp0077209,FBpp0077580,FBpp0077859,FBpp0078662,FBpp0078847,FBpp0078918,FBpp0080051,FBpp0080329,FBpp0080836,FBpp0081848,FBpp0081947,FBpp0082459,FBpp0082645,FBpp0083126,FBpp0083570,FBpp0083857,FBpp0084775,FBpp0084839,FBp…	CG10219,CG10320,CG11455,CG11752,CG12203,CG12400,CG12859,CG14482,CG14508,CG15434,CG1970,CG3192,CG3214,CG32230,CG34439,CG3446,CG3560,CG3621,CG3683,CG3731,CG40002,CG40472,CG4169,CG4769,CG5703,CG6020,CG7580,CG7598,CG7712,CG8680,CG9140,CG9306,CoIV,CoVIII,CoVIIc,CoVIb,CoVa,CoVb,ND23,ND42,NP15.6,Pdsw,RFeSP,SdhC,Ucrh,cype,l(2)35Di,l(3)neo18,levy,ox
GO.0044429	mitochondrial part	129	1.65e-18	FBpp0070349,FBpp0070370,FBpp0070623,FBpp0070650,FBpp0070875,FBpp0070885,FBpp0070950,FBpp0071970,FBpp0071993,FBpp0072060,FBpp0072117,FBpp0072135,FBpp0072184,FBpp0072233,FBpp0072246,FBpp0072723,FBpp0073144,FBpp0073308,FBpp0073719,FBpp0073762,FBpp0073963,FBpp0073995,FBpp0074104,FBpp0074226,FBpp0074481,FBpp0074554,FBpp0074584,FBpp0074729,FBpp0074984,FBpp0075069,FBpp0075138,FBpp0075631,FBpp0075755,FBp…	ATPsyn-b,ATPsyn-d,Adk3,Alas,CG10219,CG10320,CG10399,CG1140,CG11455,CG11752,CG12203,CG12400,CG12859,CG14482,CG14508,CG14817,CG15434,CG17691,CG1970,CG31229,CG3192,CG3214,CG32230,CG33650,CG34172,CG34439,CG3446,CG3560,CG3621,CG3683,CG3731,CG3803,CG40002,CG40472,CG4169,CG4692,CG4769,CG5059,CG5703,CG6020,CG6638,CG7580,CG7598,CG7610,CG7712,CG8680,CG9090,CG9140,CG9306,CG9396,Ccs,CoIV,CoVIII,CoVIIc,CoVIb,…
GO.0005739	mitochondrion	170	8.22e-18	FBpp0070083,FBpp0070349,FBpp0070370,FBpp0070623,FBpp0070650,FBpp0070875,FBpp0070885,FBpp0070924,FBpp0070950,FBpp0071759,FBpp0071970,FBpp0071993,FBpp0072060,FBpp0072117,FBpp0072135,FBpp0072184,FBpp0072233,FBpp0072246,FBpp0072723,FBpp0072767,FBpp0073144,FBpp0073308,FBpp0073608,FBpp0073719,FBpp0073762,FBpp0073963,FBpp0073995,FBpp0074104,FBpp0074226,FBpp0074285,FBpp0074481,FBpp0074554,FBpp0074584,FBp…	ATPsyn-Cf6,ATPsyn-b,ATPsyn-d,Adk3,Alas,CG10219,CG10320,CG10399,CG1041,CG1140,CG11455,CG11752,CG11876,CG12203,CG12264,CG12400,CG12859,CG14482,CG14508,CG14817,CG15093,CG15434,CG1673,CG16935,CG17691,CG17726,CG1970,CG31229,CG3192,CG3214,CG32230,CG33650,CG34172,CG34439,CG3446,CG3560,CG3566,CG3621,CG3683,CG3731,CG3803,CG40002,CG40472,CG41128,CG4169,CG4592,CG4598,CG4623,CG4692,CG4769,CG5059,CG5190,CG570…
GO.0005761	mitochondrial ribosome	45	2.23e-17	FBpp0070349,FBpp0070623,FBpp0070650,FBpp0071993,FBpp0072184,FBpp0073144,FBpp0073719,FBpp0073762,FBpp0074104,FBpp0074554,FBpp0075138,FBpp0075631,FBpp0075941,FBpp0076458,FBpp0077099,FBpp0077141,FBpp0077885,FBpp0078694,FBpp0079304,FBpp0080143,FBpp0081263,FBpp0081380,FBpp0081384,FBpp0081860,FBpp0082232,FBpp0082540,FBpp0082767,FBpp0083168,FBpp0084616,FBpp0084989,FBpp0085121,FBpp0085893,FBpp0086531,FBp…	CG14817,mRpL15,mRpL16,mRpL18,mRpL19,mRpL2,mRpL20,mRpL21,mRpL22,mRpL23,mRpL24,mRpL27,mRpL28,mRpL30,mRpL32,mRpL33,mRpL34,mRpL36,mRpL38,mRpL40,mRpL41,mRpL42,mRpL43,mRpL51,mRpL52,mRpL55,mRpL9,mRpS11,mRpS14,mRpS16,mRpS17,mRpS18A,mRpS18C,mRpS2,mRpS21,mRpS22,mRpS23,mRpS25,mRpS28,mRpS33,mRpS34,mRpS35,mRpS6,mRpS7,mRpS9
GO.0098800	inner mitochondrial membrane protein complex	58	2.31e-16	FBpp0070370,FBpp0070885,FBpp0070950,FBpp0071970,FBpp0072233,FBpp0072246,FBpp0073308,FBpp0073963,FBpp0073995,FBpp0074226,FBpp0074481,FBpp0074584,FBpp0074984,FBpp0075069,FBpp0075755,FBpp0076134,FBpp0076848,FBpp0077130,FBpp0077209,FBpp0077580,FBpp0077859,FBpp0078662,FBpp0078847,FBpp0078918,FBpp0080051,FBpp0080329,FBpp0080836,FBpp0081848,FBpp0081947,FBpp0082459,FBpp0082522,FBpp0082645,FBpp0083078,FBp…	ATPsyn-b,ATPsyn-d,CG10219,CG10320,CG11455,CG11752,CG12203,CG12400,CG12859,CG14482,CG14508,CG15434,CG1970,CG31229,CG3192,CG3214,CG32230,CG34439,CG3446,CG3560,CG3621,CG3683,CG3731,CG40002,CG40472,CG4169,CG4692,CG4769,CG5703,CG6020,CG7580,CG7598,CG7610,CG7712,CG8680,CG9140,CG9306,CoIV,CoVIII,CoVIIc,CoVIb,CoVa,CoVb,ND23,ND42,NP15.6,Oscp,Pdsw,RFeSP,SdhC,Ucrh,cype,l(1)G0230,l(2)35Di,l(3)neo18,levy,ox,s…
GO.0098798	mitochondrial protein complex	64	1.8e-15	FBpp0070370,FBpp0070885,FBpp0070950,FBpp0071970,FBpp0072135,FBpp0072233,FBpp0072246,FBpp0073308,FBpp0073963,FBpp0073995,FBpp0074226,FBpp0074481,FBpp0074584,FBpp0074984,FBpp0075069,FBpp0075755,FBpp0076134,FBpp0076840,FBpp0076848,FBpp0077130,FBpp0077209,FBpp0077580,FBpp0077859,FBpp0078662,FBpp0078847,FBpp0078918,FBpp0080051,FBpp0080329,FBpp0080836,FBpp0081848,FBpp0081947,FBpp0082459,FBpp0082522,FBp…	ATPsyn-b,ATPsyn-d,CG10219,CG10320,CG11455,CG11752,CG12203,CG12400,CG12859,CG14482,CG14508,CG15434,CG17691,CG1970,CG31229,CG3192,CG3214,CG32230,CG33650,CG34439,CG3446,CG3560,CG3621,CG3683,CG3731,CG40002,CG40472,CG4169,CG4692,CG4769,CG5703,CG6020,CG7580,CG7598,CG7610,CG7712,CG8680,CG9140,CG9306,CoIV,CoVIII,CoVIIc,CoVIb,CoVa,CoVb,ND23,ND42,NP15.6,Oscp,Pdsw,RFeSP,SdhC,Sucb,Thiolase,Tom7,Ucrh,cype,l(1…
GO.0044455	mitochondrial membrane part	61	2.8e-15	FBpp0070370,FBpp0070885,FBpp0070950,FBpp0071970,FBpp0072233,FBpp0072246,FBpp0073308,FBpp0073963,FBpp0073995,FBpp0074226,FBpp0074481,FBpp0074584,FBpp0074984,FBpp0075069,FBpp0075755,FBpp0076134,FBpp0076848,FBpp0077130,FBpp0077209,FBpp0077580,FBpp0077859,FBpp0078662,FBpp0078847,FBpp0078918,FBpp0080051,FBpp0080329,FBpp0080836,FBpp0081589,FBpp0081848,FBpp0081947,FBpp0082459,FBpp0082522,FBpp0082645,FBp…	ATPsyn-b,ATPsyn-d,CG10219,CG10320,CG11455,CG11752,CG12203,CG12400,CG12859,CG14482,CG14508,CG15434,CG1970,CG31229,CG3192,CG3214,CG32230,CG34172,CG34439,CG3446,CG3560,CG3621,CG3683,CG3731,CG40002,CG40472,CG4169,CG4692,CG4769,CG5703,CG6020,CG7580,CG7598,CG7610,CG7712,CG8680,CG9140,CG9306,CG9396,CoIV,CoVIII,CoVIIc,CoVIb,CoVa,CoVb,ND23,ND42,NP15.6,Oscp,Pdsw,RFeSP,SdhC,Tom7,Ucrh,cype,l(1)G0230,l(2)35Di…
GO.0030312	external encapsulating structure	30	3.6e-14	FBpp0070196,FBpp0070613,FBpp0070632,FBpp0071097,FBpp0071149,FBpp0073728,FBpp0073793,FBpp0074637,FBpp0076298,FBpp0076299,FBpp0076300,FBpp0076301,FBpp0076721,FBpp0077596,FBpp0077597,FBpp0078236,FBpp0078802,FBpp0078868,FBpp0078870,FBpp0079430,FBpp0080781,FBpp0080783,FBpp0111447,FBpp0271837,FBpp0289343,FBpp0293660,FBpp0294049,FBpp0294050,FBpp0297893,FBpp0305434	CG1077,CG11381,CG12398,CG13083,CG13084,CG13113,CG13114,CG13299,CG14187,CG15570,CG15571,CG31661,CG31926,CG32642,CG4009,Cp15,Cp16,Cp18,Cp19,Cp7Fa,Cp7Fc,Muc12Ea,Muc4B,Mur11Da,Vm26Aa,Vm26Ab,Vm26Ac,Vml,dec-1,psd
GO.0005840	ribosome	66	1.14e-13	FBpp0070279,FBpp0070349,FBpp0070623,FBpp0070650,FBpp0071518,FBpp0071766,FBpp0071808,FBpp0071958,FBpp0071993,FBpp0072184,FBpp0072957,FBpp0073144,FBpp0073719,FBpp0073762,FBpp0074104,FBpp0074554,FBpp0075138,FBpp0075631,FBpp0075941,FBpp0076152,FBpp0076207,FBpp0076458,FBpp0077099,FBpp0077141,FBpp0077309,FBpp0077885,FBpp0079304,FBpp0079500,FBpp0080102,FBpp0080143,FBpp0081263,FBpp0081380,FBpp0081384,FBp…	CG14817,RpL11,RpL15,RpL22-like,RpL23,RpL24,RpL24-like,RpL28,RpL29,RpL32,RpL34a,RpL34b,RpL38,RpLP0-like,RpS15,RpS16,RpS17,RpS2,RpS20,RpS21,RpS30,RpS9,mRpL15,mRpL16,mRpL18,mRpL19,mRpL2,mRpL20,mRpL21,mRpL22,mRpL23,mRpL27,mRpL28,mRpL30,mRpL32,mRpL33,mRpL34,mRpL36,mRpL38,mRpL40,mRpL41,mRpL42,mRpL43,mRpL51,mRpL52,mRpL55,mRpL9,mRpS11,mRpS14,mRpS16,mRpS17,mRpS18A,mRpS18C,mRpS2,mRpS21,mRpS22,mRpS23,mRpS25…
GO.0044391	ribosomal subunit	65	1.14e-13	FBpp0070279,FBpp0070623,FBpp0070650,FBpp0071518,FBpp0071766,FBpp0071808,FBpp0071958,FBpp0071993,FBpp0072184,FBpp0072957,FBpp0073144,FBpp0073719,FBpp0073762,FBpp0074104,FBpp0074554,FBpp0075138,FBpp0075631,FBpp0075941,FBpp0076152,FBpp0076207,FBpp0076458,FBpp0077099,FBpp0077141,FBpp0077309,FBpp0077885,FBpp0078694,FBpp0079304,FBpp0079500,FBpp0080102,FBpp0081263,FBpp0081380,FBpp0081384,FBpp0081527,FBp…	RpL11,RpL15,RpL22-like,RpL23,RpL24,RpL24-like,RpL28,RpL29,RpL32,RpL34a,RpL34b,RpL38,RpLP0-like,RpS15,RpS16,RpS17,RpS2,RpS20,RpS21,RpS30,RpS9,mRpL15,mRpL16,mRpL18,mRpL19,mRpL2,mRpL20,mRpL21,mRpL22,mRpL23,mRpL24,mRpL27,mRpL28,mRpL30,mRpL32,mRpL33,mRpL34,mRpL36,mRpL38,mRpL40,mRpL41,mRpL42,mRpL43,mRpL51,mRpL52,mRpL55,mRpL9,mRpS11,mRpS14,mRpS16,mRpS17,mRpS18A,mRpS18C,mRpS2,mRpS21,mRpS22,mRpS25,mRpS28,…
GO.0042600	chorion	27	4.78e-13	FBpp0070196,FBpp0070613,FBpp0070632,FBpp0071097,FBpp0071149,FBpp0073728,FBpp0073793,FBpp0074637,FBpp0076298,FBpp0076299,FBpp0076300,FBpp0076301,FBpp0076721,FBpp0077596,FBpp0077597,FBpp0078236,FBpp0078868,FBpp0078870,FBpp0079430,FBpp0080781,FBpp0080783,FBpp0271837,FBpp0289343,FBpp0293660,FBpp0294049,FBpp0294050,FBpp0297893	CG1077,CG11381,CG12398,CG13083,CG13084,CG13113,CG13114,CG13299,CG14187,CG15570,CG15571,CG31661,CG31926,CG32642,CG4009,Cp15,Cp16,Cp18,Cp19,Cp7Fa,Cp7Fc,Muc12Ea,Muc4B,Mur11Da,Vm26Ac,dec-1,psd
GO.0005747	mitochondrial respiratory chain complex I	30	7.85e-13	FBpp0070370,FBpp0070885,FBpp0070950,FBpp0072233,FBpp0073308,FBpp0074226,FBpp0074481,FBpp0075755,FBpp0077130,FBpp0077209,FBpp0077859,FBpp0078662,FBpp0078847,FBpp0080051,FBpp0080329,FBpp0082645,FBpp0083126,FBpp0083570,FBpp0084839,FBpp0086570,FBpp0111653,FBpp0112014,FBpp0112496,FBpp0271901,FBpp0291442,FBpp0297500,FBpp0302939,FBpp0303825,FBpp0304269,FBpp0305832	CG10320,CG11455,CG11752,CG12203,CG12400,CG12859,CG15434,CG1970,CG3192,CG3214,CG32230,CG34439,CG3446,CG3621,CG3683,CG40002,CG40472,CG5703,CG6020,CG7598,CG7712,CG8680,CG9140,CG9306,ND23,ND42,NP15.6,Pdsw,l(2)35Di,l(3)neo18
GO.0005759	mitochondrial matrix	61	7.85e-13	FBpp0070349,FBpp0070623,FBpp0070650,FBpp0070875,FBpp0071993,FBpp0072060,FBpp0072135,FBpp0072184,FBpp0072723,FBpp0073144,FBpp0073719,FBpp0073762,FBpp0074104,FBpp0074554,FBpp0074729,FBpp0075138,FBpp0075631,FBpp0075941,FBpp0076375,FBpp0076458,FBpp0076840,FBpp0077099,FBpp0077141,FBpp0077885,FBpp0078694,FBpp0078979,FBpp0079304,FBpp0080143,FBpp0081263,FBpp0081380,FBpp0081384,FBpp0081807,FBpp0081860,FBp…	Adk3,Alas,CG10399,CG1140,CG14817,CG17691,CG33650,CG3731,CG6638,ND42,Oat,Pdk,Sod2,Spat,Sucb,Thiolase,mRpL15,mRpL16,mRpL18,mRpL19,mRpL2,mRpL20,mRpL21,mRpL22,mRpL23,mRpL24,mRpL27,mRpL28,mRpL30,mRpL32,mRpL33,mRpL34,mRpL36,mRpL38,mRpL40,mRpL41,mRpL42,mRpL43,mRpL51,mRpL52,mRpL55,mRpL9,mRpS11,mRpS14,mRpS16,mRpS17,mRpS18A,mRpS18C,mRpS2,mRpS21,mRpS22,mRpS23,mRpS25,mRpS28,mRpS33,mRpS34,mRpS35,mRpS6,mRpS7,m…
GO.0005743	mitochondrial inner membrane	65	2.24e-11	FBpp0070370,FBpp0070885,FBpp0070950,FBpp0071970,FBpp0072117,FBpp0072233,FBpp0072246,FBpp0073308,FBpp0073963,FBpp0073995,FBpp0074226,FBpp0074481,FBpp0074584,FBpp0074984,FBpp0075069,FBpp0075755,FBpp0076134,FBpp0076848,FBpp0077130,FBpp0077209,FBpp0077414,FBpp0077580,FBpp0077859,FBpp0078662,FBpp0078847,FBpp0078918,FBpp0080051,FBpp0080329,FBpp0080836,FBpp0081589,FBpp0081848,FBpp0081947,FBpp0082459,FBp…	ATPsyn-b,ATPsyn-d,CG10219,CG10320,CG11455,CG11752,CG12203,CG12400,CG12859,CG14482,CG14508,CG15434,CG1970,CG31229,CG3192,CG3214,CG32230,CG34172,CG34439,CG3446,CG3560,CG3621,CG3683,CG3731,CG3803,CG40002,CG40472,CG4169,CG4692,CG4769,CG5703,CG6020,CG7580,CG7598,CG7610,CG7712,CG8680,CG9140,CG9306,CG9396,Ccs,CoIV,CoVIII,CoVIIc,CoVIb,CoVa,CoVb,Etf-QO,ND23,ND42,NP15.6,Oscp,Pdsw,Ppox,RFeSP,SdhC,Ucrh,colt,…
GO.1990204	oxidoreductase complex	45	1.05e-10	FBpp0070370,FBpp0070885,FBpp0070950,FBpp0072233,FBpp0073308,FBpp0073995,FBpp0074226,FBpp0074481,FBpp0074984,FBpp0075069,FBpp0075755,FBpp0076848,FBpp0077130,FBpp0077209,FBpp0077580,FBpp0077859,FBpp0078662,FBpp0078847,FBpp0079697,FBpp0080051,FBpp0080329,FBpp0081848,FBpp0082459,FBpp0082645,FBpp0083126,FBpp0083570,FBpp0083857,FBpp0084735,FBpp0084775,FBpp0084839,FBpp0086570,FBpp0086974,FBpp0111653,FBp…	CG10219,CG10320,CG11455,CG11752,CG11876,CG12203,CG12400,CG12859,CG14482,CG14508,CG15434,CG1970,CG3192,CG3214,CG32201,CG32230,CG34439,CG3446,CG3560,CG3621,CG3683,CG3731,CG40002,CG40472,CG4169,CG4769,CG5703,CG6020,CG6415,CG7580,CG7598,CG7712,CG8680,CG9140,CG9306,ND23,ND42,NP15.6,Pdsw,RFeSP,SdhC,Ucrh,l(2)35Di,l(3)neo18,ox
GO.0000502	proteasome complex	30	3.37e-10	FBpp0070709,FBpp0071451,FBpp0073292,FBpp0074662,FBpp0075068,FBpp0075119,FBpp0075382,FBpp0075952,FBpp0076200,FBpp0076890,FBpp0078278,FBpp0078448,FBpp0078664,FBpp0079538,FBpp0080490,FBpp0080943,FBpp0081488,FBpp0082062,FBpp0083843,FBpp0083860,FBpp0083906,FBpp0086066,FBpp0086400,FBpp0087307,FBpp0087319,FBpp0088021,FBpp0089041,FBpp0112985,FBpp0291495,FBpp0303405	Elp2,Pomp,Prosalpha2,Prosalpha3,Prosalpha5,Prosalpha6,Prosalpha7,Prosbeta1,Prosbeta2,Prosbeta3,Prosbeta4,Prosbeta5,Prosbeta6,Prosbeta7,Rpn1,Rpn11,Rpn12,Rpn13,Rpn13R,Rpn2,Rpn3,Rpn5,Rpn9,Rpt1,Rpt2,Rpt3,Rpt5,Rpt6,Uch-L5,Ufd1-like
GO.0098796	membrane protein complex	120	4.74e-10	FBpp0070276,FBpp0070333,FBpp0070370,FBpp0070618,FBpp0070643,FBpp0070885,FBpp0070950,FBpp0071970,FBpp0072233,FBpp0072246,FBpp0073155,FBpp0073308,FBpp0073336,FBpp0073611,FBpp0073963,FBpp0073995,FBpp0074226,FBpp0074481,FBpp0074584,FBpp0074717,FBpp0074758,FBpp0074859,FBpp0074984,FBpp0075069,FBpp0075111,FBpp0075149,FBpp0075755,FBpp0076134,FBpp0076691,FBpp0076848,FBpp0077130,FBpp0077209,FBpp0077292,FBp…	ATPsyn-b,ATPsyn-d,AcrE,Bet1,CG10219,CG10320,CG11455,CG11752,CG11781,CG12203,CG12400,CG12859,CG14482,CG14508,CG15434,CG17646,CG18437,CG1970,CG31030,CG31229,CG3192,CG3214,CG32230,CG32975,CG33774,CG34120,CG34439,CG3446,CG3560,CG3621,CG3683,CG3731,CG40002,CG40472,CG4169,CG42260,CG4406,CG4692,CG4769,CG5189,CG5703,CG6020,CG7580,CG7598,CG7610,CG7712,CG8680,CG8860,CG9140,CG9306,CG9664,CHOp24,Ca-beta,Chmp…
GO.0005762	mitochondrial large ribosomal subunit	26	3.2e-09	FBpp0070623,FBpp0070650,FBpp0071993,FBpp0073719,FBpp0074104,FBpp0075631,FBpp0075941,FBpp0076458,FBpp0077141,FBpp0077885,FBpp0078694,FBpp0079304,FBpp0081384,FBpp0081860,FBpp0082540,FBpp0083168,FBpp0085121,FBpp0086531,FBpp0086965,FBpp0087491,FBpp0088016,FBpp0110310,FBpp0303669,FBpp0303832,FBpp0304831,FBpp0305426	mRpL15,mRpL16,mRpL18,mRpL19,mRpL2,mRpL20,mRpL21,mRpL22,mRpL23,mRpL24,mRpL27,mRpL28,mRpL30,mRpL32,mRpL33,mRpL34,mRpL36,mRpL38,mRpL40,mRpL41,mRpL42,mRpL43,mRpL51,mRpL52,mRpL55,mRpL9
GO.0005576	extracellular region	197	6.39e-09	FBpp0071013,FBpp0071097,FBpp0071192,FBpp0071242,FBpp0071406,FBpp0071463,FBpp0071471,FBpp0071472,FBpp0071487,FBpp0071781,FBpp0071920,FBpp0072346,FBpp0072530,FBpp0072761,FBpp0072780,FBpp0072881,FBpp0072901,FBpp0072924,FBpp0072925,FBpp0072985,FBpp0073000,FBpp0073069,FBpp0073106,FBpp0073295,FBpp0073329,FBpp0073330,FBpp0073422,FBpp0073652,FBpp0073755,FBpp0073963,FBpp0074099,FBpp0074137,FBpp0074470,FBp…	Adgf-D,Ag5r,Ag5r2,Akh,Amy-d,Amy-p,Ance,Aph-4,Appl,AttD,CCHa2,CG10725,CG1124,CG11458,CG13618,CG13675,CG13936,CG14259,CG14301,CG14607,CG14645,CG14880,CG15199,CG15201,CG15202,CG16820,CG17633,CG17919,CG18628,CG31077,CG31145,CG31189,CG31413,CG31469,CG31681,CG31704,CG31997,CG32201,CG32284,CG32313,CG32667,CG33276,CG3348,CG33532,CG34220,CG34227,CG42397,CG4847,CG5791,CG6953,CG7298,CG8093,CG9452,CecC,Cg25C…
GO.0005811	lipid particle	64	1.61e-08	FBpp0070006,FBpp0070875,FBpp0071354,FBpp0071359,FBpp0071970,FBpp0072135,FBpp0072246,FBpp0072887,FBpp0073336,FBpp0073422,FBpp0073650,FBpp0073652,FBpp0074285,FBpp0074979,FBpp0074984,FBpp0075069,FBpp0075504,FBpp0076134,FBpp0076523,FBpp0076840,FBpp0076848,FBpp0076936,FBpp0077121,FBpp0077342,FBpp0077690,FBpp0078471,FBpp0078880,FBpp0078918,FBpp0079640,FBpp0079697,FBpp0080659,FBpp0080763,FBpp0080836,FBp…	ACC,ATPCL,ATPsyn-b,ATPsyn-d,Aldh-III,CG11151,CG11876,CG1291,CG14309,CG15093,CG2604,CG3731,CG4169,CG4692,CG4769,CG5112,CG5590,CG6415,CG7580,CG7610,CG7630,CG7920,CG9577,CoIV,CoVa,CoVb,Cpr,Cyt-b5-r,Etf-QO,Gtp-bp,His4r,Hn,Hsc70-1,Idh,Lsd-2,Lsp1beta,Lsp2,Mdh1,Mgstl,ND42,Oscp,Rab1,Rfabg,Sar1,ScpX,Spat,Sucb,Tapdelta,Thiolase,Tps1,Yp1,Yp2,Yp3,cype,fon,hts,l(1)G0230,levy,mask,regucalcin,scu,v(2)k05816,vkg…
GO.0015934	large ribosomal subunit	39	4.61e-08	FBpp0070623,FBpp0070650,FBpp0071518,FBpp0071808,FBpp0071958,FBpp0071993,FBpp0072957,FBpp0073719,FBpp0074104,FBpp0075631,FBpp0075941,FBpp0076458,FBpp0077141,FBpp0077885,FBpp0078694,FBpp0079304,FBpp0080102,FBpp0081384,FBpp0081527,FBpp0081860,FBpp0081879,FBpp0082540,FBpp0083168,FBpp0084345,FBpp0084959,FBpp0085121,FBpp0085717,FBpp0086531,FBpp0086965,FBpp0087491,FBpp0087511,FBpp0088016,FBpp0110310,FBp…	RpL11,RpL15,RpL22-like,RpL23,RpL24,RpL24-like,RpL28,RpL29,RpL32,RpL34a,RpL34b,RpL38,RpLP0-like,mRpL15,mRpL16,mRpL18,mRpL19,mRpL2,mRpL20,mRpL21,mRpL22,mRpL23,mRpL24,mRpL27,mRpL28,mRpL30,mRpL32,mRpL33,mRpL34,mRpL36,mRpL38,mRpL40,mRpL41,mRpL42,mRpL43,mRpL51,mRpL52,mRpL55,mRpL9
GO.0031966	mitochondrial membrane	69	1.19e-07	FBpp0070370,FBpp0070885,FBpp0070950,FBpp0071970,FBpp0072117,FBpp0072233,FBpp0072246,FBpp0073308,FBpp0073963,FBpp0073995,FBpp0074226,FBpp0074481,FBpp0074584,FBpp0074984,FBpp0075069,FBpp0075755,FBpp0076134,FBpp0076848,FBpp0076936,FBpp0077130,FBpp0077209,FBpp0077414,FBpp0077580,FBpp0077859,FBpp0078662,FBpp0078847,FBpp0078918,FBpp0080051,FBpp0080329,FBpp0080836,FBpp0081589,FBpp0081848,FBpp0081947,FBp…	ATPsyn-b,ATPsyn-d,CG10219,CG10320,CG11455,CG11752,CG12203,CG12400,CG12859,CG14482,CG14508,CG15434,CG1970,CG31229,CG3192,CG3214,CG32230,CG34172,CG34439,CG3446,CG3560,CG3621,CG3683,CG3731,CG3803,CG40002,CG40472,CG4169,CG4692,CG4769,CG5703,CG6020,CG7580,CG7598,CG7610,CG7712,CG8680,CG9090,CG9140,CG9306,CG9396,Ccs,CoIV,CoVIII,CoVIIc,CoVIb,CoVa,CoVb,Dic1,Etf-QO,Mgstl,ND23,ND42,NP15.6,Oscp,Pdsw,Ppox,RFe…
GO.0005740	mitochondrial envelope	70	1.41e-07	FBpp0070370,FBpp0070885,FBpp0070950,FBpp0071970,FBpp0072117,FBpp0072233,FBpp0072246,FBpp0073308,FBpp0073963,FBpp0073995,FBpp0074226,FBpp0074481,FBpp0074584,FBpp0074984,FBpp0075069,FBpp0075755,FBpp0076134,FBpp0076848,FBpp0076936,FBpp0077130,FBpp0077209,FBpp0077414,FBpp0077580,FBpp0077859,FBpp0077874,FBpp0078662,FBpp0078847,FBpp0078918,FBpp0080051,FBpp0080329,FBpp0080836,FBpp0081589,FBpp0081848,FBp…	ATPsyn-b,ATPsyn-d,CG10219,CG10320,CG11455,CG11752,CG12203,CG12400,CG12859,CG14482,CG14508,CG15434,CG1970,CG31229,CG3192,CG3214,CG32230,CG34172,CG34439,CG3446,CG3560,CG3621,CG3683,CG3731,CG3803,CG40002,CG40472,CG4169,CG4692,CG4769,CG5059,CG5703,CG6020,CG7580,CG7598,CG7610,CG7712,CG8680,CG9090,CG9140,CG9306,CG9396,Ccs,CoIV,CoVIII,CoVIIc,CoVIb,CoVa,CoVb,Dic1,Etf-QO,Mgstl,ND23,ND42,NP15.6,Oscp,Pdsw,P…
GO.0005763	mitochondrial small ribosomal subunit	18	2.28e-07	FBpp0072184,FBpp0073144,FBpp0073762,FBpp0074554,FBpp0075138,FBpp0077099,FBpp0081263,FBpp0081380,FBpp0082232,FBpp0082767,FBpp0084616,FBpp0084989,FBpp0085893,FBpp0087491,FBpp0088833,FBpp0290840,FBpp0302048,FBpp0304503	mRpL42,mRpS11,mRpS14,mRpS16,mRpS17,mRpS18A,mRpS18C,mRpS2,mRpS21,mRpS22,mRpS25,mRpS28,mRpS33,mRpS34,mRpS35,mRpS6,mRpS7,mRpS9
GO.0070069	cytochrome complex	18	2.28e-07	FBpp0071970,FBpp0073995,FBpp0074584,FBpp0074984,FBpp0075069,FBpp0076848,FBpp0077580,FBpp0078918,FBpp0080836,FBpp0081947,FBpp0082459,FBpp0084775,FBpp0086974,FBpp0087484,FBpp0290998,FBpp0297878,FBpp0302902,FBpp0305654	CG14482,CG14508,CG3560,CG3731,CG4169,CG4769,CG7580,CoIV,CoVIII,CoVIIc,CoVIb,CoVa,CoVb,RFeSP,Ucrh,cype,levy,ox
GO.0015935	small ribosomal subunit	27	7.36e-06	FBpp0070279,FBpp0071766,FBpp0072184,FBpp0073144,FBpp0073762,FBpp0074554,FBpp0075138,FBpp0076152,FBpp0076207,FBpp0077099,FBpp0077309,FBpp0079500,FBpp0081263,FBpp0081380,FBpp0082232,FBpp0082767,FBpp0083371,FBpp0083376,FBpp0084616,FBpp0084989,FBpp0085893,FBpp0086269,FBpp0087491,FBpp0088833,FBpp0290840,FBpp0302048,FBpp0304503	RpS15,RpS16,RpS17,RpS2,RpS20,RpS21,RpS30,RpS9,mRpL42,mRpS11,mRpS14,mRpS16,mRpS17,mRpS18A,mRpS18C,mRpS2,mRpS21,mRpS22,mRpS25,mRpS28,mRpS33,mRpS34,mRpS35,mRpS6,mRpS7,mRpS9,sta
GO.0005838	proteasome regulatory particle	15	7.99e-06	FBpp0070709,FBpp0073292,FBpp0074662,FBpp0075068,FBpp0076200,FBpp0076890,FBpp0078278,FBpp0078664,FBpp0083843,FBpp0083860,FBpp0083906,FBpp0088021,FBpp0112985,FBpp0291495,FBpp0303405	Rpn1,Rpn11,Rpn12,Rpn13,Rpn13R,Rpn2,Rpn3,Rpn5,Rpn9,Rpt1,Rpt2,Rpt3,Rpt5,Rpt6,Uch-L5
GO.0022624	proteasome accessory complex	15	1.52e-05	FBpp0070709,FBpp0073292,FBpp0074662,FBpp0075068,FBpp0076200,FBpp0076890,FBpp0078278,FBpp0078664,FBpp0083843,FBpp0083860,FBpp0083906,FBpp0088021,FBpp0112985,FBpp0291495,FBpp0303405	Rpn1,Rpn11,Rpn12,Rpn13,Rpn13R,Rpn2,Rpn3,Rpn5,Rpn9,Rpt1,Rpt2,Rpt3,Rpt5,Rpt6,Uch-L5
GO.0044444	cytoplasmic part	356	1.55e-05	FBpp0070006,FBpp0070083,FBpp0070134,FBpp0070279,FBpp0070333,FBpp0070349,FBpp0070351,FBpp0070370,FBpp0070623,FBpp0070633,FBpp0070643,FBpp0070650,FBpp0070875,FBpp0070885,FBpp0070924,FBpp0070931,FBpp0070950,FBpp0071296,FBpp0071518,FBpp0071759,FBpp0071766,FBpp0071808,FBpp0071958,FBpp0071970,FBpp0071993,FBpp0072060,FBpp0072117,FBpp0072135,FBpp0072184,FBpp0072233,FBpp0072246,FBpp0072346,FBpp0072723,FBp…	7B2,ATPsyn-Cf6,ATPsyn-b,ATPsyn-d,Adk3,Alas,Ald,Bet1,Buffy,CG10219,CG10253,CG10320,CG10399,CG1041,CG10566,CG10671,CG10672,CG11151,CG1140,CG11455,CG11752,CG11781,CG11876,CG12203,CG12264,CG12338,CG12400,CG12859,CG13284,CG14482,CG14508,CG14817,CG14980,CG15093,CG15434,CG1673,CG16817,CG16935,CG17292,CG17374,CG17597,CG17691,CG17726,CG1827,CG1887,CG1970,CG2022,CG31145,CG31229,CG31287,CG3192,CG31997,CG321…
GO.0005750	mitochondrial respiratory chain complex III	10	1.56e-05	FBpp0073995,FBpp0074984,FBpp0075069,FBpp0076848,FBpp0077580,FBpp0082459,FBpp0084775,FBpp0086974,FBpp0290998,FBpp0302902	CG14482,CG14508,CG3560,CG3731,CG4169,CG4769,CG7580,RFeSP,Ucrh,ox
GO.0005777	peroxisome	26	0.0002	FBpp0070006,FBpp0070351,FBpp0070875,FBpp0073650,FBpp0074825,FBpp0076882,FBpp0077936,FBpp0078979,FBpp0079640,FBpp0079908,FBpp0080659,FBpp0080666,FBpp0080989,FBpp0081231,FBpp0083457,FBpp0083935,FBpp0084585,FBpp0086254,FBpp0086266,FBpp0087351,FBpp0099935,FBpp0290166,FBpp0290527,FBpp0292773,FBpp0305272,FBpp0305736	CG10253,CG10399,CG1041,CG10672,CG11151,CG12338,CG17597,CG2022,CG5065,CG5590,CG5919,CG6178,CG8306,CG9319,CG9577,Cat,Ccs,Idh,Mdh1,Pex16,Pex19,Pex5,Pex6,ScpX,Sod,Spat
GO.0031967	organelle envelope	77	0.000325	FBpp0070370,FBpp0070658,FBpp0070885,FBpp0070950,FBpp0071970,FBpp0072117,FBpp0072233,FBpp0072246,FBpp0073308,FBpp0073385,FBpp0073963,FBpp0073995,FBpp0074226,FBpp0074481,FBpp0074584,FBpp0074984,FBpp0075069,FBpp0075755,FBpp0076134,FBpp0076848,FBpp0076936,FBpp0077130,FBpp0077209,FBpp0077414,FBpp0077580,FBpp0077859,FBpp0077874,FBpp0078662,FBpp0078847,FBpp0078918,FBpp0080051,FBpp0080329,FBpp0080836,FBp…	ATPsyn-b,ATPsyn-d,CG10219,CG10320,CG11455,CG11752,CG12203,CG12400,CG12859,CG14482,CG14508,CG15434,CG16817,CG1970,CG31229,CG3192,CG3214,CG32230,CG34172,CG34439,CG3446,CG3560,CG3621,CG3683,CG3731,CG3803,CG40002,CG40472,CG4169,CG4692,CG4769,CG5059,CG5703,CG6020,CG7580,CG7598,CG7610,CG7712,CG8680,CG9090,CG9140,CG9306,CG9396,Ccs,CoIV,CoVIII,CoVIIc,CoVIb,CoVa,CoVb,Dbp80,Dic1,Etf-QO,Mgstl,ND23,ND42,NP15…
GO.0031090	organelle membrane	102	0.000788	FBpp0070333,FBpp0070351,FBpp0070370,FBpp0070643,FBpp0070885,FBpp0070931,FBpp0070950,FBpp0071970,FBpp0072117,FBpp0072233,FBpp0072246,FBpp0073308,FBpp0073336,FBpp0073963,FBpp0073995,FBpp0074226,FBpp0074481,FBpp0074584,FBpp0074859,FBpp0074933,FBpp0074984,FBpp0075069,FBpp0075111,FBpp0075755,FBpp0076134,FBpp0076848,FBpp0076880,FBpp0076936,FBpp0077130,FBpp0077209,FBpp0077410,FBpp0077414,FBpp0077580,FBp…	ATPsyn-b,ATPsyn-d,CG10219,CG10320,CG10566,CG10671,CG11455,CG11752,CG11781,CG12203,CG12400,CG12859,CG14482,CG14508,CG15434,CG16817,CG1970,CG2022,CG31229,CG3192,CG3214,CG32230,CG33774,CG34172,CG34439,CG3446,CG3560,CG3621,CG3683,CG3731,CG3803,CG40002,CG40472,CG4169,CG4406,CG4542,CG4692,CG4769,CG5065,CG5189,CG5703,CG6020,CG7580,CG7598,CG7610,CG7712,CG8680,CG8860,CG9090,CG9140,CG9306,CG9396,CHOp24,Ccs…
GO.0030529	ribonucleoprotein complex	95	0.00109	FBpp0070279,FBpp0070349,FBpp0070623,FBpp0070650,FBpp0071518,FBpp0071766,FBpp0071808,FBpp0071958,FBpp0071993,FBpp0072184,FBpp0072957,FBpp0073144,FBpp0073652,FBpp0073719,FBpp0073762,FBpp0074012,FBpp0074104,FBpp0074554,FBpp0075138,FBpp0075631,FBpp0075941,FBpp0076152,FBpp0076207,FBpp0076458,FBpp0076589,FBpp0077099,FBpp0077125,FBpp0077141,FBpp0077309,FBpp0077630,FBpp0077802,FBpp0077885,FBpp0079304,FBp…	CG10466,CG12320,CG14817,CG1646,CG17266,CG17652,CG31922,CG31950,CG6209,CG6724,CG9667,Cbp20,Dim1,Imp,Mt2,Nop56,Prp38,Rbp1-like,Rbp6,RpL11,RpL15,RpL22-like,RpL23,RpL24,RpL24-like,RpL28,RpL29,RpL32,RpL34a,RpL34b,RpL38,RpLP0-like,RpS15,RpS16,RpS17,RpS2,RpS20,RpS21,RpS30,RpS9,Rpp30,SmB,Srp14,Srp19,Srp72,Syp,Tapdelta,Yp3,cdc2rk,mRpL15,mRpL16,mRpL18,mRpL19,mRpL2,mRpL20,mRpL21,mRpL22,mRpL23,mRpL27,mRpL28,…
GO.0005839	proteasome core complex	12	0.00119	FBpp0071451,FBpp0075119,FBpp0075382,FBpp0078448,FBpp0079538,FBpp0080490,FBpp0081488,FBpp0082062,FBpp0086066,FBpp0086400,FBpp0087319,FBpp0089041	Prosalpha2,Prosalpha3,Prosalpha5,Prosalpha6,Prosalpha7,Prosbeta1,Prosbeta2,Prosbeta3,Prosbeta4,Prosbeta5,Prosbeta6,Prosbeta7
GO.0005737	cytoplasm	447	0.00125	FBpp0070006,FBpp0070083,FBpp0070134,FBpp0070279,FBpp0070333,FBpp0070349,FBpp0070351,FBpp0070363,FBpp0070370,FBpp0070623,FBpp0070631,FBpp0070633,FBpp0070643,FBpp0070650,FBpp0070709,FBpp0070875,FBpp0070885,FBpp0070924,FBpp0070931,FBpp0070950,FBpp0071296,FBpp0071451,FBpp0071518,FBpp0071759,FBpp0071766,FBpp0071808,FBpp0071958,FBpp0071970,FBpp0071993,FBpp0072060,FBpp0072117,FBpp0072135,FBpp0072162,FBp…	7B2,ACC,ATPCL,ATPsyn-Cf6,ATPsyn-b,ATPsyn-d,AcCoAS,Ace,Acyp2,Adk3,Alas,Ald,Antp,BHD,Bet1,Blimp-1,Buffy,CG10219,CG10253,CG10320,CG10399,CG1041,CG10566,CG10671,CG10672,CG10673,CG11151,CG1140,CG11455,CG11752,CG11781,CG11876,CG12203,CG12264,CG12320,CG12338,CG12400,CG12859,CG13284,CG14297,CG14482,CG14508,CG14817,CG14980,CG15093,CG15434,CG1673,CG16817,CG16935,CG17029,CG17109,CG17124,CG17292,CG17374,CG17…
GO.0031226	intrinsic component of plasma membrane	63	0.00151	FBpp0070276,FBpp0072269,FBpp0072275,FBpp0072850,FBpp0073076,FBpp0073155,FBpp0073611,FBpp0074589,FBpp0075001,FBpp0075107,FBpp0075149,FBpp0076691,FBpp0077167,FBpp0078246,FBpp0078248,FBpp0078264,FBpp0080311,FBpp0080955,FBpp0081020,FBpp0082894,FBpp0082956,FBpp0083566,FBpp0084023,FBpp0084470,FBpp0084498,FBpp0085761,FBpp0086052,FBpp0087786,FBpp0087788,FBpp0088492,FBpp0088599,FBpp0089220,FBpp0099542,FBp…	5-HT1A,AcrE,AkhR,AlCR2,CCHa1r,CCKLR-17D1,CG1887,CG32975,CG34127,CG34139,Cad74A,CadN,CcapR,CrzR,DAT,Dh44-R2,DopEcR,Dscam3,FR,GABA-B-R1,GABA-B-R2,Gfrl,GluRIA,GluRIB,Ir75a,NaCP60E,NepYr,Neto,Nmdar2,Osi4,Osi7,Osi9,PGRP-LC,PGRP-SB1,PGRP-SC1a,PGRP-SC2,Pdfr,Rab26,Ret,SIFR,Ser,SerT,Sh,Ssk,TyrR,ard,beat-IIa,drl,eag,ft,fz2,kek1,kek3,mAcR-60C,neuroligin,oa2,para,slo,st,stan,tipE,tutl,twit
GO.0008541	proteasome regulatory particle, lid subcomplex	7	0.00191	FBpp0070709,FBpp0075068,FBpp0078278,FBpp0078664,FBpp0083860,FBpp0112985,FBpp0291495	Rpn11,Rpn12,Rpn13,Rpn13R,Rpn3,Rpn5,Rpn9
GO.0005887	integral component of plasma membrane	60	0.00274	FBpp0070276,FBpp0072269,FBpp0072275,FBpp0072850,FBpp0073076,FBpp0073155,FBpp0073611,FBpp0074589,FBpp0075001,FBpp0075107,FBpp0075149,FBpp0076691,FBpp0077167,FBpp0078246,FBpp0078248,FBpp0078264,FBpp0080311,FBpp0081020,FBpp0082894,FBpp0082956,FBpp0083566,FBpp0084023,FBpp0084470,FBpp0084498,FBpp0085761,FBpp0086052,FBpp0087786,FBpp0087788,FBpp0088492,FBpp0088599,FBpp0089220,FBpp0099542,FBpp0099721,FBp…	5-HT1A,AcrE,AkhR,AlCR2,CCHa1r,CCKLR-17D1,CG1887,CG32975,CG34127,CG34139,Cad74A,CadN,CcapR,CrzR,DAT,Dh44-R2,DopEcR,Dscam3,FR,GABA-B-R1,GABA-B-R2,GluRIA,GluRIB,Ir75a,NaCP60E,NepYr,Neto,Nmdar2,Osi4,Osi7,Osi9,PGRP-LC,PGRP-SB1,PGRP-SC1a,PGRP-SC2,Pdfr,Ret,SIFR,Ser,SerT,Sh,Ssk,TyrR,ard,beat-IIa,drl,eag,ft,fz2,kek1,kek3,mAcR-60C,neuroligin,oa2,para,slo,st,stan,tipE,tutl
GO.0016020	membrane	354	0.00288	FBpp0070094,FBpp0070243,FBpp0070276,FBpp0070333,FBpp0070351,FBpp0070370,FBpp0070372,FBpp0070558,FBpp0070618,FBpp0070633,FBpp0070744,FBpp0070844,FBpp0070885,FBpp0070931,FBpp0070950,FBpp0071015,FBpp0071192,FBpp0071397,FBpp0071659,FBpp0071691,FBpp0071732,FBpp0071801,FBpp0071970,FBpp0072000,FBpp0072016,FBpp0072054,FBpp0072148,FBpp0072233,FBpp0072246,FBpp0072275,FBpp0072325,FBpp0072671,FBpp0072837,FBp…	5-HT2,ATPsyn-b,ATPsyn-d,Ace,AcrE,AkhR,AlCR2,Ance,Ance-4,Ance-5,Ank2,AnxB10,Appl,Bet1,CCHa1r,CCHa2r,CCKLR-17D1,CG10320,CG10470,CG10566,CG10671,CG10830,CG11155,CG11455,CG11752,CG11781,CG12203,CG12400,CG12858,CG12859,CG13248,CG14309,CG14482,CG14508,CG14606,CG14777,CG15434,CG16817,CG16904,CG17637,CG17646,CG17664,CG17928,CG18281,CG18437,CG18609,CG1970,CG2177,CG2781,CG2970,CG30008,CG30272,CG31030,CG311…
GO.0044425	membrane part	264	0.00321	FBpp0070134,FBpp0070243,FBpp0070276,FBpp0070333,FBpp0070370,FBpp0070618,FBpp0070633,FBpp0070744,FBpp0070844,FBpp0070885,FBpp0070931,FBpp0070950,FBpp0071801,FBpp0071970,FBpp0072016,FBpp0072117,FBpp0072148,FBpp0072233,FBpp0072246,FBpp0072275,FBpp0072671,FBpp0072850,FBpp0073000,FBpp0073017,FBpp0073076,FBpp0073155,FBpp0073268,FBpp0073308,FBpp0073336,FBpp0073598,FBpp0073611,FBpp0073963,FBpp0073995,FBp…	ATPsyn-b,ATPsyn-d,AcrE,AkhR,AlCR2,Ank2,Bet1,CCHa1r,CCHa2r,CCKLR-17D1,CG10320,CG10671,CG11455,CG11752,CG11781,CG12203,CG12400,CG12858,CG12859,CG14482,CG14508,CG14606,CG14777,CG15434,CG16904,CG17637,CG17646,CG17664,CG17928,CG18281,CG18437,CG18609,CG1887,CG1970,CG2022,CG2781,CG30008,CG30272,CG31030,CG31141,CG31229,CG31287,CG3192,CG32053,CG32054,CG3214,CG32230,CG32301,CG32669,CG32792,CG32975,CG33639,…
GO.0005623	cell	853	0.00437	FBpp0070006,FBpp0070083,FBpp0070094,FBpp0070134,FBpp0070196,FBpp0070276,FBpp0070279,FBpp0070295,FBpp0070316,FBpp0070333,FBpp0070349,FBpp0070351,FBpp0070363,FBpp0070370,FBpp0070372,FBpp0070558,FBpp0070613,FBpp0070618,FBpp0070623,FBpp0070631,FBpp0070632,FBpp0070633,FBpp0070643,FBpp0070648,FBpp0070650,FBpp0070658,FBpp0070744,FBpp0070875,FBpp0070885,FBpp0070924,FBpp0070931,FBpp0070950,FBpp0071097,FBp…	5-HT1A,5-HT2,7B2,ACC,ATPCL,ATPsyn-Cf6,ATPsyn-b,ATPsyn-d,Aac11,Abd-B,AcCoAS,Ace,AcrE,Acyp2,Adk3,Ak6,AkhR,AlCR2,Alas,Ald,Aldh-III,Ank2,Antp,Aph-4,Appl,Arc42,Arl2,Arp5,Arpc3A,Arpc3B,Art8,B-H1,BHD,Bet1,Blimp-1,Buffy,CCHa1r,CCKLR-17D1,CG10219,CG10253,CG10320,CG10399,CG1041,CG10466,CG10566,CG10592,CG10671,CG10672,CG10673,CG1077,CG10830,CG1104,CG11137,CG11151,CG11155,CG11381,CG1140,CG11455,CG11752,CG117…
GO.0044464	cell part	853	0.00437	FBpp0070006,FBpp0070083,FBpp0070094,FBpp0070134,FBpp0070196,FBpp0070276,FBpp0070279,FBpp0070295,FBpp0070316,FBpp0070333,FBpp0070349,FBpp0070351,FBpp0070363,FBpp0070370,FBpp0070372,FBpp0070558,FBpp0070613,FBpp0070618,FBpp0070623,FBpp0070631,FBpp0070632,FBpp0070633,FBpp0070643,FBpp0070648,FBpp0070650,FBpp0070658,FBpp0070744,FBpp0070875,FBpp0070885,FBpp0070924,FBpp0070931,FBpp0070950,FBpp0071097,FBp…	5-HT1A,5-HT2,7B2,ACC,ATPCL,ATPsyn-Cf6,ATPsyn-b,ATPsyn-d,Aac11,Abd-B,AcCoAS,Ace,AcrE,Acyp2,Adk3,Ak6,AkhR,AlCR2,Alas,Ald,Aldh-III,Ank2,Antp,Aph-4,Appl,Arc42,Arl2,Arp5,Arpc3A,Arpc3B,Art8,B-H1,BHD,Bet1,Blimp-1,Buffy,CCHa1r,CCKLR-17D1,CG10219,CG10253,CG10320,CG10399,CG1041,CG10466,CG10566,CG10592,CG10671,CG10672,CG10673,CG1077,CG10830,CG1104,CG11137,CG11151,CG11155,CG11381,CG1140,CG11455,CG11752,CG117…
GO.1902495	transmembrane transporter complex	32	0.00548	FBpp0070276,FBpp0073155,FBpp0073611,FBpp0073995,FBpp0074984,FBpp0075069,FBpp0075149,FBpp0076691,FBpp0076848,FBpp0077292,FBpp0077553,FBpp0077580,FBpp0082459,FBpp0084023,FBpp0084775,FBpp0084879,FBpp0086974,FBpp0088599,FBpp0110124,FBpp0110308,FBpp0288847,FBpp0289821,FBpp0290998,FBpp0293237,FBpp0297477,FBpp0300628,FBpp0302902,FBpp0303144,FBpp0303273,FBpp0303318,FBpp0303373,FBpp0303597	AcrE,CG14482,CG14508,CG17646,CG18437,CG32975,CG34120,CG3560,CG3731,CG4169,CG42260,CG4769,CG7580,CG9664,Ca-beta,GluRIA,GluRIB,NaCP60E,Neto,Nmdar2,RFeSP,Sh,Ucrh,ard,cngl,eag,ox,para,slo,st,stj,trp
GO.0035805	egg coat	5	0.00554	FBpp0078802,FBpp0078868,FBpp0078870,FBpp0111447,FBpp0305434	Vm26Aa,Vm26Ab,Vm26Ac,Vml,psd
GO.0009986	cell surface	22	0.00706	FBpp0071695,FBpp0076237,FBpp0076794,FBpp0076835,FBpp0081538,FBpp0084498,FBpp0085095,FBpp0085532,FBpp0085638,FBpp0087585,FBpp0087603,FBpp0087815,FBpp0088345,FBpp0088727,FBpp0113067,FBpp0290894,FBpp0297069,FBpp0297308,FBpp0297876,FBpp0301699,FBpp0301780,FBpp0306055	Aph-4,CG10592,CG12780,CG13422,CG1809,CG3290,CG34127,CG34139,CG5150,CG8147,Con,GNBP3,Gfrl,Mmp2,Ser,Toll-7,Wnt4,dally,eater,neuroligin,qvr,wry
GO.0008540	proteasome regulatory particle, base subcomplex	7	0.00809	FBpp0073292,FBpp0074662,FBpp0076890,FBpp0083843,FBpp0083906,FBpp0088021,FBpp0303405	Rpn1,Rpn2,Rpt1,Rpt2,Rpt3,Rpt5,Rpt6
GO.0048786	presynaptic active zone	8	0.0199	FBpp0070633,FBpp0087352,FBpp0290013,FBpp0291391,FBpp0293237,FBpp0293597,FBpp0305462,FBpp0305807	Fas2,Fife,Rab3,RhoGAP100F,S6k,brp,cpx,stj
GO.0071944	cell periphery	174	0.0199	FBpp0070196,FBpp0070276,FBpp0070558,FBpp0070613,FBpp0070618,FBpp0070632,FBpp0070633,FBpp0070744,FBpp0071097,FBpp0071149,FBpp0071192,FBpp0071397,FBpp0071732,FBpp0072269,FBpp0072275,FBpp0072850,FBpp0073076,FBpp0073091,FBpp0073155,FBpp0073310,FBpp0073611,FBpp0073728,FBpp0073793,FBpp0074118,FBpp0074589,FBpp0074637,FBpp0074717,FBpp0074825,FBpp0075001,FBpp0075107,FBpp0075149,FBpp0075156,FBpp0076298,FBp…	5-HT1A,5-HT2,Ace,AcrE,AkhR,AlCR2,Ank2,Appl,CCHa1r,CCKLR-17D1,CG1077,CG10830,CG11155,CG11381,CG12398,CG13083,CG13084,CG13113,CG13114,CG13299,CG14187,CG15570,CG15571,CG17646,CG1887,CG31661,CG31926,CG32068,CG32642,CG32683,CG32975,CG34120,CG34127,CG34139,CG3822,CG4009,CG43066,CG4928,CG6724,CG9430,CG9664,CLIP-190,Ca-beta,Cad74A,CadN,Cat,CcapR,Con,Cp15,Cp16,Cp18,Cp19,Cp7Fa,Cp7Fc,CrzR,Ctr1B,DAT,Dh44-R2,…
GO.0031012	extracellular matrix	43	0.0249	FBpp0070781,FBpp0072669,FBpp0072748,FBpp0073108,FBpp0073486,FBpp0073728,FBpp0074099,FBpp0075182,FBpp0076183,FBpp0076768,FBpp0078614,FBpp0078641,FBpp0078941,FBpp0079016,FBpp0079227,FBpp0079429,FBpp0079865,FBpp0081187,FBpp0083327,FBpp0084447,FBpp0084471,FBpp0084505,FBpp0085072,FBpp0086175,FBpp0086606,FBpp0086756,FBpp0087025,FBpp0087033,FBpp0087215,FBpp0087585,FBpp0111760,FBpp0112089,FBpp0288687,FBp…	CG15515,CG34461,Ccp84Ag,Cg25C,Cpr100A,Cpr11B,Cpr30B,Cpr47Ee,Cpr47Ef,Cpr49Ab,Cpr49Ag,Cpr50Cb,Cpr57A,Cpr5C,Cpr62Bb,Cpr62Bc,Cpr64Ac,Cpr65Au,Cpr67B,Cpr72Ec,Cpr73D,Cpr76Bd,Cpr92F,Cpr97Eb,Cry,Mmp2,Muc12Ea,Muc4B,Mur11Da,Mur29B,NetB,Pcp,Tsp,TwdlC,TwdlF,TwdlT,TwdlX,TwdlZ,dally,mspo,os,resilin,vkg
GO.0005751	mitochondrial respiratory chain complex IV	8	0.0292	FBpp0071970,FBpp0074584,FBpp0078918,FBpp0080836,FBpp0081947,FBpp0087484,FBpp0297878,FBpp0305654	CoIV,CoVIII,CoVIIc,CoVIb,CoVa,CoVb,cype,levy
GO.0060388	vitelline envelope	4	0.0292	FBpp0078802,FBpp0078868,FBpp0111447,FBpp0305434	Vm26Aa,Vm26Ab,Vml,psd
GO.0000176	nuclear exosome (RNase complex)	6	0.03	FBpp0074687,FBpp0077551,FBpp0079813,FBpp0080062,FBpp0081725,FBpp0086348	Csl4,Mtr3,Rrp40,Rrp42,Rrp46,Ski6
GO.0034702	ion channel complex	18	0.0325	FBpp0070276,FBpp0073155,FBpp0073611,FBpp0076691,FBpp0084023,FBpp0084879,FBpp0088599,FBpp0110308,FBpp0288847,FBpp0289821,FBpp0293237,FBpp0297477,FBpp0300628,FBpp0303144,FBpp0303273,FBpp0303318,FBpp0303373,FBpp0303597	AcrE,CG18437,CG32975,CG42260,Ca-beta,GluRIA,GluRIB,NaCP60E,Neto,Nmdar2,Sh,ard,cngl,eag,para,slo,stj,trp
GO.0098793	presynapse	21	0.0383	FBpp0070633,FBpp0073598,FBpp0077410,FBpp0087352,FBpp0090962,FBpp0099901,FBpp0112259,FBpp0289127,FBpp0290013,FBpp0290833,FBpp0291391,FBpp0293237,FBpp0293597,FBpp0297299,FBpp0303427,FBpp0303878,FBpp0305279,FBpp0305462,FBpp0305513,FBpp0305560,FBpp0305807	Fas2,Fife,Frq2,Gdi,Rab3,Rab3-GEF,RhoGAP100F,S6k,Syn,Syt1,Syt12,Sytbeta,Vmat,brp,cpx,jeb,n-syb,prt,stj,stnA,unc-13-4A
GO.0016012	sarcoglycan complex	3	0.0422	FBpp0082068,FBpp0291385,FBpp0302967	Scgalpha,Scgbeta,Scgdelta
INTERPRO Protein Domains and Features
#pathway ID	pathway description	observed gene count	false discovery rate	matching proteins in your network (IDs)	matching proteins in your network (labels)
IPR001314	Peptidase S1A, chymotrypsin-type	65	2.58e-06	FBpp0070828,FBpp0071322,FBpp0073070,FBpp0073071,FBpp0073978,FBpp0074095,FBpp0074135,FBpp0074136,FBpp0074137,FBpp0074946,FBpp0074969,FBpp0076116,FBpp0076150,FBpp0076335,FBpp0076746,FBpp0076748,FBpp0076749,FBpp0076750,FBpp0076772,FBpp0076774,FBpp0076775,FBpp0076963,FBpp0076964,FBpp0077479,FBpp0077481,FBpp0077482,FBpp0077483,FBpp0077712,FBpp0077757,FBpp0077758,FBpp0078691,FBpp0078692,FBpp0079916,FBp…	CG10469,CG10472,CG11192,CG11841,CG11911,CG11912,CG1299,CG1304,CG14892,CG16749,CG17239,CG17475,CG17571,CG1773,CG18754,CG30083,CG30090,CG30371,CG3088,CG31266,CG31267,CG31269,CG31681,CG32260,CG32834,CG33127,CG4653,CG6048,CG7542,CG8299,CG8329,CG8738,CG8952,CG9649,CG9672,CG9673,Corin,Jon25Bi,Jon25Bii,Jon25Biii,Jon44E,Jon65Ai,Jon65Aii,Jon65Aiii,Jon65Aiv,Jon66Ci,Jon74E,Jon99Ciii,Jon99Fi,Jon99Fii,Phae1,P…
IPR018114	Peptidase S1, trypsin family, active site	57	1.59e-05	FBpp0070828,FBpp0071322,FBpp0073070,FBpp0073071,FBpp0073978,FBpp0074095,FBpp0074136,FBpp0074946,FBpp0074969,FBpp0076116,FBpp0076335,FBpp0076746,FBpp0076748,FBpp0076749,FBpp0076750,FBpp0076772,FBpp0076774,FBpp0076775,FBpp0076963,FBpp0076964,FBpp0077479,FBpp0077481,FBpp0077482,FBpp0077483,FBpp0077712,FBpp0077757,FBpp0077758,FBpp0078691,FBpp0078692,FBpp0079916,FBpp0080908,FBpp0081535,FBpp0082363,FBp…	CG10469,CG10472,CG11192,CG11841,CG11911,CG11912,CG1299,CG1304,CG14892,CG16749,CG17239,CG17475,CG17571,CG1773,CG18754,CG30083,CG30090,CG30371,CG31269,CG31681,CG32260,CG33127,CG4653,CG6048,CG7542,CG8299,CG8329,CG8952,CG9649,CG9673,Corin,Jon25Bi,Jon25Bii,Jon25Biii,Jon44E,Jon65Ai,Jon65Aii,Jon65Aiii,Jon65Aiv,Jon66Ci,Jon74E,Jon99Ciii,Jon99Fi,Jon99Fii,Phae1,Phae2,Send1,Ser12,Ser6,Ser7,Ser8,betaTry,delta…
IPR001254	Serine proteases, trypsin domain	67	2.91e-05	FBpp0070828,FBpp0070829,FBpp0071322,FBpp0073070,FBpp0073071,FBpp0073978,FBpp0074095,FBpp0074135,FBpp0074136,FBpp0074137,FBpp0074946,FBpp0074969,FBpp0076116,FBpp0076150,FBpp0076335,FBpp0076746,FBpp0076748,FBpp0076749,FBpp0076750,FBpp0076772,FBpp0076774,FBpp0076775,FBpp0076963,FBpp0076964,FBpp0077479,FBpp0077481,FBpp0077482,FBpp0077483,FBpp0077712,FBpp0077757,FBpp0077758,FBpp0078691,FBpp0078692,FBp…	CG10469,CG10472,CG11192,CG11841,CG11911,CG11912,CG1299,CG1304,CG14892,CG16749,CG17239,CG17475,CG17571,CG1773,CG18754,CG30083,CG30090,CG30371,CG3088,CG31200,CG31266,CG31267,CG31269,CG31681,CG32260,CG32834,CG33127,CG4653,CG6048,CG6067,CG7542,CG8299,CG8329,CG8738,CG8952,CG9649,CG9672,CG9673,Corin,Jon25Bi,Jon25Bii,Jon25Biii,Jon44E,Jon65Ai,Jon65Aii,Jon65Aiii,Jon65Aiv,Jon66Ci,Jon74E,Jon99Ciii,Jon99Fi,J…
IPR009003	Peptidase S1, PA clan	68	2.91e-05	FBpp0070828,FBpp0070829,FBpp0071322,FBpp0072117,FBpp0073070,FBpp0073071,FBpp0073978,FBpp0074095,FBpp0074135,FBpp0074136,FBpp0074137,FBpp0074946,FBpp0074969,FBpp0076116,FBpp0076150,FBpp0076335,FBpp0076746,FBpp0076748,FBpp0076749,FBpp0076750,FBpp0076772,FBpp0076774,FBpp0076775,FBpp0076963,FBpp0076964,FBpp0077479,FBpp0077481,FBpp0077482,FBpp0077483,FBpp0077712,FBpp0077757,FBpp0077758,FBpp0078691,FBp…	CG10469,CG10472,CG11192,CG11841,CG11911,CG11912,CG1299,CG1304,CG14892,CG16749,CG17239,CG17475,CG17571,CG1773,CG18754,CG30083,CG30090,CG30371,CG3088,CG31200,CG31266,CG31267,CG31269,CG31681,CG32260,CG32834,CG33127,CG3803,CG4653,CG6048,CG6067,CG7542,CG8299,CG8329,CG8738,CG8952,CG9649,CG9672,CG9673,Corin,Jon25Bi,Jon25Bii,Jon25Biii,Jon44E,Jon65Ai,Jon65Aii,Jon65Aiii,Jon65Aiv,Jon66Ci,Jon74E,Jon99Ciii,Jo…
IPR016040	NAD(P)-binding domain	44	0.000489	FBpp0070179,FBpp0070407,FBpp0071047,FBpp0071184,FBpp0071816,FBpp0073324,FBpp0074113,FBpp0074425,FBpp0074517,FBpp0075184,FBpp0076882,FBpp0077075,FBpp0077340,FBpp0077342,FBpp0077468,FBpp0077855,FBpp0077859,FBpp0078471,FBpp0079640,FBpp0080477,FBpp0081141,FBpp0082129,FBpp0082779,FBpp0082780,FBpp0082895,FBpp0083755,FBpp0084585,FBpp0085481,FBpp0085821,FBpp0086254,FBpp0086628,FBpp0086748,FBpp0087993,FBp…	ATPCL,CG10097,CG10131,CG10672,CG13091,CG13284,CG13833,CG1444,CG14893,CG15093,CG15629,CG16935,CG17221,CG17374,CG17560,CG17562,CG18031,CG2604,CG30491,CG3597,CG3609,CG3699,CG4020,CG4872,CG5065,CG5590,CG5840,CG5955,CG6012,CG6020,CG7322,CG9674,Fmo-2,Gmer,Mdh1,Men,Pdh,Sodh-1,Sptr,Zw,antdh,rdhB,slo,v(2)k05816
IPR003599	Immunoglobulin subtype	29	0.00244	FBpp0071732,FBpp0075445,FBpp0076037,FBpp0077587,FBpp0080157,FBpp0080524,FBpp0081202,FBpp0082016,FBpp0082852,FBpp0082894,FBpp0086514,FBpp0086751,FBpp0099910,FBpp0110103,FBpp0110338,FBpp0288989,FBpp0290554,FBpp0292059,FBpp0293373,FBpp0293586,FBpp0298271,FBpp0301133,FBpp0301209,FBpp0303008,FBpp0303020,FBpp0303244,FBpp0304500,FBpp0305668,FBpp0305789	CG14010,CG17839,CG31814,CG33543,CG34113,CG34391,CG42313,CG6490,Dscam3,beat-IIIb,beat-IIIc,beat-IIa,beat-IIb,bt,dpr,dpr10,dpr11,dpr14,dpr17,dpr19,fas,lea,nrm,robo3,side,sns,tutl,unc-5,wrapper
IPR013135	Vitelline membrane cysteine-rich domain	6	0.0065	FBpp0078802,FBpp0078870,FBpp0079805,FBpp0080099,FBpp0111447,FBpp0305434	Vm26Aa,Vm26Ab,Vm26Ac,Vm32E,Vm34Ca,Vml
IPR013098	Immunoglobulin I-set	24	0.0157	FBpp0071732,FBpp0075445,FBpp0076037,FBpp0077587,FBpp0080157,FBpp0080311,FBpp0081202,FBpp0086514,FBpp0086751,FBpp0099910,FBpp0110338,FBpp0288989,FBpp0289718,FBpp0290554,FBpp0292059,FBpp0293373,FBpp0293586,FBpp0298271,FBpp0301209,FBpp0303020,FBpp0303244,FBpp0304518,FBpp0305668,FBpp0305789	CG14010,CG17839,CG31814,CG33543,CG34391,CG42313,CG6490,Dscam3,bt,dpr,dpr10,dpr11,dpr14,dpr4,fas,kek1,kek3,lea,nrm,robo3,sns,tutl,unc-5,wrapper
IPR006589	Glycosyl hydrolase, family 13, subfamily, catalytic domain	7	0.0197	FBpp0079859,FBpp0086136,FBpp0086155,FBpp0087827,FBpp0087831,FBpp0087836,FBpp0271830	Amy-d,Amy-p,Mal-A4,Mal-A6,Mal-A7,Mal-A8,Mal-B1
IPR007110	Immunoglobulin-like domain	32	0.0349	FBpp0071732,FBpp0073730,FBpp0075445,FBpp0076037,FBpp0077587,FBpp0080157,FBpp0080311,FBpp0080524,FBpp0081202,FBpp0082016,FBpp0082852,FBpp0086514,FBpp0086751,FBpp0099910,FBpp0110103,FBpp0110338,FBpp0288989,FBpp0289718,FBpp0290554,FBpp0292059,FBpp0293373,FBpp0293586,FBpp0298271,FBpp0301133,FBpp0301209,FBpp0303008,FBpp0303020,FBpp0303244,FBpp0304500,FBpp0304518,FBpp0305668,FBpp0305789	CG14010,CG17839,CG31814,CG33543,CG34113,CG34391,CG42313,CG6490,Dscam3,beat-IIIb,beat-IIIc,beat-IIb,bt,dpr,dpr10,dpr11,dpr14,dpr17,dpr19,dpr4,dpr8,fas,kek1,kek3,lea,nrm,robo3,side,sns,tutl,unc-5,wrapper

## Sheet: List3
KEGG Pathways
No enrichment
Biological Process (GO)
#pathway ID	pathway description	observed gene count	false discovery rate	matching proteins in your network (IDs)	matching proteins in your network (labels)
GO.0006259	DNA metabolic process	13	0.000458	FBpp0070235,FBpp0074047,FBpp0075399,FBpp0077263,FBpp0078337,FBpp0079812,FBpp0081004,FBpp0081764,FBpp0082392,FBpp0082648,FBpp0086732,FBpp0290602,FBpp0291513	CG11403,CG4570,Ctf4,Mcm10,Msh6,RfC38,Snm1,WRNexo,c(3)G,gkt,mei-41,mip120,spn-B
GO.0006310	DNA recombination	7	0.00205	FBpp0073678,FBpp0074047,FBpp0075399,FBpp0080967,FBpp0081764,FBpp0082392,FBpp0082648	CG4570,Lig4,Msh6,RPA2,c(3)G,mei-41,spn-B
GO.0009628	response to abiotic stimulus	15	0.00205	FBpp0073678,FBpp0074047,FBpp0075399,FBpp0075738,FBpp0076224,FBpp0076225,FBpp0079677,FBpp0082107,FBpp0083284,FBpp0083974,FBpp0084457,FBpp0100010,FBpp0110261,FBpp0298281,FBpp0301282	CG32100,CG6330,Gyc88E,Hsp22,Hsp23,Hsp26,Hsp67Bc,Hsp68,Hsp70Bc,Lig4,Msh6,Parg,Rh3,chico,mei-41
GO.0031427	response to methotrexate	4	0.00475	FBpp0076225,FBpp0076720,FBpp0082107,FBpp0083974	CG10226,Hsp67Bc,Hsp68,Hsp70Bc
GO.0009408	response to heat	7	0.0146	FBpp0076224,FBpp0076225,FBpp0082107,FBpp0083974,FBpp0100010,FBpp0298281,FBpp0301282	Hsp22,Hsp23,Hsp26,Hsp67Bc,Hsp68,Hsp70Bc,Parg
GO.0006139	nucleobase-containing compound metabolic process	24	0.0392	FBpp0070235,FBpp0074047,FBpp0075399,FBpp0075750,FBpp0077263,FBpp0078337,FBpp0079812,FBpp0079900,FBpp0080827,FBpp0081004,FBpp0081255,FBpp0081764,FBpp0082318,FBpp0082392,FBpp0082648,FBpp0083911,FBpp0084457,FBpp0086732,FBpp0110261,FBpp0111793,FBpp0290602,FBpp0291513,FBpp0303126,FBpp0305298	Adk1,CG11403,CG14906,CG4570,CG6330,Ctf4,Gem2,Gyc88E,Mcm10,Msh6,Nf-YB,Rbp4,RfC38,Snm1,WRNexo,c(3)G,del,gkt,lds,mei-41,mip120,spn-B,tbrd-1,zuc
GO.0006725	cellular aromatic compound metabolic process	25	0.0463	FBpp0070235,FBpp0074047,FBpp0075399,FBpp0075750,FBpp0076076,FBpp0077263,FBpp0078337,FBpp0079812,FBpp0079900,FBpp0080827,FBpp0081004,FBpp0081255,FBpp0081764,FBpp0082318,FBpp0082392,FBpp0082648,FBpp0083911,FBpp0084457,FBpp0086732,FBpp0110261,FBpp0111793,FBpp0290602,FBpp0291513,FBpp0303126,FBpp0305298	Adk1,CG11403,CG14906,CG4570,CG6330,Ctf4,Gem2,Gyc88E,Mcm10,Msh6,Nc,Nf-YB,Rbp4,RfC38,Snm1,WRNexo,c(3)G,del,gkt,lds,mei-41,mip120,spn-B,tbrd-1,zuc
GO.0090304	nucleic acid metabolic process	20	0.0463	FBpp0070235,FBpp0074047,FBpp0075399,FBpp0077263,FBpp0078337,FBpp0079812,FBpp0079900,FBpp0080827,FBpp0081004,FBpp0081255,FBpp0081764,FBpp0082318,FBpp0082392,FBpp0082648,FBpp0083911,FBpp0086732,FBpp0290602,FBpp0291513,FBpp0303126,FBpp0305298	CG11403,CG4570,Ctf4,Gem2,Mcm10,Msh6,Nf-YB,Rbp4,RfC38,Snm1,WRNexo,c(3)G,del,gkt,lds,mei-41,mip120,spn-B,tbrd-1,zuc
GO.1901360	organic cyclic compound metabolic process	26	0.0463	FBpp0070235,FBpp0074047,FBpp0075399,FBpp0075750,FBpp0076076,FBpp0077263,FBpp0078337,FBpp0079812,FBpp0079900,FBpp0080827,FBpp0081004,FBpp0081255,FBpp0081764,FBpp0081949,FBpp0082318,FBpp0082392,FBpp0082648,FBpp0083911,FBpp0084457,FBpp0086732,FBpp0110261,FBpp0111793,FBpp0290602,FBpp0291513,FBpp0303126,FBpp0305298	Adk1,CG11403,CG14906,CG4570,CG6330,Ctf4,Gem2,Gyc88E,Mcm10,Msh6,Nc,Nf-YB,Rbp4,RfC38,Snm1,WRNexo,c(3)G,del,gkt,lds,mei-41,mip120,sad,spn-B,tbrd-1,zuc
GO.0006281	DNA repair	7	0.0465	FBpp0070235,FBpp0074047,FBpp0075399,FBpp0077263,FBpp0078337,FBpp0080967,FBpp0082392	CG11403,Msh6,RPA2,Snm1,gkt,mei-41,spn-B
Molecular Function (GO)
#pathway ID	pathway description	observed gene count	false discovery rate	matching proteins in your network (IDs)	matching proteins in your network (labels)
GO.0008094	DNA-dependent ATPase activity	6	0.00268	FBpp0070235,FBpp0074766,FBpp0075399,FBpp0079812,FBpp0081255,FBpp0082392	CG11403,Chd3,Msh6,RfC38,lds,spn-B

## Sheet: List4
KEGG Pathways
#pathway ID	pathway description	observed gene count	false discovery rate	matching proteins in your network (IDs)	matching proteins in your network (labels)
4080	Neuroactive ligand-receptor interaction	9	0.00499	FBpp0072275,FBpp0087223,FBpp0087226,FBpp0087256,FBpp0087258,FBpp0087259,FBpp0087260,FBpp0089220,FBpp0288959	AkhR,CCKLR-17D1,betaTry,epsilonTry,etaTry,iotaTry,mAcR-60C,thetaTry,zetaTry
Biological Process (GO)
#pathway ID	pathway description	observed gene count	false discovery rate	matching proteins in your network (IDs)	matching proteins in your network (labels)
GO.0007304	chorion-containing eggshell formation	24	3.23e-07	FBpp0070631,FBpp0070632,FBpp0071149,FBpp0071150,FBpp0074637,FBpp0075001,FBpp0076298,FBpp0076299,FBpp0076300,FBpp0076301,FBpp0076693,FBpp0076721,FBpp0077596,FBpp0078802,FBpp0078868,FBpp0078870,FBpp0079430,FBpp0079805,FBpp0080099,FBpp0111447,FBpp0289343,FBpp0289676,FBpp0294049,FBpp0305434	CG13113,CG13299,CG14187,CG15571,CG31926,CG32642,Cad74A,Cp15,Cp16,Cp18,Cp19,Cp36,Cp38,Cp7Fa,Cp7Fc,Femcoat,Vm26Aa,Vm26Ab,Vm26Ac,Vm32E,Vm34Ca,Vml,ndl,psd
GO.0007305	vitelline membrane formation involved in chorion-containing eggshell formation	8	2.17e-05	FBpp0071150,FBpp0078802,FBpp0078868,FBpp0078870,FBpp0079805,FBpp0080099,FBpp0111447,FBpp0305434	Cp36,Vm26Aa,Vm26Ab,Vm26Ac,Vm32E,Vm34Ca,Vml,psd
GO.0051707	response to other organism	33	0.000195	FBpp0070742,FBpp0071487,FBpp0072524,FBpp0072526,FBpp0072530,FBpp0072533,FBpp0072924,FBpp0072925,FBpp0077235,FBpp0078802,FBpp0080190,FBpp0082908,FBpp0083379,FBpp0083648,FBpp0084482,FBpp0084980,FBpp0085532,FBpp0085638,FBpp0085845,FBpp0085846,FBpp0085908,FBpp0087518,FBpp0087786,FBpp0087787,FBpp0087815,FBpp0087972,FBpp0088492,FBpp0099414,FBpp0099553,FBpp0111760,FBpp0113052,FBpp0291663,FBpp0301780	AttD,CG12780,CG13422,CG16712,CG16756,CecC,Def,Dredd,Drsl3,Drsl4,IM14,IM2,IM23,IM3,IM4,LysB,LysD,LysE,LysX,NimB3,NimB4,NimB5,PGRP-LC,PGRP-SC1a,PGRP-SC1b,Pebp1,Toll-7,TotC,Vm26Ab,cathD,eater,grass,os
GO.0006022	aminoglycan metabolic process	21	0.000223	FBpp0071463,FBpp0071471,FBpp0071472,FBpp0072901,FBpp0074628,FBpp0075107,FBpp0078548,FBpp0079318,FBpp0079524,FBpp0080418,FBpp0082770,FBpp0085849,FBpp0087786,FBpp0087787,FBpp0087788,FBpp0089010,FBpp0288638,FBpp0289733,FBpp0291187,FBpp0292310,FBpp0304316	CG10725,CG14301,CG14607,CG14645,CG14880,CG17814,CG31077,CG31893,CG32284,CG42397,CG7298,Cht4,Cht8,Cht9,Idgf2,Idgf5,PGRP-SB1,PGRP-SC1a,PGRP-SC1b,PGRP-SC2,obst-B
GO.0006026	aminoglycan catabolic process	9	0.000275	FBpp0071463,FBpp0071471,FBpp0071472,FBpp0075107,FBpp0080418,FBpp0085849,FBpp0087786,FBpp0087787,FBpp0087788	Cht4,Cht8,Cht9,Idgf2,Idgf5,PGRP-SB1,PGRP-SC1a,PGRP-SC1b,PGRP-SC2
GO.1901565	organonitrogen compound catabolic process	14	0.00163	FBpp0071463,FBpp0071471,FBpp0071472,FBpp0075107,FBpp0075543,FBpp0079697,FBpp0080418,FBpp0081522,FBpp0084990,FBpp0085849,FBpp0087786,FBpp0087787,FBpp0087788,FBpp0290123	CG15533,CG18643,CG6415,CG8745,Cht4,Cht8,Cht9,GstZ1,Idgf2,Idgf5,PGRP-SB1,PGRP-SC1a,PGRP-SC1b,PGRP-SC2
GO.0006952	defense response	32	0.00262	FBpp0071487,FBpp0072526,FBpp0072533,FBpp0072924,FBpp0072925,FBpp0075107,FBpp0080190,FBpp0082908,FBpp0083648,FBpp0084482,FBpp0084980,FBpp0085084,FBpp0085532,FBpp0085638,FBpp0085845,FBpp0085846,FBpp0085908,FBpp0087518,FBpp0087786,FBpp0087787,FBpp0087788,FBpp0087815,FBpp0087972,FBpp0088492,FBpp0099414,FBpp0099553,FBpp0111760,FBpp0113052,FBpp0291663,FBpp0292357,FBpp0293484,FBpp0301780	AttD,CG12780,CG13422,CG43114,CecC,Def,Dredd,Drsl3,Drsl4,IM14,IM2,IM23,IM3,IM4,LysE,LysX,NimB3,NimB4,NimB5,Npc2h,PGRP-LC,PGRP-SB1,PGRP-SC1a,PGRP-SC1b,PGRP-SC2,Pebp1,Toll-7,cathD,eater,grass,os,poly
GO.0009617	response to bacterium	24	0.00274	FBpp0071487,FBpp0072526,FBpp0077235,FBpp0078802,FBpp0080190,FBpp0082908,FBpp0083379,FBpp0083648,FBpp0084482,FBpp0084980,FBpp0085845,FBpp0085846,FBpp0085908,FBpp0087518,FBpp0087786,FBpp0087787,FBpp0087972,FBpp0088492,FBpp0099414,FBpp0099553,FBpp0111760,FBpp0113052,FBpp0291663,FBpp0301780	AttD,CG16712,CecC,Def,Dredd,IM14,IM2,IM23,IM3,IM4,LysE,NimB3,NimB4,NimB5,PGRP-LC,PGRP-SC1a,PGRP-SC1b,Pebp1,TotC,Vm26Ab,cathD,eater,grass,os
GO.0006030	chitin metabolic process	17	0.00289	FBpp0071463,FBpp0071471,FBpp0071472,FBpp0072901,FBpp0074628,FBpp0078548,FBpp0079318,FBpp0079524,FBpp0080418,FBpp0082770,FBpp0085849,FBpp0089010,FBpp0288638,FBpp0289733,FBpp0291187,FBpp0292310,FBpp0304316	CG10725,CG14301,CG14607,CG14645,CG14880,CG17814,CG31077,CG31893,CG32284,CG42397,CG7298,Cht4,Cht8,Cht9,Idgf2,Idgf5,obst-B
GO.0030707	ovarian follicle cell development	28	0.00339	FBpp0070631,FBpp0070632,FBpp0071149,FBpp0071150,FBpp0074637,FBpp0075001,FBpp0076298,FBpp0076299,FBpp0076300,FBpp0076301,FBpp0076693,FBpp0076721,FBpp0077596,FBpp0078802,FBpp0078868,FBpp0078870,FBpp0079060,FBpp0079430,FBpp0079805,FBpp0080099,FBpp0111447,FBpp0111760,FBpp0289343,FBpp0289676,FBpp0294049,FBpp0301591,FBpp0302051,FBpp0305434	CG13113,CG13299,CG14187,CG15571,CG31926,CG32642,Cad74A,Cp15,Cp16,Cp18,Cp19,Cp36,Cp38,Cp7Fa,Cp7Fc,Femcoat,Vm26Aa,Vm26Ab,Vm26Ac,Vm32E,Vm34Ca,Vml,Vps28,ndl,os,psd,stl,wg
GO.0002065	columnar/cuboidal epithelial cell differentiation	28	0.00481	FBpp0070631,FBpp0070632,FBpp0071149,FBpp0071150,FBpp0074637,FBpp0075001,FBpp0076298,FBpp0076299,FBpp0076300,FBpp0076301,FBpp0076693,FBpp0076721,FBpp0077596,FBpp0078802,FBpp0078868,FBpp0078870,FBpp0079060,FBpp0079430,FBpp0079805,FBpp0080099,FBpp0111447,FBpp0111760,FBpp0289343,FBpp0289676,FBpp0294049,FBpp0301591,FBpp0302051,FBpp0305434	CG13113,CG13299,CG14187,CG15571,CG31926,CG32642,Cad74A,Cp15,Cp16,Cp18,Cp19,Cp36,Cp38,Cp7Fa,Cp7Fc,Femcoat,Vm26Aa,Vm26Ab,Vm26Ac,Vm32E,Vm34Ca,Vml,Vps28,ndl,os,psd,stl,wg
GO.0009595	detection of biotic stimulus	5	0.007	FBpp0085532,FBpp0087786,FBpp0087787,FBpp0087815,FBpp0088492	CG12780,CG13422,PGRP-LC,PGRP-SC1a,PGRP-SC1b
GO.0007218	neuropeptide signaling pathway	12	0.00742	FBpp0073069,FBpp0075128,FBpp0079184,FBpp0084396,FBpp0084880,FBpp0085328,FBpp0086052,FBpp0089220,FBpp0111783,FBpp0288959,FBpp0293006,FBpp0304074	Akh,AkhR,CCHa1r,CCHa2r,CCKLR-17D1,CcapR,Dh44,Nplp3,Pdf,Proct,capa,npf
GO.0006955	immune response	21	0.0106	FBpp0070742,FBpp0071487,FBpp0072524,FBpp0072526,FBpp0072530,FBpp0072533,FBpp0075107,FBpp0082908,FBpp0084482,FBpp0084980,FBpp0085084,FBpp0085846,FBpp0085908,FBpp0087518,FBpp0087786,FBpp0087787,FBpp0087788,FBpp0088492,FBpp0113052,FBpp0292357,FBpp0301780	AttD,CG16756,CecC,Def,Dredd,IM23,IM3,IM4,LysB,LysD,LysE,LysX,Npc2h,PGRP-LC,PGRP-SB1,PGRP-SC1a,PGRP-SC1b,PGRP-SC2,eater,grass,poly
GO.0006959	humoral immune response	13	0.0183	FBpp0070742,FBpp0071487,FBpp0072524,FBpp0072526,FBpp0072530,FBpp0072533,FBpp0082908,FBpp0084980,FBpp0085084,FBpp0085846,FBpp0085908,FBpp0087518,FBpp0088492	AttD,CG16756,CecC,Def,IM23,IM3,IM4,LysB,LysD,LysE,LysX,Npc2h,PGRP-LC
GO.0030497	fatty acid elongation	6	0.0237	FBpp0081630,FBpp0081631,FBpp0081632,FBpp0083678,FBpp0085825,FBpp0087468	CG16904,CG18609,CG30008,CG5326,CG9458,CG9459
GO.0007306	eggshell chorion assembly	12	0.0273	FBpp0070631,FBpp0070632,FBpp0071150,FBpp0075001,FBpp0076298,FBpp0076299,FBpp0076300,FBpp0076301,FBpp0076693,FBpp0077596,FBpp0079430,FBpp0289676	CG13113,CG15571,CG31926,Cad74A,Cp15,Cp16,Cp18,Cp19,Cp36,Cp38,Femcoat,ndl
GO.0010927	cellular component assembly involved in morphogenesis	20	0.0283	FBpp0070631,FBpp0070632,FBpp0071150,FBpp0075001,FBpp0076298,FBpp0076299,FBpp0076300,FBpp0076301,FBpp0076693,FBpp0077596,FBpp0078802,FBpp0078868,FBpp0078870,FBpp0079430,FBpp0079805,FBpp0080099,FBpp0111447,FBpp0289676,FBpp0291385,FBpp0305434	CG13113,CG15571,CG31926,Cad74A,Cp15,Cp16,Cp18,Cp19,Cp36,Cp38,Femcoat,Scgdelta,Vm26Aa,Vm26Ab,Vm26Ac,Vm32E,Vm34Ca,Vml,ndl,psd
GO.0019730	antimicrobial humoral response	11	0.0294	FBpp0070742,FBpp0072524,FBpp0072526,FBpp0072530,FBpp0072533,FBpp0082908,FBpp0084980,FBpp0085846,FBpp0085908,FBpp0087518,FBpp0088492	AttD,CG16756,CecC,Def,IM23,IM3,LysB,LysD,LysE,LysX,PGRP-LC
GO.0002376	immune system process	25	0.0452	FBpp0070742,FBpp0071487,FBpp0072524,FBpp0072526,FBpp0072530,FBpp0072533,FBpp0075107,FBpp0079060,FBpp0082908,FBpp0084482,FBpp0084498,FBpp0084980,FBpp0085084,FBpp0085638,FBpp0085846,FBpp0085908,FBpp0087518,FBpp0087786,FBpp0087787,FBpp0087788,FBpp0087815,FBpp0088492,FBpp0113052,FBpp0292357,FBpp0301780	AttD,CG12780,CG16756,CecC,Def,Dredd,IM23,IM3,IM4,LysB,LysD,LysE,LysX,Npc2h,PGRP-LC,PGRP-SB1,PGRP-SC1a,PGRP-SC1b,PGRP-SC2,Ser,Toll-7,eater,grass,poly,wg
Molecular Function (GO)
#pathway ID	pathway description	observed gene count	false discovery rate	matching proteins in your network (IDs)	matching proteins in your network (labels)
GO.0005213	structural constituent of chorion	7	4.99e-06	FBpp0070631,FBpp0071150,FBpp0076298,FBpp0076299,FBpp0076300,FBpp0076301,FBpp0289676	Cp15,Cp16,Cp18,Cp19,Cp36,Cp38,Femcoat
GO.0008316	structural constituent of vitelline membrane	6	4.99e-06	FBpp0078802,FBpp0078870,FBpp0079805,FBpp0080099,FBpp0111447,FBpp0305434	Vm26Aa,Vm26Ab,Vm26Ac,Vm32E,Vm34Ca,Vml
GO.0008236	serine-type peptidase activity	23	1.24e-05	FBpp0073978,FBpp0074946,FBpp0074969,FBpp0076116,FBpp0076335,FBpp0076750,FBpp0076775,FBpp0077479,FBpp0077712,FBpp0078692,FBpp0080368,FBpp0082845,FBpp0083169,FBpp0083170,FBpp0084877,FBpp0087226,FBpp0087258,FBpp0087260,FBpp0087551,FBpp0087783,FBpp0112313,FBpp0289610,FBpp0292474	CG1773,CG18493,CG30083,CG31267,CG31269,CG31681,CG31823,CG33127,CG3734,CG4053,CG7542,CG8329,CG8952,Jon25Biii,Jon44E,Jon65Ai,Jon65Aii,Jon66Ci,Jon74E,Jon99Ci,iotaTry,thetaTry,zetaTry
GO.0070011	peptidase activity, acting on L-amino acid peptides	39	1.39e-05	FBpp0072325,FBpp0073978,FBpp0074946,FBpp0074969,FBpp0076116,FBpp0076335,FBpp0076578,FBpp0076604,FBpp0076750,FBpp0076775,FBpp0077479,FBpp0077595,FBpp0077596,FBpp0077712,FBpp0078272,FBpp0079464,FBpp0080341,FBpp0080368,FBpp0080490,FBpp0082062,FBpp0082845,FBpp0083169,FBpp0083170,FBpp0084718,FBpp0084877,FBpp0086091,FBpp0086772,FBpp0087226,FBpp0087258,FBpp0087260,FBpp0087551,FBpp0087783,FBpp0087972,FBp…	Ance-5,CG11459,CG14523,CG14820,CG15254,CG17633,CG1773,CG18493,CG30083,CG31267,CG31269,CG31681,CG31823,CG31926,CG33127,CG33128,CG3734,CG4053,CG4847,CG6154,CG6337,CG7542,CG8329,CG8560,CG8952,Dredd,Jon44E,Jon65Ai,Jon65Aii,Jon66Ci,Jon74E,Jon99Ci,Prosalpha2,Prosbeta4,cathD,iotaTry,stl,thetaTry,zetaTry
GO.0004252	serine-type endopeptidase activity	21	2.43e-05	FBpp0073978,FBpp0074946,FBpp0074969,FBpp0076116,FBpp0076335,FBpp0076750,FBpp0076775,FBpp0077479,FBpp0077712,FBpp0078692,FBpp0082845,FBpp0084877,FBpp0087226,FBpp0087258,FBpp0087260,FBpp0087551,FBpp0087783,FBpp0112313,FBpp0289610,FBpp0292307,FBpp0292474	CG1773,CG30083,CG31267,CG31269,CG31681,CG32834,CG33127,CG4053,CG7542,CG8329,CG8952,Jon25Biii,Jon44E,Jon65Ai,Jon65Aii,Jon66Ci,Jon74E,Jon99Ci,iotaTry,thetaTry,zetaTry
GO.0004175	endopeptidase activity	31	2.98e-05	FBpp0073978,FBpp0074946,FBpp0074969,FBpp0076116,FBpp0076335,FBpp0076750,FBpp0076775,FBpp0077479,FBpp0077595,FBpp0077596,FBpp0077712,FBpp0080341,FBpp0080490,FBpp0082062,FBpp0082845,FBpp0084718,FBpp0084877,FBpp0086091,FBpp0086772,FBpp0087226,FBpp0087258,FBpp0087260,FBpp0087551,FBpp0087783,FBpp0087972,FBpp0112313,FBpp0113052,FBpp0289610,FBpp0292307,FBpp0292474,FBpp0301591	CG14523,CG15254,CG1773,CG30083,CG31267,CG31269,CG31681,CG31926,CG32834,CG33127,CG33128,CG4053,CG4847,CG6337,CG7542,CG8329,CG8952,Dredd,Jon44E,Jon65Ai,Jon65Aii,Jon66Ci,Jon74E,Jon99Ci,Prosalpha2,Prosbeta4,cathD,iotaTry,stl,thetaTry,zetaTry
GO.0042834	peptidoglycan binding	7	0.00096	FBpp0075107,FBpp0085084,FBpp0087786,FBpp0087787,FBpp0087788,FBpp0088492,FBpp0301780	Npc2h,PGRP-LC,PGRP-SB1,PGRP-SC1a,PGRP-SC1b,PGRP-SC2,eater
GO.0004312	fatty acid synthase activity	7	0.00563	FBpp0081630,FBpp0081631,FBpp0081632,FBpp0083678,FBpp0085825,FBpp0087468,FBpp0297101	CG16904,CG17374,CG18609,CG30008,CG5326,CG9458,CG9459
GO.0016811	hydrolase activity, acting on carbon-nitrogen (but not peptide) bonds, in linear amides	10	0.00677	FBpp0070843,FBpp0070844,FBpp0075107,FBpp0081286,FBpp0083744,FBpp0083745,FBpp0087786,FBpp0087787,FBpp0087788,FBpp0112116	Btd,CG17109,CG6733,CG7900,CG7910,PGRP-SB1,PGRP-SC1a,PGRP-SC1b,PGRP-SC2,vanin-like
GO.0080019	fatty-acyl-CoA reductase (alcohol-forming) activity	6	0.0072	FBpp0070407,FBpp0082779,FBpp0086254,FBpp0099966,FBpp0290087,FBpp0305607	CG10097,CG13091,CG14893,CG17562,CG18031,CG5065
GO.0005539	glycosaminoglycan binding	8	0.0091	FBpp0075107,FBpp0079060,FBpp0085084,FBpp0087786,FBpp0087787,FBpp0087788,FBpp0088492,FBpp0301780	Npc2h,PGRP-LC,PGRP-SB1,PGRP-SC1a,PGRP-SC1b,PGRP-SC2,eater,wg
GO.0009922	fatty acid elongase activity	6	0.0128	FBpp0081630,FBpp0081631,FBpp0081632,FBpp0083678,FBpp0085825,FBpp0087468	CG16904,CG18609,CG30008,CG5326,CG9458,CG9459
GO.0008745	N-acetylmuramoyl-L-alanine amidase activity	4	0.0262	FBpp0075107,FBpp0087786,FBpp0087787,FBpp0087788	PGRP-SB1,PGRP-SC1a,PGRP-SC1b,PGRP-SC2
GO.0005184	neuropeptide hormone activity	7	0.0364	FBpp0073069,FBpp0075128,FBpp0079184,FBpp0084396,FBpp0084880,FBpp0111783,FBpp0304074	Akh,Dh44,Nplp3,Pdf,Proct,capa,npf
Cellular Component (GO)
#pathway ID	pathway description	observed gene count	false discovery rate	matching proteins in your network (IDs)	matching proteins in your network (labels)
GO.0030312	external encapsulating structure	22	1.59e-16	FBpp0070613,FBpp0070632,FBpp0071149,FBpp0073793,FBpp0074637,FBpp0076298,FBpp0076299,FBpp0076300,FBpp0076301,FBpp0076721,FBpp0077596,FBpp0078802,FBpp0078868,FBpp0078870,FBpp0079430,FBpp0080781,FBpp0080783,FBpp0111447,FBpp0271837,FBpp0289343,FBpp0294049,FBpp0305434	CG12398,CG13083,CG13084,CG13113,CG13114,CG13299,CG14187,CG15570,CG15571,CG31926,CG32642,Cp15,Cp16,Cp18,Cp19,Cp7Fa,Cp7Fc,Vm26Aa,Vm26Ab,Vm26Ac,Vml,psd
GO.0042600	chorion	19	4.65e-14	FBpp0070613,FBpp0070632,FBpp0071149,FBpp0073793,FBpp0074637,FBpp0076298,FBpp0076299,FBpp0076300,FBpp0076301,FBpp0076721,FBpp0077596,FBpp0078868,FBpp0078870,FBpp0079430,FBpp0080781,FBpp0080783,FBpp0271837,FBpp0289343,FBpp0294049	CG12398,CG13083,CG13084,CG13113,CG13114,CG13299,CG14187,CG15570,CG15571,CG31926,CG32642,Cp15,Cp16,Cp18,Cp19,Cp7Fa,Cp7Fc,Vm26Ac,psd
GO.0005576	extracellular region	92	7.46e-14	FBpp0071463,FBpp0071471,FBpp0071472,FBpp0071487,FBpp0072530,FBpp0072761,FBpp0072780,FBpp0072901,FBpp0072924,FBpp0072925,FBpp0073069,FBpp0073295,FBpp0073755,FBpp0074628,FBpp0075050,FBpp0075107,FBpp0075128,FBpp0075193,FBpp0075985,FBpp0076693,FBpp0077479,FBpp0077690,FBpp0078482,FBpp0078548,FBpp0079060,FBpp0079083,FBpp0079184,FBpp0079464,FBpp0079524,FBpp0079805,FBpp0080029,FBpp0080190,FBpp0080418,FBp…	Ag5r,Ag5r2,Akh,AttD,CG10725,CG1124,CG13618,CG14259,CG14301,CG14607,CG14645,CG14880,CG15201,CG17633,CG18628,CG31077,CG31189,CG31413,CG31469,CG31681,CG31704,CG31997,CG32284,CG33532,CG42397,CG4847,CG5791,CG5867,CG7298,CG8093,CecC,Cht4,Cht8,Cht9,Cys,Def,Dh44,Drsl3,Drsl4,Fkbp13,Fst,Gpb5,IM14,IM2,IM23,IM3,IM4,Idgf2,Idgf5,Lsp1beta,Lsp2,LysD,NimB3,NimB4,NimB5,Notum,Npc2b,Npc2h,Nplp3,Obp28a,Obp56a,Obp56g,…
GO.0005615	extracellular space	42	5.59e-06	FBpp0071471,FBpp0071472,FBpp0071487,FBpp0072530,FBpp0073069,FBpp0073295,FBpp0075193,FBpp0075985,FBpp0077690,FBpp0078482,FBpp0079060,FBpp0079184,FBpp0079318,FBpp0079464,FBpp0079805,FBpp0080029,FBpp0081579,FBpp0082349,FBpp0082439,FBpp0083379,FBpp0083578,FBpp0083834,FBpp0084027,FBpp0084396,FBpp0084474,FBpp0084880,FBpp0084980,FBpp0085084,FBpp0086091,FBpp0086532,FBpp0087518,FBpp0088221,FBpp0088345,FBp…	Akh,CG1124,CG13618,CG14259,CG15201,CG17633,CG17814,CG18628,CG31189,CG31413,CG31704,CG31893,CG31997,CG4847,CG5791,CG5867,CG8093,CecC,Cht4,Cht9,Cys,Def,Dh44,Fkbp13,Fst,Gpb5,IM4,Lsp1beta,Lsp2,LysD,Notum,Npc2b,Npc2h,Obp56g,Pdf,Proct,TotC,Vm32E,Wnt4,capa,os,wg
GO.0035805	egg coat	5	0.000133	FBpp0078802,FBpp0078868,FBpp0078870,FBpp0111447,FBpp0305434	Vm26Aa,Vm26Ab,Vm26Ac,Vml,psd
GO.0044421	extracellular region part	43	0.000568	FBpp0071471,FBpp0071472,FBpp0071487,FBpp0072530,FBpp0073069,FBpp0073295,FBpp0075193,FBpp0075985,FBpp0077690,FBpp0078482,FBpp0079060,FBpp0079184,FBpp0079318,FBpp0079464,FBpp0079805,FBpp0080029,FBpp0081579,FBpp0082309,FBpp0082349,FBpp0082439,FBpp0083379,FBpp0083578,FBpp0083834,FBpp0084027,FBpp0084396,FBpp0084474,FBpp0084880,FBpp0084980,FBpp0085084,FBpp0086091,FBpp0086532,FBpp0087518,FBpp0088221,FBp…	Akh,CG1124,CG13618,CG14259,CG15201,CG17633,CG17814,CG18628,CG31189,CG31413,CG31469,CG31704,CG31893,CG31997,CG4847,CG5791,CG5867,CG8093,CecC,Cht4,Cht9,Cys,Def,Dh44,Fkbp13,Fst,Gpb5,IM4,Lsp1beta,Lsp2,LysD,Notum,Npc2b,Npc2h,Obp56g,Pdf,Proct,TotC,Vm32E,Wnt4,capa,os,wg
GO.0060388	vitelline envelope	4	0.00196	FBpp0078802,FBpp0078868,FBpp0111447,FBpp0305434	Vm26Aa,Vm26Ab,Vml,psd
INTERPRO Protein Domains and Features
#pathway ID	pathway description	observed gene count	false discovery rate	matching proteins in your network (IDs)	matching proteins in your network (labels)
IPR001314	Peptidase S1A, chymotrypsin-type	39	9.39e-12	FBpp0073071,FBpp0073978,FBpp0074946,FBpp0074969,FBpp0076116,FBpp0076150,FBpp0076335,FBpp0076746,FBpp0076749,FBpp0076750,FBpp0076775,FBpp0077479,FBpp0077481,FBpp0077482,FBpp0077483,FBpp0077712,FBpp0077758,FBpp0078692,FBpp0080908,FBpp0081535,FBpp0082845,FBpp0084482,FBpp0084730,FBpp0084868,FBpp0084878,FBpp0086427,FBpp0087223,FBpp0087225,FBpp0087258,FBpp0087551,FBpp0087783,FBpp0099851,FBpp0112313,FBp…	CG11841,CG11912,CG1299,CG16749,CG17239,CG17571,CG1773,CG18754,CG30083,CG3088,CG31267,CG31269,CG31681,CG32834,CG33127,CG4053,CG7542,CG8299,CG8329,CG8952,Jon25Bi,Jon25Biii,Jon44E,Jon65Ai,Jon65Aii,Jon65Aiii,Jon66Ci,Jon74E,Jon99Cii,Jon99Ciii,Phae2,Send1,Ser12,betaTry,deltaTry,grass,kappaTry,thetaTry,yip7
IPR018114	Peptidase S1, trypsin family, active site	35	6.91e-11	FBpp0073071,FBpp0073978,FBpp0074946,FBpp0074969,FBpp0076116,FBpp0076335,FBpp0076746,FBpp0076749,FBpp0076750,FBpp0076775,FBpp0077479,FBpp0077481,FBpp0077482,FBpp0077483,FBpp0077712,FBpp0077758,FBpp0078692,FBpp0080908,FBpp0081535,FBpp0084482,FBpp0084730,FBpp0084868,FBpp0084878,FBpp0086427,FBpp0087223,FBpp0087225,FBpp0087258,FBpp0087551,FBpp0087783,FBpp0099851,FBpp0112313,FBpp0289610,FBpp0291994,FBp…	CG11841,CG11912,CG1299,CG16749,CG17239,CG17571,CG1773,CG18754,CG30083,CG31269,CG31681,CG33127,CG4053,CG7542,CG8299,CG8329,CG8952,Jon25Bi,Jon25Biii,Jon44E,Jon65Ai,Jon65Aii,Jon65Aiii,Jon66Ci,Jon74E,Jon99Cii,Jon99Ciii,Phae2,Send1,Ser12,betaTry,deltaTry,grass,thetaTry,yip7
IPR001254	Serine proteases, trypsin domain	39	2.42e-10	FBpp0073071,FBpp0073978,FBpp0074946,FBpp0074969,FBpp0076116,FBpp0076150,FBpp0076335,FBpp0076746,FBpp0076749,FBpp0076750,FBpp0076775,FBpp0077479,FBpp0077481,FBpp0077482,FBpp0077483,FBpp0077712,FBpp0077758,FBpp0078692,FBpp0080908,FBpp0081535,FBpp0082845,FBpp0084482,FBpp0084730,FBpp0084868,FBpp0084878,FBpp0086427,FBpp0087223,FBpp0087225,FBpp0087258,FBpp0087551,FBpp0087783,FBpp0099851,FBpp0112313,FBp…	CG11841,CG11912,CG1299,CG16749,CG17239,CG17571,CG1773,CG18754,CG30083,CG3088,CG31267,CG31269,CG31681,CG32834,CG33127,CG4053,CG7542,CG8299,CG8329,CG8952,Jon25Bi,Jon25Biii,Jon44E,Jon65Ai,Jon65Aii,Jon65Aiii,Jon66Ci,Jon74E,Jon99Cii,Jon99Ciii,Phae2,Send1,Ser12,betaTry,deltaTry,grass,kappaTry,thetaTry,yip7
IPR009003	Peptidase S1, PA clan	39	3.13e-10	FBpp0073071,FBpp0073978,FBpp0074946,FBpp0074969,FBpp0076116,FBpp0076150,FBpp0076335,FBpp0076746,FBpp0076749,FBpp0076750,FBpp0076775,FBpp0077479,FBpp0077481,FBpp0077482,FBpp0077483,FBpp0077712,FBpp0077758,FBpp0078692,FBpp0080908,FBpp0081535,FBpp0082845,FBpp0084482,FBpp0084730,FBpp0084868,FBpp0084878,FBpp0086427,FBpp0087223,FBpp0087225,FBpp0087258,FBpp0087551,FBpp0087783,FBpp0099851,FBpp0112313,FBp…	CG11841,CG11912,CG1299,CG16749,CG17239,CG17571,CG1773,CG18754,CG30083,CG3088,CG31267,CG31269,CG31681,CG32834,CG33127,CG4053,CG7542,CG8299,CG8329,CG8952,Jon25Bi,Jon25Biii,Jon44E,Jon65Ai,Jon65Aii,Jon65Aiii,Jon66Ci,Jon74E,Jon99Cii,Jon99Ciii,Phae2,Send1,Ser12,betaTry,deltaTry,grass,kappaTry,thetaTry,yip7
IPR013135	Vitelline membrane cysteine-rich domain	6	5.1e-06	FBpp0078802,FBpp0078870,FBpp0079805,FBpp0080099,FBpp0111447,FBpp0305434	Vm26Aa,Vm26Ab,Vm26Ac,Vm32E,Vm34Ca,Vml
IPR013172	Immune-induced protein Dim	6	0.000322	FBpp0085844,FBpp0085845,FBpp0085846,FBpp0085847,FBpp0085906,FBpp0085907	CG15067,CG15068,CG16836,CG18107,IM2,IM3
IPR002076	ELO family	7	0.00644	FBpp0081630,FBpp0081631,FBpp0081632,FBpp0083678,FBpp0083731,FBpp0085825,FBpp0087468	CG16904,CG18609,CG30008,CG5326,CG6660,CG9458,CG9459
IPR013120	Male sterility, NAD-binding	6	0.00644	FBpp0070407,FBpp0082779,FBpp0086254,FBpp0099966,FBpp0290087,FBpp0305607	CG10097,CG13091,CG14893,CG17562,CG18031,CG5065
IPR026055	Fatty acyl-CoA reductase	6	0.00644	FBpp0070407,FBpp0082779,FBpp0086254,FBpp0099966,FBpp0290087,FBpp0305607	CG10097,CG13091,CG14893,CG17562,CG18031,CG5065
IPR001304	C-type lectin	9	0.0117	FBpp0077158,FBpp0077560,FBpp0079070,FBpp0079077,FBpp0085333,FBpp0085931,FBpp0099709,FBpp0293179,FBpp0303804	CG14500,CG15358,CG15818,CG2958,CG33532,CG43055,CG6055,CG7763,CG8343
IPR016186	C-type lectin-like	9	0.0132	FBpp0077158,FBpp0077560,FBpp0079070,FBpp0079077,FBpp0085333,FBpp0085931,FBpp0099709,FBpp0293179,FBpp0303804	CG14500,CG15358,CG15818,CG2958,CG33532,CG43055,CG6055,CG7763,CG8343
IPR016187	C-type lectin fold	9	0.0184	FBpp0077158,FBpp0077560,FBpp0079070,FBpp0079077,FBpp0085333,FBpp0085931,FBpp0099709,FBpp0293179,FBpp0303804	CG14500,CG15358,CG15818,CG2958,CG33532,CG43055,CG6055,CG7763,CG8343
IPR002557	Chitin binding domain	14	0.0312	FBpp0071463,FBpp0071472,FBpp0072901,FBpp0074628,FBpp0078548,FBpp0079318,FBpp0079524,FBpp0082770,FBpp0089010,FBpp0288638,FBpp0289733,FBpp0291187,FBpp0292310,FBpp0304316	CG10725,CG14301,CG14607,CG14645,CG14880,CG17814,CG31077,CG31893,CG32284,CG42397,CG7298,Cht4,Cht8,obst-B

## Sheet: List5
KEGG Pathways
#pathway ID	pathway description	observed gene count	false discovery rate	matching proteins in your network (IDs)	matching proteins in your network (labels)
480	Glutathione metabolism	14	0.00273	FBpp0073423,FBpp0082041,FBpp0082042,FBpp0082043,FBpp0082044,FBpp0082047,FBpp0082079,FBpp0085854,FBpp0085856,FBpp0085857,FBpp0087152,FBpp0099824,FBpp0290855,FBpp0305731	CG1492,GstD1,GstD10,GstD2,GstD3,GstD4,GstD5,GstD8,GstE5,GstE7,GstE8,GstS1,RnrS,gfzf
980	Metabolism of xenobiotics by cytochrome P450	14	0.00273	FBpp0071551,FBpp0074804,FBpp0082041,FBpp0082042,FBpp0082043,FBpp0082044,FBpp0082047,FBpp0082079,FBpp0085854,FBpp0085856,FBpp0085857,FBpp0099824,FBpp0290855,FBpp0305731	CG3797,CG4302,GstD1,GstD10,GstD2,GstD3,GstD4,GstD5,GstD8,GstE5,GstE7,GstE8,GstS1,gfzf
982	Drug metabolism - cytochrome P450	14	0.00273	FBpp0071551,FBpp0074804,FBpp0082041,FBpp0082042,FBpp0082043,FBpp0082044,FBpp0082047,FBpp0082079,FBpp0085854,FBpp0085856,FBpp0085857,FBpp0099824,FBpp0290855,FBpp0305731	CG3797,CG4302,GstD1,GstD10,GstD2,GstD3,GstD4,GstD5,GstD8,GstE5,GstE7,GstE8,GstS1,gfzf
4391	Hippo signaling pathway - fly	11	0.0367	FBpp0074229,FBpp0074961,FBpp0081665,FBpp0083753,FBpp0112376,FBpp0288697,FBpp0289419,FBpp0294012,FBpp0297103,FBpp0304253,FBpp0304648	CycE,Krn,Mad,dia,hpo,p53,par-6,tws,upd2,upd3,yki
Biological Process (GO)
#pathway ID	pathway description	observed gene count	false discovery rate	matching proteins in your network (IDs)	matching proteins in your network (labels)
GO.0032502	developmental process	324	6.11e-12	FBpp0070302,FBpp0070331,FBpp0070425,FBpp0070455,FBpp0070607,FBpp0070649,FBpp0070729,FBpp0070813,FBpp0070876,FBpp0070884,FBpp0070913,FBpp0070939,FBpp0070994,FBpp0070998,FBpp0071116,FBpp0071160,FBpp0071266,FBpp0071564,FBpp0071603,FBpp0071625,FBpp0071756,FBpp0071822,FBpp0071967,FBpp0072146,FBpp0072164,FBpp0072178,FBpp0072179,FBpp0072194,FBpp0072303,FBpp0072539,FBpp0072803,FBpp0072891,FBpp0072954,FBp…	AP-2mu,Actn,Ada2b,Adf1,AdoR,Akap200,Alh,AnxB9,Arp2,Atg7,Atx-1,B4,Bre1,BubR1,CG1024,CG10431,CG10657,CG11188,CG11592,CG11660,CG11700,CG12065,CG12078,CG12259,CG12818,CG12864,CG13366,CG13670,CG1399,CG15439,CG16838,CG16884,CG1942,CG2747,CG31612,CG31678,CG32732,CG3829,CG43427,CG4973,CG5869,CG6455,CG6509,CG7376,CG7860,CG8027,CG8136,CG8155,CG8326,CG8536,CG8552,CG8578,CG9175,CG9705,CTCF,Caf1,CalpB,Cap,Cbs…
GO.0044767	single-organism developmental process	322	6.11e-12	FBpp0070302,FBpp0070331,FBpp0070425,FBpp0070455,FBpp0070607,FBpp0070649,FBpp0070729,FBpp0070813,FBpp0070876,FBpp0070884,FBpp0070913,FBpp0070939,FBpp0070994,FBpp0070998,FBpp0071116,FBpp0071160,FBpp0071266,FBpp0071564,FBpp0071603,FBpp0071625,FBpp0071756,FBpp0071822,FBpp0071967,FBpp0072146,FBpp0072164,FBpp0072178,FBpp0072179,FBpp0072194,FBpp0072303,FBpp0072539,FBpp0072803,FBpp0072891,FBpp0072954,FBp…	AP-2mu,Actn,Ada2b,Adf1,AdoR,Akap200,Alh,AnxB9,Arp2,Atg7,Atx-1,B4,Bre1,BubR1,CG1024,CG10431,CG10657,CG11188,CG11592,CG11660,CG11700,CG12065,CG12078,CG12259,CG12818,CG12864,CG13366,CG13670,CG1399,CG15439,CG16838,CG16884,CG2747,CG31612,CG31678,CG32732,CG3829,CG43427,CG4973,CG5869,CG6455,CG6509,CG7376,CG7860,CG8027,CG8136,CG8155,CG8326,CG8536,CG8552,CG8578,CG9175,CG9705,CTCF,Caf1,CalpB,Cap,Cbs,CdGAPr…
GO.0050789	regulation of biological process	324	6.11e-12	FBpp0070045,FBpp0070302,FBpp0070376,FBpp0070425,FBpp0070455,FBpp0070481,FBpp0070723,FBpp0070729,FBpp0070770,FBpp0070794,FBpp0070808,FBpp0070876,FBpp0070884,FBpp0070939,FBpp0071116,FBpp0071221,FBpp0071266,FBpp0071564,FBpp0071599,FBpp0071603,FBpp0071642,FBpp0071697,FBpp0071756,FBpp0071822,FBpp0071967,FBpp0072035,FBpp0072178,FBpp0072215,FBpp0072462,FBpp0072539,FBpp0072803,FBpp0072852,FBpp0072987,FBp…	AGO3,Ac3,Adf1,AdoR,Akap200,Alh,Ank,AnxB11,Arp2,Atg7,Best1,Bgb,Blm,Bmcp,BubR1,CG10158,CG10188,CG10431,CG10960,CG11188,CG11247,CG11426,CG11660,CG11700,CG11710,CG12241,CG12864,CG1399,CG1572,CG15744,CG1603,CG17018,CG17181,CG17343,CG17494,CG17528,CG1832,CG2652,CG30046,CG30440,CG31183,CG31391,CG31694,CG32350,CG32758,CG3281,CG3457,CG3806,CG4199,CG4325,CG5337,CG5554,CG5660,CG5815,CG5869,CG5888,CG5916,CG6…
GO.0065007	biological regulation	342	6.11e-12	FBpp0070045,FBpp0070302,FBpp0070331,FBpp0070376,FBpp0070425,FBpp0070455,FBpp0070481,FBpp0070723,FBpp0070729,FBpp0070770,FBpp0070794,FBpp0070808,FBpp0070876,FBpp0070884,FBpp0070939,FBpp0071116,FBpp0071221,FBpp0071266,FBpp0071563,FBpp0071564,FBpp0071599,FBpp0071603,FBpp0071642,FBpp0071697,FBpp0071756,FBpp0071822,FBpp0071967,FBpp0072035,FBpp0072178,FBpp0072215,FBpp0072462,FBpp0072539,FBpp0072803,FBp…	AGO3,AP-2mu,Ac3,Actn,Adf1,AdoR,Akap200,Alh,Ank,AnxB11,AnxB9,Arp2,Atg7,Atx-1,Best1,Bgb,Blm,Bmcp,BubR1,CG10158,CG10188,CG10431,CG10960,CG11188,CG11247,CG11426,CG11660,CG11700,CG11710,CG11825,CG12241,CG12864,CG1399,CG1572,CG15744,CG1603,CG17018,CG17181,CG17343,CG17494,CG17528,CG1832,CG2652,CG30046,CG30440,CG31183,CG31391,CG31694,CG32350,CG3238,CG32758,CG3281,CG33298,CG3457,CG3806,CG4030,CG4199,CG432…
GO.0048518	positive regulation of biological process	153	6.65e-12	FBpp0070770,FBpp0070794,FBpp0070876,FBpp0070939,FBpp0071221,FBpp0071266,FBpp0071697,FBpp0071967,FBpp0072178,FBpp0072179,FBpp0072539,FBpp0072803,FBpp0072852,FBpp0073083,FBpp0073363,FBpp0073388,FBpp0073561,FBpp0073785,FBpp0073893,FBpp0073940,FBpp0073945,FBpp0073996,FBpp0074009,FBpp0074228,FBpp0074229,FBpp0074886,FBpp0074961,FBpp0075275,FBpp0075297,FBpp0075431,FBpp0075596,FBpp0075617,FBpp0075674,FBp…	AGO3,Ada2b,Adf1,AdoR,Arp2,Atg7,Bgb,BubR1,CG10158,CG10188,CG10960,CG11660,CG12241,CG1572,CG1603,CG17494,CG1832,CG30440,CG31694,CG3281,CG3806,CG5337,CG5916,CG6734,CG8155,CG8436,CG9135,Caf1,CdGAPr,CenG1A,Cks30A,Cortactin,Cp190,Cul-4,CycD,CycE,Dhc64C,Dref,Etl1,Fadd,GATAe,HP1b,HPS4,Hcf,Hmgcr,Hsf,Jafrac2,JhI-1,Klp64D,Krn,Mad,Mef2,Mtl,Mvl,Nelf-E,Pld,Pole2,REG,RhoGAP15B,RhoGAP1A,RhoGAP54D,RhoGAP92B,RhoGE…
GO.0048856	anatomical structure development	297	2.27e-11	FBpp0070302,FBpp0070331,FBpp0070425,FBpp0070607,FBpp0070649,FBpp0070729,FBpp0070813,FBpp0070876,FBpp0070884,FBpp0070913,FBpp0070939,FBpp0070994,FBpp0071116,FBpp0071266,FBpp0071603,FBpp0071625,FBpp0071756,FBpp0071822,FBpp0071967,FBpp0072146,FBpp0072164,FBpp0072178,FBpp0072179,FBpp0072194,FBpp0072303,FBpp0072539,FBpp0072803,FBpp0072891,FBpp0072954,FBpp0072987,FBpp0073083,FBpp0073110,FBpp0073173,FBp…	AP-2mu,Actn,Ada2b,Adf1,AdoR,Akap200,Alh,AnxB9,Arp2,Atg7,Atx-1,B4,Bre1,BubR1,CG1024,CG10431,CG11188,CG11660,CG12078,CG12259,CG12864,CG13366,CG13670,CG1399,CG16838,CG16884,CG1942,CG2747,CG3829,CG43427,CG4973,CG5869,CG6455,CG6509,CG7376,CG7860,CG8155,CG8326,CG8536,CG8578,CG9175,CG9705,Caf1,CalpB,Cap,CdGAPr,CecA1,Cen,Cks30A,Cortactin,Cp190,Cpr49Aa,Cpr64Aa,Cul-4,CycB,CycE,CycJ,Dhc64C,Dref,Eb1,Fadd,Fit…
GO.0030154	cell differentiation	234	1.08e-10	FBpp0070302,FBpp0070331,FBpp0070425,FBpp0070649,FBpp0070729,FBpp0070813,FBpp0070884,FBpp0070913,FBpp0070939,FBpp0070998,FBpp0071116,FBpp0071160,FBpp0071266,FBpp0071564,FBpp0071603,FBpp0071625,FBpp0071756,FBpp0071967,FBpp0072146,FBpp0072178,FBpp0072179,FBpp0072194,FBpp0072303,FBpp0072539,FBpp0072803,FBpp0072891,FBpp0072954,FBpp0072987,FBpp0073083,FBpp0073173,FBpp0073313,FBpp0073371,FBpp0073594,FBp…	AP-2mu,Actn,Ada2b,Adf1,AdoR,Akap200,Atg7,BubR1,CG1024,CG10431,CG10657,CG11188,CG11592,CG11660,CG12065,CG12078,CG12259,CG12818,CG12864,CG13366,CG15439,CG16838,CG2747,CG31612,CG31678,CG32732,CG3829,CG4973,CG5869,CG6455,CG6509,CG7376,CG7860,CG8027,CG8136,CG8155,CG8326,CG8536,CG9705,Caf1,CalpB,Cap,CdGAPr,CecA1,Cortactin,Cul-4,CycE,CycJ,Dhc64C,Dref,Fadd,Ge-1,Gli,H,HP6,HmgD,Hsf,IntS12,Ire1,Jafrac1,JhI-…
GO.0000280	nuclear division	64	1.44e-10	FBpp0070302,FBpp0070425,FBpp0070474,FBpp0070723,FBpp0071822,FBpp0072839,FBpp0072987,FBpp0073083,FBpp0073363,FBpp0073371,FBpp0073648,FBpp0073672,FBpp0073681,FBpp0073893,FBpp0074065,FBpp0075793,FBpp0076340,FBpp0076374,FBpp0076412,FBpp0076547,FBpp0076645,FBpp0076824,FBpp0077134,FBpp0078042,FBpp0079399,FBpp0079417,FBpp0079641,FBpp0080324,FBpp0080412,FBpp0080649,FBpp0080867,FBpp0081008,FBpp0081568,FBp…	Blm,BubR1,CG1240,CG12864,CG3326,Cap,Cdk7,Cks30A,CycB,CycJ,Dhc64C,Gli,Grip163,Grip71,HP6,Hr39,Mis12,Myt1,Ndc80,Nelf-A,Nelf-E,Orc2,Pms2,SAK,Spc25,TubG2,Vps33B,aur,bam,bif,borr,cal1,cdc2,cmet,dia,hyd,l(1)dd4,mei-P22,mip130,mit(1)15,mtrm,mus101,mus301,nesd,nod,nos,nudE,p53,pav,pim,prod,shtd,sls,spel1,spn-E,sra,sti,tacc,tef,ttm50,tum,twe,tws,zwilch
GO.0048869	cellular developmental process	237	3.01e-10	FBpp0070302,FBpp0070331,FBpp0070425,FBpp0070649,FBpp0070729,FBpp0070813,FBpp0070884,FBpp0070913,FBpp0070939,FBpp0070998,FBpp0071116,FBpp0071160,FBpp0071266,FBpp0071564,FBpp0071603,FBpp0071625,FBpp0071756,FBpp0071967,FBpp0072146,FBpp0072178,FBpp0072179,FBpp0072194,FBpp0072303,FBpp0072539,FBpp0072803,FBpp0072891,FBpp0072954,FBpp0072987,FBpp0073083,FBpp0073173,FBpp0073313,FBpp0073371,FBpp0073594,FBp…	AP-2mu,Actn,Ada2b,Adf1,AdoR,Akap200,Arp2,Atg7,BubR1,CG1024,CG10431,CG10657,CG11188,CG11592,CG11660,CG12065,CG12078,CG12259,CG12818,CG12864,CG13366,CG1399,CG15439,CG16838,CG2747,CG31612,CG31678,CG32732,CG3829,CG4973,CG5869,CG6455,CG6509,CG7376,CG7860,CG8027,CG8136,CG8155,CG8326,CG8536,CG9175,CG9705,Caf1,CalpB,Cap,CdGAPr,CecA1,Cortactin,Cul-4,CycE,CycJ,Dhc64C,Dref,Fadd,Ge-1,Gli,H,HP6,HmgD,Hsf,IntS1…
GO.0050794	regulation of cellular process	294	4.35e-10	FBpp0070045,FBpp0070302,FBpp0070376,FBpp0070425,FBpp0070455,FBpp0070481,FBpp0070723,FBpp0070729,FBpp0070794,FBpp0070808,FBpp0070876,FBpp0070884,FBpp0070939,FBpp0071116,FBpp0071221,FBpp0071266,FBpp0071564,FBpp0071599,FBpp0071603,FBpp0071642,FBpp0071697,FBpp0071756,FBpp0071822,FBpp0071967,FBpp0072035,FBpp0072178,FBpp0072462,FBpp0072539,FBpp0072803,FBpp0072852,FBpp0072987,FBpp0073083,FBpp0073173,FBp…	AGO3,Ac3,Adf1,AdoR,Akap200,Alh,Ank,AnxB11,Arp2,Atg7,Bgb,Blm,BubR1,CG10158,CG10188,CG10431,CG10960,CG11188,CG11247,CG11426,CG11660,CG11710,CG1399,CG1572,CG15744,CG1603,CG17181,CG17343,CG17494,CG17528,CG1832,CG2652,CG30046,CG30440,CG31183,CG31391,CG31694,CG32350,CG32758,CG3281,CG3457,CG4199,CG4325,CG5554,CG5660,CG5815,CG5869,CG5888,CG6961,CG7115,CG8436,CG9302,CG9304,CG9705,CTCF,Caf1,Calx,Cap-D3,CdG…
GO.0003006	developmental process involved in reproduction	110	5.52e-10	FBpp0070302,FBpp0070813,FBpp0070884,FBpp0070913,FBpp0071967,FBpp0072146,FBpp0072179,FBpp0072987,FBpp0073173,FBpp0073313,FBpp0073594,FBpp0073648,FBpp0074009,FBpp0074025,FBpp0074229,FBpp0074451,FBpp0074594,FBpp0074886,FBpp0074961,FBpp0075617,FBpp0076072,FBpp0076350,FBpp0076412,FBpp0076824,FBpp0077788,FBpp0078042,FBpp0078604,FBpp0078721,FBpp0078929,FBpp0079641,FBpp0079755,FBpp0079818,FBpp0079831,FBp…	AP-2mu,Atg7,CG11188,CG16838,CG5869,CG6509,CG8155,CG8536,Caf1,CalpB,Cortactin,Cul-4,CycE,CycJ,Dhc64C,Fadd,Ge-1,Gli,Hmgcr,Jafrac1,JhI-1,Krn,Mad,Mcm6,Mef2,Myt1,Orc2,POSH,Rbp9,RhoGEF2,Rpd3,SAK,SRm160,Scm,Socs36E,Su(var)3-3,Tre1,TubG2,Uvrag,ana1,ash1,asun,aur,aux,bam,brm,capt,cdc2,cuff,dap,dia,egl,exu,fl(2)d,foi,fry,gd,glo,gus,hop,hpo,htl,hyd,janB,jar,kat80,kay,krimp,l(2)gd1,lack,lqfR,mael,mbc,mdy,mi,…
GO.0048522	positive regulation of cellular process	126	7.13e-10	FBpp0070794,FBpp0070876,FBpp0070939,FBpp0071221,FBpp0071266,FBpp0071697,FBpp0071967,FBpp0072178,FBpp0072179,FBpp0072539,FBpp0072803,FBpp0072852,FBpp0073083,FBpp0073363,FBpp0073388,FBpp0073561,FBpp0073785,FBpp0073893,FBpp0073940,FBpp0073996,FBpp0074009,FBpp0074228,FBpp0074229,FBpp0074886,FBpp0074961,FBpp0075275,FBpp0075297,FBpp0075431,FBpp0075617,FBpp0075674,FBpp0075865,FBpp0075947,FBpp0076374,FBp…	AGO3,Ada2b,Adf1,AdoR,Arp2,Atg7,Bgb,BubR1,CG10158,CG10188,CG10960,CG11660,CG1572,CG1603,CG17494,CG1832,CG30440,CG31694,CG3281,CG8436,Caf1,Cks30A,Cortactin,Cp190,Cul-4,CycD,CycE,Dhc64C,Dref,Fadd,GATAe,HP1b,Hcf,Hmgcr,Hsf,Jafrac2,JhI-1,Klp64D,Krn,Mad,Mef2,Mvl,Nelf-E,Pld,Pole2,REG,RhoGAP1A,RhoGAP92B,RhoGEF2,RhoGEF4,RnrS,SRm160,Sirt6,Sos,Stam,Su(H),Su(var)3-7,Swim,Tl,Trf,Uba2,Wbp2,Wnk,achi,amx,ash1,bet…
GO.0048468	cell development	162	1.07e-09	FBpp0070302,FBpp0070331,FBpp0070813,FBpp0070884,FBpp0070913,FBpp0070939,FBpp0071625,FBpp0071967,FBpp0072146,FBpp0072179,FBpp0072194,FBpp0072303,FBpp0072539,FBpp0072954,FBpp0072987,FBpp0073173,FBpp0073313,FBpp0073371,FBpp0073594,FBpp0073648,FBpp0073861,FBpp0073940,FBpp0074009,FBpp0074025,FBpp0074228,FBpp0074229,FBpp0074451,FBpp0074594,FBpp0074886,FBpp0074961,FBpp0075081,FBpp0075083,FBpp0075431,FBp…	AP-2mu,Actn,Ada2b,Adf1,Akap200,Atg7,CG10431,CG11188,CG12078,CG13366,CG16838,CG3829,CG5869,CG6509,CG7860,CG8155,CG8536,CG9705,Caf1,CalpB,CdGAPr,CecA1,Cortactin,Cul-4,CycE,CycJ,Dhc64C,Dref,Fadd,Ge-1,Gli,H,HmgD,Ire1,Jafrac1,JhI-1,Klp64D,Krn,Mad,Mcm6,Mef2,Mical,Mmp1,Myt1,Nak,Nrt,Nup98-96,Orc2,POSH,Pten,Ptp69D,Rbp9,RhoGEF2,Rpd3,SAK,Scm,Socs36E,Sos,Sra-1,Src42A,Stam,Su(var)3-3,Ten-m,Tl,Tre1,TubG2,Uvrag…
GO.0007275	multicellular organismal development	269	2.22e-09	FBpp0070425,FBpp0070455,FBpp0070607,FBpp0070649,FBpp0070729,FBpp0070876,FBpp0070884,FBpp0070939,FBpp0070994,FBpp0071116,FBpp0071266,FBpp0071603,FBpp0071625,FBpp0071756,FBpp0071822,FBpp0072164,FBpp0072178,FBpp0072194,FBpp0072539,FBpp0072803,FBpp0072891,FBpp0072954,FBpp0072987,FBpp0073083,FBpp0073110,FBpp0073173,FBpp0073313,FBpp0073371,FBpp0073538,FBpp0073594,FBpp0073672,FBpp0073681,FBpp0073785,FBp…	Ada2b,Adf1,AdoR,Alh,AnxB9,Atg7,Atx-1,B4,Bre1,BubR1,CG1024,CG10431,CG11188,CG11660,CG11700,CG12078,CG12259,CG12864,CG13366,CG13670,CG16838,CG16884,CG2747,CG43427,CG4973,CG5869,CG6455,CG7376,CG8155,CG8326,CG8536,CG9705,CTCF,Caf1,Cap,Cbs,CdGAPr,Cen,Cks30A,Cp190,Cpr49Aa,Cpr64Aa,CycB,CycE,CycJ,Dhc64C,Dref,Eb1,Fadd,Fit2,GATAe,Ge-1,Gli,H,HLHm3,HP6,HmgD,Hmgcr,Hr39,Hsf,Hydr2,IntS12,Inx7,Ire1,Jafrac1,JhI-1…
GO.0044702	single organism reproductive process	115	5.09e-09	FBpp0070302,FBpp0070813,FBpp0070884,FBpp0070913,FBpp0071967,FBpp0072146,FBpp0072179,FBpp0072215,FBpp0072987,FBpp0073173,FBpp0073313,FBpp0073594,FBpp0073648,FBpp0074009,FBpp0074025,FBpp0074229,FBpp0074451,FBpp0074594,FBpp0074650,FBpp0074886,FBpp0074961,FBpp0075617,FBpp0076072,FBpp0076350,FBpp0076412,FBpp0076824,FBpp0077788,FBpp0078042,FBpp0078604,FBpp0078721,FBpp0078929,FBpp0079257,FBpp0079641,FBp…	AP-2mu,Atg7,CG11188,CG16838,CG5869,CG6509,CG8155,CG8536,CG8552,Caf1,CalpB,Cortactin,Cul-4,CycE,CycJ,Dhc64C,Fadd,Ge-1,Gli,Hmgcr,Jafrac1,JhI-1,Kap-alpha1,Krn,Mad,Mcm6,Mef2,Myt1,Orc2,P32,POSH,Rbp9,RhoGEF2,Rpd3,SAK,SRm160,Scm,Socs36E,Su(var)3-3,Tre1,TubG2,Uvrag,achi,ana1,ash1,asun,aur,aux,bam,brm,capt,cdc2,cuff,dap,dia,egl,exu,foi,fry,gd,glo,gus,hop,hpo,htl,hyd,jar,kat80,kay,krimp,l(2)gd1,lack,lqfR,m…
GO.0009888	tissue development	133	8.84e-09	FBpp0070302,FBpp0070649,FBpp0070876,FBpp0070913,FBpp0070994,FBpp0071266,FBpp0072164,FBpp0072178,FBpp0072179,FBpp0072539,FBpp0073313,FBpp0073371,FBpp0073538,FBpp0073940,FBpp0074009,FBpp0074025,FBpp0074065,FBpp0074229,FBpp0074594,FBpp0074886,FBpp0074961,FBpp0075035,FBpp0075275,FBpp0075431,FBpp0075947,FBpp0076072,FBpp0076156,FBpp0076350,FBpp0077788,FBpp0078376,FBpp0078413,FBpp0078721,FBpp0078898,FBp…	AP-2mu,Ada2b,Alh,AnxB9,Atx-1,B4,CG13366,CG16884,CG1942,CG43427,CG5869,CG6509,CG8155,Caf1,CalpB,Cap,Cks30A,Cortactin,Cul-4,CycE,Dhc64C,Fit2,GATAe,Gli,H,Hmgcr,Hydr2,Inx7,Krn,Mad,Mcm6,Mef2,Mmp1,Mtl,NijC,Orc2,POSH,Plzf,Pten,Rab23,Rca1,RhoGAP15B,RhoGAP54D,RhoGAP92B,RhoGEF2,Sam-S,Scm,Socs36E,Sos,Src42A,Su(H),Su(var)3-3,Uvrag,Vps33B,Wnk,ade5,amx,asun,bif,brm,bs,capt,ck,dap,dia,dimm,dlp,dx,esg,exd,fd102C…
GO.0009893	positive regulation of metabolic process	100	1.21e-08	FBpp0070794,FBpp0071221,FBpp0072178,FBpp0072179,FBpp0072539,FBpp0072852,FBpp0073561,FBpp0073893,FBpp0073940,FBpp0073945,FBpp0074886,FBpp0074961,FBpp0075596,FBpp0076374,FBpp0076457,FBpp0076595,FBpp0076635,FBpp0076789,FBpp0077893,FBpp0078042,FBpp0078413,FBpp0078816,FBpp0079164,FBpp0079399,FBpp0079451,FBpp0079485,FBpp0079633,FBpp0079755,FBpp0079896,FBpp0079907,FBpp0080039,FBpp0080111,FBpp0080118,FBp…	AGO3,Ada2b,Adf1,AdoR,Atg7,Bgb,CG10158,CG10188,CG12241,CG1603,CG17494,CG30440,CG3806,CG5337,CG5916,CG6734,CG8155,CG9135,CdGAPr,CenG1A,Cks30A,Cul-4,Dref,Fadd,GATAe,HP1b,HPS4,Hcf,Hmgcr,Hsf,Jafrac2,JhI-1,Krn,Mad,Mef2,Nelf-E,Pole2,REG,RhoGAP15B,RhoGAP1A,RhoGAP54D,RhoGAP92B,RhoGEF2,RhoGEF3,RhoGEF4,RnrS,SAK,Sos,Su(H),Su(var)3-7,Tl,Trf,Uba2,Uvrag,Wbp2,achi,ash1,brm,bs,bur,cal1,dimm,esc,esg,exd,fry,garz,g…
GO.0019222	regulation of metabolic process	188	1.21e-08	FBpp0070302,FBpp0070376,FBpp0070425,FBpp0070455,FBpp0070481,FBpp0070723,FBpp0070794,FBpp0071221,FBpp0071603,FBpp0071822,FBpp0071967,FBpp0072178,FBpp0072215,FBpp0072462,FBpp0072539,FBpp0072803,FBpp0072852,FBpp0072987,FBpp0073173,FBpp0073445,FBpp0073561,FBpp0073893,FBpp0073940,FBpp0073945,FBpp0074229,FBpp0074330,FBpp0074665,FBpp0074886,FBpp0074961,FBpp0075083,FBpp0075596,FBpp0075846,FBpp0076186,FBp…	AGO3,Adf1,AdoR,Alh,Atg7,Bgb,Blm,Bmcp,BubR1,CG10158,CG10188,CG10431,CG11710,CG12241,CG12864,CG1603,CG17018,CG17181,CG17343,CG17494,CG2652,CG30046,CG30440,CG31391,CG3457,CG3806,CG4325,CG5337,CG5660,CG5916,CG6179,CG6734,CG8155,CG8378,CG8436,CG9135,CG9705,CTCF,Caf1,Cap-D3,CdGAPr,Cdk7,CenG1A,Cks30A,Cp190,Cul-4,CycB,CycD,CycE,CycJ,Dcr-2,Dhc64C,Dref,Fadd,Fem-1,GATAe,Gcn2,Ge-1,Gsc,H,HP1b,HPS4,Hcf,Hmgcr,H…
GO.0006996	organelle organization	163	1.53e-08	FBpp0070045,FBpp0070302,FBpp0070331,FBpp0070425,FBpp0070474,FBpp0070607,FBpp0070723,FBpp0070794,FBpp0070884,FBpp0071350,FBpp0071625,FBpp0071822,FBpp0072194,FBpp0072539,FBpp0072839,FBpp0072891,FBpp0072987,FBpp0073083,FBpp0073173,FBpp0073312,FBpp0073363,FBpp0073371,FBpp0073445,FBpp0073648,FBpp0073659,FBpp0073672,FBpp0073681,FBpp0073824,FBpp0073893,FBpp0074228,FBpp0074318,FBpp0074594,FBpp0074615,FBp…	AP-2mu,Actn,Ada2b,Ank,Arp2,Arp8,Blm,Bre1,BubR1,CG11120,CG1240,CG12864,CG13366,CG1399,CG2929,CG2990,CG32350,CG3238,CG3326,CG33298,CG6455,CG7922,CG8678,CG9135,CTCF,Caf1,Cdk7,Cks30A,Cortactin,Cp190,CycB,CycD,CycJ,Dcr-2,Df31,Dhc64C,Dref,E(var)3-9,Eb1,Etl1,Ge-1,Gli,Grip163,Grip71,HP1Lcsd,HP6,Hcf,HmgD,Hr39,Hsc70-3,Ire1,Klp64D,Klp68D,Mical,Mis12,Mtl,Myt1,Ndc80,Nelf-A,Nelf-E,Nup93-1,Orc2,P32,POSH,Pa1,Pex…
[truncated: 382 more rows]

## Sheet: List6
KEGG Pathways
#pathway ID	pathway description	observed gene count	false discovery rate	matching proteins in your network (IDs)	matching proteins in your network (labels)
[truncated: 180 more rows]

## Sheet: List7
KEGG Pathways
#pathway ID	pathway description	observed gene count	false discovery rate	matching proteins in your network (IDs)	matching proteins in your network (labels)
4745	Phototransduction - fly	5	2.38e-05	FBpp0074717,FBpp0079064,FBpp0083266,FBpp0086196,FBpp0290876	Gbeta76C,inaC,ninaC,ninaE,trpl
Biological Process (GO)
[truncated: 14 more rows]

## Sheet: List8
KEGG Pathways
No enrichment
Biological Process (GO)
[truncated: 6 more rows]

## Sheet: List9
KEGG Pathways
[truncated: 24 more rows]

[truncated: 15 more sheets: List10, List11, List12, List13, List14, List15, List16, List17, List18, List19, List20, List21, List22, List23, List24]
