# Supplementary material for: RiboTag translatomic profiling of Drosophila oenocytes under aging and induced oxidative stress
Source: BMC Genomics. 2019 Jan 16;20:50. doi: 10.1186/s12864-018-5404-4 (PMC6335716; doi:10.1186/s12864-018-5404-4)
Supplement: Supplementary file 4 — Housekeeping gene analysis using Bestkeeper. (XLSX 11 kb) [file 12864_2018_5404_MOESM4_ESM.xlsx]

## Sheet: Housekeeping genes
BestKeeper analyses of candidate housekeeping genes (n=4)
Parameter/Housekeeping genes	Rpl32	Gapdh1	Gapdh2	Actin	BestKeeper
N	10	10	10	10	10
GM [CT]	19.3448	18.9319	21.4459	23.766	20.7857
AM [CT]	19.3593	18.9421	21.4863	23.8243	20.8019
Min [CT]	18.0135	17.8554	19.3263	21.8391	19.4972
Max [CT]	20.1742	19.7781	22.8736	26.1611	22.0006
SD [±CT]	0.631986	0.517721	1.21576	1.59309	0.726155
CV [%CT]	3.2645	2.73318	5.65831	6.68685	3.49081
Pair-wise correlation analyses
BestKeeper vs
Coeff. Of corr. [r]	0.3	0.968	0.948	0.809
Coeff. Of det. [r2]	0.09	0.937	0.899	0.654
P-value	0.399438	0.001	0.001	0.00460923
Abbreviations for listed parameters:
n: number of candidate reference genes
N: sample szie for candidate reference genes used for BestKeeper analysis
GM [CT] : geometric means of the threshold cycle (CT)
AM [CT] : the arithmetic mean (CT)
Min [CT] and Max [CT]: the minimum and maximum values of CT
SD [±CT]: the standard deviation of the CT
CV [%CT] : the coefficient of variance expressed as a percentage at the CT level
The correlation between each candidate reference gene and BestKeeper values is represented by the Pearson correlation coefficient [r], coefficient of determination [r2], and the P-value
