# Supplementary material for: RiboTag translatomic profiling of Drosophila oenocytes under aging and induced oxidative stress
Source: BMC Genomics. 2019 Jan 16;20:50. doi: 10.1186/s12864-018-5404-4 (PMC6335716; doi:10.1186/s12864-018-5404-4)
Supplement: Supplementary file 5 — qRT-PCR Primer list. (XLSX 10 kb) [file 12864_2018_5404_MOESM5_ESM.xlsx]

## Sheet: PCR primers
Primer sequences used in qRT-PCR
Gene	Primer sequence
Pex5 forward	CAACCTTACACACCCACATGAC
Pex5 reverse	GCAGCGATCTCCAGAGTTAT
Pex19 forward	TTCATGGAGGGCATGATGCAG
Pex19 reverse	TGTCCTCAGCGGAGAGCTT
Cat forward	TCGACGGATCAGACTTGGTT
Cat reverse	AGCGTTCGCCTTTCTTAGTCA
RPL32 forward	AAGAAGCGCACCAAGCACTTCATC
RPL32 reverse	TCTGTTGTCGATACCCTTGGGCTT
GAPDH1 forward	GGTTGGAGTAACCGAACTCGT
GAPDH1 reverse	CTTCAGCGACACCCATTCGT
GAPDH2 forward	GTGGAACACCAAGAACACTACC
GAPDH2 reverse	GCCATTTTCAGGCCGTTTCTG
Actin 5C forward	TCGCGATTTGACCGACTACCTGAT
Actin 5C reverse	TGATGTCACGGACGATTTCACGCT
